# Supplementary material for: A cognitive neurogenetic approach to uncovering the structure of executive functions
Source: Nat Commun. 2022 Aug 6;13:4588. doi: 10.1038/s41467-022-32383-0 (PMC9357028; doi:10.1038/s41467-022-32383-0)
Supplement: Supplementary file 4 — Supplementary Data 1 [file 41467_2022_32383_MOESM4_ESM.xlsx]

## Sheet: MFG_related genes
gene_symbol	hg19_knownGene_chrom	hg19_knownGene_txStart	hg19_knownGene_txEnd	p	fold_change
TMEM155	chr4	122680084	122686340	0	12.205
TNNT2	chr1	201328135	201346828	4.85e-129	9.068
CCK	chr3	42299317	42307662	5.59e-219	8.42
TESPA1	chr12	55342086	55378530	0	8.399
THEMIS	chr6	128029338	128239776	3.03e-151	8.327
LY86-AS1	chr6	6346697	6623059	5.75e-261	8.305
FOXG1	chr14	29236277	29239483	2.01e-291	8.143
KCNS1	chr20	43720949	43729753	7.15e-118	7.947
HSPB3	chr5	53751430	53752214	1.02e-244	7.871
NRGN	chr11	124609828	124617102	3.49e-243	7.639
GDA	chr9	74729510	74867140	1.94e-235	6.864
FREM3	chr4	144498560	144621828	8.93e-78	6.769
SLC30A3	chr2	27477439	27498188	4.46e-296	6.609
GALNTL5	chr7	151653463	151717019	2.65e-117	6.309
PKD2L1	chr10	102047902	102090243	3.18e-143	6.015
RXFP1	chr4	159442865	159574521	1.72e-89	5.796
PP12613	chr4	122685739	122687963	2.53e-161	5.737
OR14I1	chr1	248844669	248845605	1.16e-214	5.628
RTP1	chr3	186915273	186919253	1.17e-77	5.614
KCNV1	chr8	110979232	110988076	8.37e-141	5.569
ABCC12	chr16	48116883	48189929	1.2e-85	5.31
SLC26A4-AS1	chr7	107296960	107302243	3.2e-150	5.276
PART1	chr5	59783539	59843484	4.56e-195	5.256
ADTRP	chr6	11713887	11779280	8.46e-123	5.142
NEUROD6	chr7	31377074	31380538	1.01e-124	5.093
ITPKA	chr15	41786055	41795757	3.76e-140	4.808
KRT17	chr17	39775691	39780882	2.62e-97	4.805
SATB2	chr2	200134222	200335989	7.63e-231	4.798
HS3ST2	chr16	22825859	22927659	1.92e-94	4.649
CBLN2	chr18	70203914	70211723	6.79e-187	4.455
NPY	chr7	24323806	24331484	5.49e-63	4.415
CABP1	chr12	121078421	121105127	2.47e-84	4.412
HTR2A	chr13	47405676	47471211	2.48e-154	4.361
ZNF727	chr7	63505820	63538927	2.12e-123	4.332
ENC1	chr5	73923230	73937249	4.02e-171	4.307
RGS4	chr1	163038395	163046592	1.83e-202	4.281
MCHR2	chr6	100367785	100442114	2.61e-103	4.221
SOWAHB	chr4	77816081	77819002	1.12e-71	4.204
KRT14	chr17	39738530	39743147	8.92e-56	4.202
FEZF2	chr3	62355346	62359190	5.44e-103	4.19
TEX29	chr13	111973014	111996594	1.26e-72	4.18
TMEM233	chr12	120031263	120079363	5.91e-97	4.156
OVOL2	chr20	18004795	18038521	1.23e-92	4.135
NPPA	chr1	11905766	11907840	3.03e-74	4.113
LHX2	chr9	126773888	126795442	1.05e-114	4.103
SLN	chr11	107578100	107582787	7.98e-44	4.075
TAC3	chr12	57403780	57410344	4.47e-122	4.051
DLX1	chr2	172950207	172954401	8.45e-159	4.017
NGEF	chr2	233743395	233877951	4.07e-188	3.988
KCNJ4	chr22	38822332	38851205	7.43e-42	3.981
ADCY2	chr5	7396342	7830194	2.15e-115	3.975
KALRN	chr3	123813557	124440036	3.09e-247	3.969
CRYM	chr16	21269838	21314404	9.75e-118	3.926
CREG2	chr2	101964815	102003965	2.13e-145	3.915
ASB2	chr14	94400498	94443076	8.79e-162	3.913
SLC17A7	chr19	49932654	49944808	5.84e-72	3.888
SOHLH1	chr9	138585254	138591374	3.99e-40	3.859
LHX6	chr9	124964855	124991091	5.46e-255	3.851
EGR3	chr8	22545173	22550815	1.99e-72	3.834
CTXN3	chr5	126984712	126994322	6.12e-76	3.782
MEF2C	chr5	88014057	88199922	9.62e-241	3.755
TYRP1	chr9	12693385	12710266	1.62e-74	3.751
MLIP	chr6	53883713	54131078	7.39e-92	3.747
RPRML	chr17	45055521	45056614	1.42e-133	3.742
MPPED1	chr22	43808019	43902800	2.46e-142	3.73
VIP	chr6	153071931	153080902	2.68e-103	3.702
TBR1	chr2	162272619	162281573	1.3e-86	3.7
GPR26	chr10	125425870	125456913	4.04e-103	3.687
CAMK2A	chr5	149599053	149669403	1.67e-98	3.646
KLK7	chr19	51479734	51487320	1.29e-67	3.627
KCNF1	chr2	11052062	11054351	4.18e-101	3.618
NEUROD2	chr17	37760020	37764175	3.04e-153	3.592
CYP26A1	chr10	94833231	94837641	1.82e-89	3.578
COL5A2	chr2	189896640	190044605	8.92e-77	3.568
C3orf80	chr3	159943422	159946000	5.09e-109	3.555
CHRM3	chr1	239549864	240049896	9.37e-126	3.547
FHL2	chr2	105977282	106055230	1.68e-132	3.491
C1QL3	chr10	16555741	16564004	1.18e-100	3.466
ZBBX	chr3	166958076	167098085	1.49e-77	3.451
IGFBP2	chr2	217498126	217529158	6.76e-36	3.421
HRH1	chr3	11178778	11304939	2.74e-81	3.417
SLC26A4	chr7	107301079	107358252	1.28e-130	3.401
RSPO2	chr8	108911543	109095913	3.45e-112	3.39
EPHB6	chr7	142552791	142568847	2.78e-76	3.371
CASQ1	chr1	160160284	160171676	3.14e-47	3.359
MOXD1	chr6	132617193	132722664	1.24e-114	3.355
PCSK1	chr5	95726039	95768985	9.66e-90	3.354
CCKBR	chr11	6280903	6293357	3.74e-128	3.321
KCNH5	chr14	63178957	63568584	1.24e-92	3.3
ASGR2	chr17	7004640	7018130	1.65e-49	3.297
SERPINF1	chr17	1665258	1680859	6.23e-116	3.294
CACNG3	chr16	24266873	24373737	2.65e-157	3.277
PRKCB	chr16	23847299	24231932	1.47e-205	3.269
NMU	chr4	56461397	56502465	4.7e-71	3.261
FAM19A1	chr3	68040733	68594771	2.95e-70	3.257
ICAM5	chr19	10400654	10407454	3.83e-69	3.253
HTR3B	chr11	113775517	113817283	2.75e-56	3.235
CHRM1	chr11	62676150	62689012	2.61e-78	3.224
KCNS2	chr8	99439249	99443023	2.84e-156	3.219
CRYBB1	chr22	26995361	27013991	4.63e-42	3.201
KCNQ5	chr6	73331570	73908573	2.64e-121	3.17
SST	chr3	187386693	187388201	5.02e-60	3.169
PRSS16	chr6	27215501	27224399	7.16e-62	3.162
PTPN3	chr9	112137973	112260593	1.35e-86	3.157
CRH	chr8	67088611	67090846	8.25e-81	3.146
TMEM132D	chr12	129556270	130388212	1.16e-93	3.143
STX1A	chr7	73113534	73134017	1.8e-189	3.101
IQGAP3	chr1	156495196	156542396	9.84e-44	3.098
CDH13	chr16	82660398	83830215	1.11e-83	3.078
PHLDA2	chr11	2949502	2950650	1.14e-69	3.07
KCNC2	chr12	75433857	75603528	4.66e-164	3.052
LMO4	chr1	87794150	87814607	7.22e-90	3.018
CRLF1	chr19	18704034	18717660	3.61e-90	2.999
LDB2	chr4	16503164	16900424	1.1e-93	2.983
TRABD2A	chr2	85048790	85108369	2.44e-75	2.979
VIPR1	chr3	42530790	42579065	6.11e-52	2.953
TPBG	chr6	83072922	83077133	1.2e-103	2.92
RHEBL1	chr12	49458467	49463775	1.27e-56	2.918
PTGS2	chr1	186640943	186649559	2.89e-56	2.888
PCDH8	chr13	53418108	53422775	5.45e-103	2.876
RBP4	chr10	95351592	95360993	1.53e-75	2.868
PKDCC	chr2	42275160	42285668	8.53e-70	2.862
FBXO40	chr3	121312169	121349139	4.95e-31	2.848
ATRNL1	chr10	116853123	117708496	6.51e-44	2.842
RTN4RL1	chr17	1837970	1928178	4.53e-99	2.838
FAM81A	chr15	59730371	59815751	1.81e-101	2.833
C1orf115	chr1	220863627	220872499	1.03e-112	2.83
SERTM1	chr13	37248048	37271975	3.19e-40	2.826
KMO	chr1	241695433	241758949	5.42e-112	2.823
SLCO2A1	chr3	133651539	133748920	1.08e-52	2.821
ARC	chr8	143692404	143695833	1.92e-76	2.821
NPFFR2	chr4	72897520	73013918	9.65e-46	2.809
GFRA2	chr8	21549529	21646346	3.71e-64	2.809
CBLN4	chr20	54572412	54580528	2.37e-56	2.806
CHRM2	chr7	136553398	136701771	4.19e-106	2.782
RORB	chr9	77112251	77302117	1.07e-59	2.778
OPN3	chr1	241756451	241803701	4.3e-105	2.751
TIAM2	chr6	155153830	155578857	1.4e-62	2.751
HGF	chr7	81331443	81399452	3.23e-44	2.751
LRRC8B	chr1	89990396	90063420	4.33e-61	2.749
KIF17	chr1	20990506	21044317	2.98e-72	2.742
MCHR1	chr22	41075181	41078818	1.59e-54	2.735
COL24A1	chr1	86194915	86622154	4.85e-35	2.731
POU6F2	chr7	39017608	39504390	2.39e-71	2.731
GAST	chr17	39868577	39872221	2.88e-30	2.718
NOS2	chr17	26097938	26220409	1.54e-64	2.715
ANO3	chr11	26210828	26684836	6.05e-101	2.707
DLGAP2	chr8	1449531	1656642	4.26e-71	2.691
NNMT	chr11	114128552	114183238	7.59e-78	2.685
HTR1F	chr3	88031725	88042919	1.08e-111	2.682
RFTN1	chr3	16357351	16555222	1.93e-49	2.677
SLC22A9	chr11	63137260	63177712	5.23e-67	2.664
RASGRF2	chr5	80256507	80525981	2.77e-107	2.66
CARTPT	chr5	71014989	71016875	2.31e-28	2.658
C11orf87	chr11	109292845	109299893	3.47e-61	2.652
TC2N	chr14	92246266	92333880	1.11e-61	2.651
CDH9	chr5	26880708	27038689	1.16e-135	2.621
MEIS3	chr19	47906374	47922785	2.2e-49	2.616
RASL11B	chr4	53728494	53733002	2.5e-76	2.615
NETO1	chr18	70409548	70534810	2.58e-115	2.612
PDE2A	chr11	72287183	72385497	1.96e-41	2.608
RTKN2	chr10	63952952	64028466	3.9e-61	2.607
GRASP	chr12	52400728	52409673	1.51e-76	2.598
STEAP1	chr7	89783688	89794141	5.31e-57	2.592
DLX2	chr2	172964165	172967478	1.75e-95	2.57
RASL10A	chr22	29708921	29711745	2.38e-66	2.568
PCDH20	chr13	61983818	62002079	2.11e-64	2.566
DNAJC5G	chr2	27498288	27504296	1e-75	2.561
MAPK13	chr6	36098260	36112301	7.23e-71	2.559
ISLR2	chr15	74421714	74429143	3.27e-22	2.558
CIDEA	chr18	12254317	12277594	2.88e-52	2.548
NCALD	chr8	102698769	103137135	2.47e-84	2.546
FMN1	chr15	33057744	33486934	1.09e-60	2.539
NGB	chr14	77731833	77737655	1.16e-30	2.536
MYBPC1	chr12	101988708	102079658	1.35e-22	2.525
FBLN7	chr2	112895961	112945791	2.24e-61	2.525
NPTX1	chr17	78440632	78450404	8.6e-97	2.521
VIT	chr2	36923832	37041937	2.95e-86	2.512
NECAB1	chr8	91803920	91971630	3.2e-70	2.508
EXTL1	chr1	26348270	26362954	1.07e-114	2.501
NUDT4	chr12	93771700	93797024	6.78e-36	2.5
LCE3C	chr1	152573137	152573562	2.57e-42	2.498
LZTS1	chr8	20103675	20112803	1.18e-84	2.492
OSBPL3	chr7	24836163	25019760	1.36e-76	2.491
NPTX2	chr7	98246596	98259181	2.13e-56	2.488
OLFM1	chr9	137967088	138013030	4.69e-100	2.487
DOC2A	chr16	30016834	30024843	2.19e-59	2.482
SCARA5	chr8	27727398	27850369	2.32e-73	2.482
CUX2	chr12	111471827	111788358	2.47e-87	2.48
KHDRBS2	chr6	62389864	62996100	3.33e-48	2.477
RARB	chr3	25215822	25639422	8.22e-25	2.473
BAIAP2L2	chr22	38480895	38506676	2.53e-48	2.473
FAP	chr2	163027199	163100045	1.59e-82	2.47
KCNH3	chr12	49932939	49952077	1.2e-92	2.469
CHN1	chr2	175664041	175870107	1.16e-114	2.466
CAMKV	chr3	49895421	49907369	2.59e-71	2.464
LCN15	chr9	139654085	139658965	1.29e-42	2.464
ST6GALNAC5	chr1	77333185	77529737	3.25e-59	2.463
MIR7-3HG	chr19	4769116	4772568	1.09e-52	2.458
WNT7A	chr3	13860081	13921618	2.61e-49	2.45
MAST4	chr5	65892175	66465423	3.15e-51	2.446
KCNT2	chr1	196194912	196577499	2.29e-79	2.434
GABRA4	chr4	46920916	46996424	7.81e-45	2.433
MAFB	chr20	39314516	39317876	8.32e-99	2.431
ANKRD33B	chr5	10564434	10657928	5.55e-79	2.43
AKAP5	chr14	64932216	64941221	3.54e-76	2.427
LTK	chr15	41795839	41806085	7.76e-57	2.427
GRIN2A	chr16	9847264	10276611	8.65e-54	2.419
MYO5B	chr18	47349155	47721451	4e-66	2.418
STYK1	chr12	10771537	10826891	5.36e-98	2.411
KCNIP3	chr2	95963071	96051825	1.56e-48	2.405
FILIP1	chr6	76004606	76203496	1.65e-43	2.404
SLIT1	chr10	98757794	98945683	1.13e-40	2.402
DDN	chr12	49388932	49393088	3.09e-54	2.4
RPRM	chr2	154333851	154335322	8.59e-64	2.392
LY6D	chr8	143866297	143868008	1.23e-49	2.391
GABRD	chr1	1950767	1962192	9.97e-32	2.389
NTN4	chr12	96051582	96184930	8.07e-72	2.386
FAM162B	chr6	117073359	117086886	1.58e-66	2.385
TOX	chr8	59717976	60031767	7.91e-50	2.385
CXCL14	chr5	134906370	134914969	8.9e-48	2.373
CORT	chr1	10509775	10512060	3.51e-74	2.368
OSTN	chr3	190930321	190967910	5.24e-27	2.366
BAIAP3	chr16	1383605	1399442	1.88e-36	2.362
PRDM8	chr4	81105438	81125482	9.55e-46	2.356
C2CD4C	chr19	405442	409170	4.44e-90	2.35
KCNH1	chr1	210851656	211307457	6.48e-55	2.349
SPRN	chr10	135234169	135238121	3.07e-46	2.348
EPHX4	chr1	92495532	92529093	6.64e-70	2.347
NPAS1	chr19	47523100	47549017	3.2e-49	2.347
LMO3	chr12	16701305	16762758	2.25e-108	2.346
MATK	chr19	3777966	3801810	1.9e-49	2.34
GABRA5	chr15	27111865	27194357	2.16e-96	2.34
ANKRD24	chr19	4183350	4224811	1.45e-49	2.337
LRRTM4	chr2	76974849	77749502	3.66e-72	2.335
GUCA1B	chr6	42151021	42162694	3.73e-23	2.332
CPNE4	chr3	131253576	132004254	5.27e-76	2.321
GCNT4	chr5	74323288	74326724	3.98e-59	2.311
KCNH7	chr2	163227916	163695257	6.9e-41	2.31
ZBTB16	chr11	113930430	114121397	1.86e-41	2.309
STX19	chr3	93733214	93747454	9.42e-61	2.302
MAL2	chr8	120220609	120257914	4.2e-116	2.295
PPL	chr16	4932507	4987136	1.83e-40	2.285
SPON2	chr4	1160720	1202750	4.78e-37	2.278
FAM110C	chr2	38813	46588	6.47e-41	2.269
CACNG6	chr19	54494402	54515920	3.53e-39	2.266
RND1	chr12	49250915	49259653	1.81e-67	2.264
KCNG3	chr2	42669156	42721237	3.17e-56	2.258
SYT16	chr14	62462540	62568427	4.09e-47	2.257
PLXNA1	chr3	126707436	126756235	4.26e-37	2.251
CCDC68	chr18	52568739	52626739	2.18e-46	2.246
FAM19A2	chr12	62102028	62653925	2.89e-87	2.245
THRB	chr3	24158644	24536313	1.1e-37	2.244
PDZRN3	chr3	73431651	73674072	3.29e-37	2.241
CCDC3	chr10	12938624	13141713	3.26e-62	2.241
EMX2OS	chr10	119243803	119304579	8.63e-27	2.24
EGR2	chr10	64571755	64578927	2.5e-27	2.238
RBFOX3	chr17	77085426	77512230	1.7e-74	2.233
MKX	chr10	27961802	28034778	4.58e-50	2.222
SYT5	chr19	55684468	55691720	7.78e-50	2.219
DRD1	chr5	174867674	174871163	1.8e-46	2.214
BCL11A	chr2	60678301	60780633	3.36e-58	2.211
ANKRD30B	chr18	14748238	14852737	9.02e-23	2.211
TNFAIP8L1	chr19	4639526	4655580	3.87e-48	2.2
LRRC2	chr3	46556877	46621572	1.16e-49	2.195
DIO2	chr14	80663867	80697397	1.28e-22	2.195
LRRC38	chr1	13801444	13840242	2.81e-31	2.193
WIF1	chr12	65444403	65515346	1.47e-25	2.192
LAMB3	chr1	209788217	209825820	1.54e-27	2.178
PNOC	chr8	28174648	28200868	1.34e-36	2.176
VIPR2	chr7	158820865	158937649	5.67e-55	2.175
CAMK1G	chr1	209757044	209787284	1.05e-76	2.173
NR2E1	chr6	108487214	108510013	6.69e-35	2.172
HAPLN4	chr19	19366451	19384074	7.03e-32	2.171
ZNF831	chr20	57766074	57834167	9.38e-43	2.17
SCN3B	chr11	123499894	123525315	1.68e-39	2.165
DUSP2	chr2	96808907	96811179	1.09e-27	2.159
NOV	chr8	120428551	120436678	1.47e-71	2.159
MORN3	chr12	122089292	122110537	5.04e-43	2.158
CAMKK2	chr12	121675494	121736111	2.87e-79	2.157
NELL1	chr11	20691116	21597229	1.02e-54	2.151
CDKL1	chr14	50802710	50883179	4.07e-87	2.151
CHGA	chr14	93389444	93401638	9.49e-44	2.149
DPP10	chr2	115199898	116602326	1.55e-54	2.146
IL12RB2	chr1	67773046	67862583	2.05e-32	2.146
OLFML2B	chr1	161952981	161993644	1.42e-26	2.144
ARHGEF25	chr12	58003962	58011028	1.14e-39	2.144
KLK5	chr19	51446558	51456344	1.82e-22	2.142
TAGLN3	chr3	111717585	111732735	5.71e-30	2.141
SORCS1	chr10	108333420	108924466	3.74e-84	2.138
AGBL4	chr1	48998526	50489626	2.22e-67	2.136
SMYD2	chr1	214454564	214510477	1.05e-48	2.135
P2RX6P	chr22	21396680	21398538	8.69e-18	2.132
FLRT2	chr14	85996487	86094270	1.24e-57	2.132
PLK2	chr5	57749809	57755966	7.18e-70	2.132
PLCB1	chr20	8112911	8865547	9.18e-61	2.131
CPNE5	chr6	36708554	36807220	2.73e-109	2.129
IPCEF1	chr6	154475617	154831753	1.22e-28	2.125
TCERG1L	chr10	132890654	133109984	9.64e-41	2.124
LY6H	chr8	144239330	144242053	3.31e-57	2.123
GABRA1	chr5	161274196	161326965	4.91e-41	2.12
GRIN2B	chr12	13714409	14133022	1.9e-29	2.115
LNX1	chr4	54326436	54518682	1.93e-75	2.112
ATP8B1	chr18	55313658	55470327	1.44e-25	2.107
LRFN2	chr6	40359372	40555126	9.23e-36	2.107
ATOH7	chr10	69990351	69991870	3.3e-49	2.104
OCA2	chr15	28000022	28344458	4.39e-56	2.102
UNC5A	chr5	176237559	176307899	3.32e-47	2.099
STAT4	chr2	191894301	192016322	4.16e-55	2.097
NTRK2	chr9	87283465	87638505	1.05e-65	2.092
ETS2	chr21	40177230	40196878	2.51e-30	2.091
KLF10	chr8	103661004	103667983	1.3e-59	2.085
PDE6H	chr12	15125955	15134799	3.33e-24	2.085
PNLDC1	chr6	160221280	160241736	8.95e-36	2.084
TMEM132B	chr12	125811161	126143589	1.41e-34	2.084
GABRA2	chr4	46251580	46392056	5.8e-62	2.083
LRRK1	chr15	101459459	101610317	3.1e-49	2.083
GLP2R	chr17	9729380	9793022	1.84e-16	2.08
ADRA1B	chr5	159343739	159400017	7.62e-45	2.079
MICAL2	chr11	12115542	12285329	1.35e-90	2.076
CRHBP	chr5	76248679	76265299	5.41e-70	2.075
DUSP6	chr12	89741836	89746296	7.59e-33	2.074
KCNN1	chr19	18062110	18109930	4.25e-56	2.073
FAM212B	chr1	112264685	112298419	3.76e-61	2.069
SHC3	chr9	91620685	91793682	2.92e-30	2.068
DIRAS2	chr9	93372113	93405108	5.41e-42	2.066
MKL2	chr16	14165195	14360630	6.38e-140	2.063
SLC35F1	chr6	118228688	118638839	3.66e-64	2.062
KCTD16	chr5	143550436	143856944	2.23e-69	2.057
FXYD7	chr19	35634153	35645205	7.97e-60	2.057
TTC9B	chr19	40721964	40724306	1.47e-52	2.055
ZDHHC23	chr3	113666747	113681827	1.31e-47	2.049
MYOM2	chr8	1993157	2093380	3e-23	2.047
VSNL1	chr2	17721806	17837706	7.77e-48	2.046
R3HDM1	chr2	136289082	136482839	1.2e-67	2.046
WDR86	chr7	151078206	151107740	2.4e-58	2.043
MAST3	chr19	18208602	18262499	4.64e-46	2.041
SYTL2	chr11	85405264	85522178	3.2e-60	2.041
DCLK1	chr13	36342788	36705514	1.14e-51	2.04
MYBPHL	chr1	109834986	109849663	4.59e-68	2.035
SOSTDC1	chr7	16501105	16570205	8.06e-28	2.034
CDH22	chr20	44802371	44937137	8.68e-75	2.033
KCNJ6	chr21	38996784	39288741	8.16e-50	2.031
EMX2	chr10	119301955	119309057	2.15e-27	2.029
NPY1R	chr4	164245116	164253947	4.88e-53	2.027
KCNB1	chr20	47988504	48100490	1.48e-63	2.026
PKNOX2	chr11	125034558	125303285	5.75e-88	2.025
FBXW7	chr4	153242409	153456393	5.26e-95	2.025
ADRA1D	chr20	4201277	4229659	7.8e-38	2.023
CPNE8	chr12	39046001	39299420	6.1e-43	2.014
RPH3A	chr12	113012900	113336684	3e-56	2.014
HRH2	chr5	175085039	175113245	9.93e-50	2.012
AK5	chr1	77747661	78025654	1.57e-61	2.011
CCNO	chr5	54526980	54529508	1.39e-27	2.008
FAM84A	chr2	14772809	14780168	1.42e-50	2.007
NUDT14	chr14	105639273	105647660	4.46e-48	2.006
ATP4A	chr19	36041094	36054560	5.9e-24	2.006
MGAT5B	chr17	74864797	74946471	1.25e-80	2.005
UNC5D	chr8	35092974	35652181	1.34e-58	2.005
TSHZ3	chr19	31765850	31840190	8.79e-55	2.003
ARHGAP32	chr11	128834954	129062093	3.83e-43	2.001
NUAK1	chr12	106457124	106533811	1.23e-35	1.999
C2orf80	chr2	209030070	209054773	5.49e-89	1.999
RIMS3	chr1	41086351	41131324	3.53e-52	1.997
B3GNT4	chr12	122688227	122692084	5.7e-62	1.994
KCNH4	chr17	40308909	40333296	5.78e-22	1.994
MAPK11	chr22	50702141	50708779	1.35e-38	1.993
KREMEN2	chr16	3014216	3018384	3.44e-21	1.993
CNN1	chr19	11649578	11661138	5.95e-33	1.993
RAB27B	chr18	52495707	52562747	5.81e-41	1.992
GPR6	chr6	110299508	110301924	5.32e-33	1.989
SEMA5B	chr3	122628039	122747452	4.06e-88	1.985
IER5L	chr9	131937830	131940540	3.43e-48	1.981
CD163L1	chr12	7507556	7596749	5.79e-41	1.98
EGFL7	chr9	139553307	139567130	4.63e-42	1.979
CSGALNACT1	chr8	19261671	19615382	4.5e-74	1.975
COL5A3	chr19	10070236	10121147	5.27e-26	1.974
COL12A1	chr6	75794041	75915623	3.39e-51	1.971
B3GALT2	chr1	193147859	193155743	3.16e-64	1.97
PPP1R14C	chr6	150464187	150571528	1.51e-30	1.97
FILIP1L	chr3	99551987	99833349	1.72e-32	1.968
CD6	chr11	60739112	60787848	3.92e-29	1.968
FAM49A	chr2	16730729	16847134	7.2e-63	1.967
CCND2	chr12	4382901	4414522	1.44e-55	1.967
GPR22	chr7	107110501	107116125	1.42e-41	1.966
LCP2	chr5	169675087	169724822	4.66e-45	1.962
ADAMTS8	chr11	130274817	130298539	6.11e-28	1.962
MIAT	chr22	27053445	27072440	1.07e-51	1.96
CDC6	chr17	38444145	38459413	5.65e-46	1.96
SLC39A10	chr2	196521531	196602426	1.12e-43	1.958
KIRREL2	chr19	36347809	36358048	8.79e-68	1.958
USP43	chr17	9548579	9633003	5.59e-75	1.955
LRRC73	chr6	43474702	43478081	3.99e-39	1.955
NTNG2	chr9	135037333	135118220	2.64e-25	1.952
MMP17	chr12	132312940	132336316	2.71e-42	1.951
KITLG	chr12	88886569	88974250	2.05e-66	1.951
ART3	chr4	76932332	77033955	1.63e-31	1.95
SLITRK5	chr13	88324869	88331870	4.07e-91	1.95
GALNT9	chr12	132680916	132905905	8.78e-21	1.948
CADPS2	chr7	121958477	122526813	4.17e-56	1.947
RASAL1	chr12	113536623	113574044	2.94e-24	1.945
ADRB1	chr10	115803805	115806667	1.94e-49	1.944
NT5DC3	chr12	104166080	104234975	1.66e-25	1.942
OLFM4	chr13	53602875	53626196	2.96e-48	1.941
EFCAB1	chr8	49623350	49647870	3.18e-55	1.941
DGKB	chr7	14184673	14942550	6.6e-71	1.938
ST6GAL2	chr2	107418055	107503563	1.3e-36	1.937
OAF	chr11	120081746	120100650	1.43e-22	1.937
CA11	chr19	49141271	49149451	3.6e-40	1.935
P2RX6	chr22	21369441	21382302	6.73e-16	1.934
PTPRT	chr20	40701391	41818557	1.31e-64	1.934
EIF4E1B	chr5	176057682	176073642	2.97e-23	1.933
GPR20	chr8	142366586	142377365	2.76e-32	1.932
NPY5R	chr4	164265090	164273086	8.08e-56	1.93
SCAI	chr9	127704887	127905838	1.15e-56	1.93
SYT13	chr11	45261852	45307884	1.16e-35	1.928
GLDC	chr9	6532463	6645692	5.02e-88	1.928
LMO7	chr13	76194569	76434006	3.71e-79	1.925
HTR1A	chr5	63255874	63258119	9.12e-48	1.925
KCTD1	chr18	24034873	24237365	1.09e-66	1.923
KCNB2	chr8	73449625	73850584	8.57e-43	1.921
SATB1	chr3	18389132	18480265	2.72e-37	1.919
LINC00473	chr6	166337535	166401527	8.21e-22	1.919
CHRD	chr3	184097860	184107617	3.51e-52	1.914
VSTM2A	chr7	54610018	54636948	2.81e-37	1.914
CALML3	chr10	5566923	5568225	8.17e-19	1.913
PDP1	chr8	94929082	94938296	6.2e-53	1.91
HRK	chr12	117298224	117319232	7.51e-45	1.907
RTN4R	chr22	20228937	20255816	1.54e-87	1.907
CHSY3	chr5	129240522	129522327	4.37e-25	1.906
RMI2	chr16	11343505	11445617	5.6e-27	1.905
SERPINI1	chr3	167453431	167543357	4.04e-45	1.902
HOPX	chr4	57514153	57547872	1.22e-56	1.901
DPF1	chr19	38701648	38720317	8.66e-58	1.9
SLCO1C1	chr12	20848288	20906320	2.17e-13	1.896
SLC22A18	chr11	2920950	2946476	4.03e-43	1.893
SPARCL1	chr4	88394487	88450655	1.05e-59	1.893
CHD5	chr1	6161846	6240194	1.17e-13	1.888
EMX1	chr2	73144603	73162020	4.66e-79	1.886
STAT6	chr12	57489186	57522883	1.03e-38	1.886
GRIK3	chr1	37261127	37499844	5.54e-21	1.886
RHOBTB2	chr8	22844929	22877710	4.31e-57	1.885
AACS	chr12	125549924	125627871	1.85e-36	1.884
RBM24	chr6	17281808	17294099	3.32e-35	1.881
VSTM2L	chr20	36531498	36573747	1.9e-69	1.88
NAGPA	chr16	5074844	5083942	1.8e-48	1.88
SHISA9	chr16	12995476	13334273	1.23e-38	1.879
CENPF	chr1	214776531	214837914	3.21e-23	1.879
ABHD12B	chr14	51338877	51371688	1.56e-35	1.879
SLC22A10	chr11	62921978	63137190	8.1e-33	1.876
BMP8B	chr1	40223902	40254533	4.42e-60	1.875
EHBP1L1	chr11	65343508	65360116	2.02e-41	1.874
GRIN1	chr9	140033608	140063214	4.61e-34	1.874
AP1S1	chr7	100797685	100804557	4.44e-38	1.873
OR52K2	chr11	4470524	4471591	8.45e-19	1.872
LRTM2	chr12	1929432	1945918	1.79e-39	1.871
GAL	chr11	68451982	68458643	7.79e-14	1.871
NCS1	chr9	132934856	132999583	2.51e-32	1.871
CPNE9	chr3	9745509	9771592	1.08e-39	1.87
PRKCE	chr2	45879042	46415129	5.45e-51	1.87
TNFAIP8L3	chr15	51348798	51397473	1.42e-52	1.864
STAC2	chr17	37366788	37382040	2.4e-36	1.864
ELAVL4	chr1	50513685	50667540	5.97e-54	1.863
TNFRSF11A	chr18	59992519	60054943	1.67e-25	1.863
HOMER1	chr5	78669646	78809659	1.04e-47	1.86
HCN1	chr5	45255051	45696220	2.36e-41	1.859
PRMT8	chr12	3490514	3703138	1.93e-28	1.857
BCL11B	chr14	99635624	99737822	1.69e-50	1.856
ADCY1	chr7	45614124	45762714	5.4e-39	1.856
ARPP19	chr15	52839431	52861364	7.49e-76	1.856
CRIP2	chr14	105939274	105946507	9.48e-45	1.855
PDZRN4	chr12	41582249	41968392	3.6e-36	1.853
TSTD1	chr1	161007421	161008774	3.66e-38	1.853
SUSD5	chr3	33191536	33260707	7.66e-32	1.852
UNC13A	chr19	17712136	17799050	6.54e-23	1.851
BAIAP2	chr17	79008946	79091232	1.76e-77	1.851
EPHA5	chr4	66185280	66535653	2.06e-40	1.85
FOSB	chr19	45971252	45978437	6.15e-48	1.848
PITPNM2	chr12	123468026	123635285	1.06e-44	1.848
ITPR1	chr3	4535031	4889524	6.61e-73	1.845
ZNF365	chr10	64133915	64431771	8.38e-49	1.843
NXPH2	chr2	139426726	139537811	6.4e-36	1.843
BEND5	chr1	49193539	49242547	9.75e-41	1.843
RGR	chr10	86004808	86018944	1.32e-08	1.842
PLA2G4A	chr1	186798031	186958113	2.91e-32	1.839
FAM131A	chr3	184053716	184064063	7.65e-50	1.839
EMID1	chr22	29601900	29655586	1.82e-36	1.838
LINGO1	chr15	77905368	77988475	5.63e-39	1.838
LOC100126784	chr11	19732479	19736218	1.47e-29	1.834
SYNPO2	chr4	119809995	119982402	7.24e-65	1.833
CYP46A1	chr14	100150754	100193638	1.32e-29	1.832
SLITRK1	chr13	84451342	84456528	4.78e-120	1.831
DLGAP1	chr18	3496029	4455266	1.89e-38	1.83
NPTXR	chr22	39214455	39240017	3.43e-49	1.83
KCNC3	chr19	50818764	50832634	7.66e-56	1.828
SEMA3A	chr7	83587658	83824217	7.82e-30	1.828
SSX2IP	chr1	85109389	85156240	4.91e-58	1.827
KCNJ8	chr12	21917888	21927755	1.76e-41	1.826
ACTN2	chr1	236849769	236927558	9.32e-42	1.826
CDH8	chr16	61685914	62070739	7.96e-45	1.824
CAP2	chr6	17393735	17558023	6.33e-56	1.821
EGR1	chr5	137801180	137805004	2.69e-42	1.82
DYDC2	chr10	82104500	82127829	7.98e-41	1.819
MAEL	chr1	166944818	166991447	1.11e-19	1.815
CALHM1	chr10	105213143	105218648	2.79e-37	1.815
SYDE2	chr1	85623355	85666728	4.73e-68	1.814
SHROOM3	chr4	77356252	77704405	3.55e-39	1.811
CACNA1I	chr22	39966757	40085740	2.87e-61	1.807
HS3ST4	chr16	25703346	26149009	1.91e-32	1.807
RNF165	chr18	43906772	44040783	6.46e-49	1.806
PTK2B	chr8	27168998	27316908	7.88e-18	1.805
F12	chr5	176829138	176836577	4.86e-68	1.804
CHL1	chr3	238278	451097	1.19e-37	1.802
CCDC85A	chr2	56179253	56613309	4.01e-51	1.8
RGS6	chr14	72398816	73033238	1.57e-34	1.8
GNA15	chr19	3136190	3163766	5.19e-28	1.799
MGLL	chr3	127407904	127542093	5.37e-48	1.796
SDR16C5	chr8	57212569	57233241	1.3e-45	1.795
TMEM241	chr18	20777718	21017925	9.7e-53	1.793
CMAHP	chr6	25093741	25166793	6.94e-34	1.793
ARNTL	chr11	13299324	13408812	5.6e-25	1.791
LRRC7	chr1	70225857	70589171	1.61e-49	1.79
IGSF21	chr1	18434239	18704977	1.53e-45	1.789
SYNPO	chr5	149980641	150031903	6.99e-49	1.788
AP4S1	chr14	31494311	31565656	8.48e-26	1.787
FXYD6	chr11	117707690	117748201	1.15e-32	1.787
TMEM200C	chr18	5890183	5892103	2.74e-19	1.787
RGS12	chr4	3315873	3441640	1.8e-47	1.786
SMAD3	chr15	67358194	67487533	9.48e-63	1.785
PHACTR1	chr6	12717036	13288075	3.99e-42	1.783
DGAT2	chr11	75479777	75512581	5.08e-14	1.781
HDAC9	chr7	18126571	18708466	1.89e-46	1.781
CNIH3	chr1	224804178	224928249	1.4e-57	1.781
ZMAT4	chr8	40388110	40755343	1.26e-48	1.78
SLC8A2	chr19	47931278	47975307	8.25e-66	1.779
SLC39A4	chr8	145637797	145642273	5.64e-21	1.776
CD52	chr1	26644410	26647014	2.91e-25	1.776
BATF3	chr1	212859758	212873327	2.7e-35	1.774
SYT1	chr12	79257772	79845788	1.11e-25	1.772
COL23A1	chr5	177664616	178017556	1.77e-44	1.768
POPDC3	chr6	105605774	105627858	9.95e-27	1.768
HAPLN1	chr5	82934016	83016896	1.86e-33	1.765
ARHGDIG	chr16	330605	333368	4.18e-36	1.764
BEAN1	chr16	66461199	66527432	2.46e-19	1.763
BTC	chr4	75671447	75719882	9.16e-32	1.762
EHD3	chr2	31456879	31491260	7.67e-30	1.761
NELL2	chr12	44902057	45307711	3.1e-64	1.76
SYCE1	chr10	135367403	135382876	1.38e-13	1.757
ASXL3	chr18	31158540	31327399	4.67e-59	1.757
NRN1	chr6	5998232	6007633	2.44e-28	1.757
MSX1	chr4	4861391	4865660	1.92e-22	1.757
C8orf46	chr8	67405490	67430759	1.95e-55	1.756
RAPGEF4	chr2	173600524	173917620	1.12e-35	1.755
FRAS1	chr4	78978723	79465423	6.93e-60	1.754
NLK	chr17	26369687	26523404	2.2e-62	1.753
GNA14	chr9	80037994	80263232	1.19e-19	1.752
SEC24D	chr4	119643977	119757326	2.21e-29	1.752
CACNB3	chr12	49208214	49222726	2.17e-19	1.752
FES	chr15	91427664	91439006	3.94e-20	1.751
PGM2L1	chr11	74041360	74109502	2.97e-56	1.751
PSMG3	chr7	1606969	1609668	1.77e-26	1.75
HERC6	chr4	89299890	89364249	1.01e-23	1.75
C1QL2	chr2	119913818	119916471	3.24e-41	1.749
SCN2B	chr11	118033518	118047337	5.46e-23	1.749
TAC1	chr7	97361270	97369784	4.06e-41	1.748
EPHA4	chr2	222282746	222437010	2.25e-60	1.748
GLRA3	chr4	175563197	175750465	1.86e-31	1.747
EPHA3	chr3	89156673	89531284	1.18e-19	1.747
LOC729683	chr17	61777697	61780045	2.03e-41	1.745
ZNF697	chr1	120161999	120190390	3.44e-59	1.745
TM6SF1	chr15	83776323	83806111	2.6e-40	1.744
STK32C	chr10	134020995	134145356	9.2e-41	1.744
RASD1	chr17	17397752	17399709	1.86e-16	1.743
CHML	chr1	241792166	241799232	3.91e-51	1.743
ARPP21	chr3	35682509	35835988	1.09e-47	1.743
CCNYL1	chr2	208576263	208620896	1.23e-19	1.743
SPTSSB	chr3	161062579	161089871	4.93e-36	1.742
EGR4	chr2	73518056	73520829	5.97e-29	1.742
SHANK1	chr19	51165083	51220195	2.81e-36	1.742
SLC6A7	chr5	149569519	149590635	2.01e-19	1.741
ANKRD18DP	chr3	197784403	197807542	9.99e-38	1.738
KCNMA1	chr10	78629358	79397577	2.03e-47	1.737
TNNT3	chr11	1940798	1959936	2.16e-27	1.735
SSTR1	chr14	38677203	38682268	1.31e-33	1.735
SVOP	chr12	109304657	109458845	9.01e-54	1.735
AHRR	chr5	304291	438405	1.53e-23	1.734
WIPF2	chr17	38375573	38438439	2.52e-40	1.732
NPAS2	chr2	101436612	101613287	3.2e-45	1.73
PTPRO	chr12	15475190	15751265	3.43e-21	1.729
TPM3	chr1	154134288	154164611	9.06e-38	1.728
ISLR	chr15	74466086	74469212	5.67e-35	1.728
GAP43	chr3	115342150	115440334	1.65e-36	1.727
PSD	chr10	104162373	104179691	3.64e-36	1.726
PLCH1	chr3	155197670	155421997	1.01e-31	1.725
KHDRBS3	chr8	136469715	136659848	3.13e-32	1.725
BMPER	chr7	33944522	34195484	2.91e-23	1.719
RASGRP1	chr15	38780301	38857007	3.08e-20	1.719
CACNA2D3	chr3	54156692	55108584	1.1e-61	1.718
CREB3L1	chr11	46299227	46342972	4.29e-28	1.718
FGF18	chr5	170846666	170884630	1.06e-26	1.717
HTR1E	chr6	87647023	87726397	3.55e-58	1.715
VWC2L	chr2	215276460	215440653	5.96e-34	1.715
CHST1	chr11	45669238	45687206	1.17e-17	1.713
DCBLD1	chr6	117803819	117891020	9.29e-25	1.712
TXLNB	chr6	139561198	139613208	1.3e-24	1.711
RGS20	chr8	54764367	54871863	9.62e-21	1.71
ABRACL	chr6	139349818	139364439	1.77e-37	1.707
PRICKLE1	chr12	42852139	42983572	8.64e-57	1.707
NEURL3	chr2	97163382	97173846	1.24e-21	1.706
KCNJ11	chr11	17406795	17410878	1.75e-15	1.703
PLXND1	chr3	129274055	129325582	1.89e-36	1.703
BICC1	chr10	60272903	60588845	1.34e-21	1.702
CORO1A	chr16	30194730	30200397	1.34e-25	1.701
GULP1	chr2	189156395	189460652	5.91e-46	1.699
WFDC2	chr20	44098393	44110172	1.21e-30	1.699
CA7	chr16	66878281	66888049	2.76e-31	1.698
NECAB2	chr16	84002236	84036379	2.05e-36	1.697
ANKS1B	chr12	99128568	100378432	1.52e-36	1.696
FZD8	chr10	35927176	35930362	7.3e-22	1.696
NPY2R	chr4	156129780	156138228	4.42e-15	1.695
CDCA5	chr11	64844926	64851615	2.89e-58	1.695
UBE2QL1	chr5	6448735	6496834	6.22e-12	1.695
DAPK1	chr9	90112657	90323549	4.49e-28	1.694
SLC12A8	chr3	124801479	124998091	2.51e-35	1.694
GABBR2	chr9	101050363	101471479	2.06e-45	1.694
TESC	chr12	117476727	117537251	1.47e-42	1.693
PRKCG	chr19	54385466	54410901	1.78e-48	1.693
DENND3	chr8	142138719	142205900	1.17e-38	1.692
ZNF184	chr6	27418520	27440897	1.7e-31	1.692
SFRP2	chr4	154701741	154710228	4.62e-22	1.691
GMPPB	chr3	49758931	49761384	7.43e-17	1.691
KCNJ3	chr2	155555092	155714864	3.84e-21	1.69
SH2D5	chr1	21046224	21059330	2.65e-45	1.687
SNTB2	chr16	69221049	69342955	2.93e-63	1.687
RFPL3	chr22	32750871	32757148	6.07e-30	1.687
NEURL1B	chr5	172068275	172118533	5.59e-43	1.687
PLEKHA2	chr8	38758752	38831430	1.53e-22	1.686
ARHGAP10	chr4	148653452	148993927	5.04e-32	1.686
NRG3	chr10	83635069	84746935	4.21e-71	1.685
PI4KA	chr22	21061978	21213100	2.57e-28	1.684
RAB15	chr14	65412531	65438875	4.17e-41	1.682
GABRB2	chr5	160715435	160975130	6.94e-36	1.681
DBNDD1	chr16	90071278	90086328	3.79e-28	1.681
SULF1	chr8	70378858	70573147	2.5e-40	1.681
STAMBPL1	chr10	90639943	90734910	2.04e-34	1.68
SEMA4F	chr2	74881354	74910981	6.29e-20	1.679
IER5	chr1	181057637	181059979	5.99e-39	1.678
NICN1	chr3	49459765	49466757	3.17e-36	1.676
ELL2	chr5	95220801	95297775	1.98e-37	1.674
EPB41L4B	chr9	111934253	112083021	5.18e-25	1.674
SHD	chr19	4278597	4290720	1.25e-26	1.674
SYT7	chr11	61281187	61348344	2.92e-30	1.673
ABHD8	chr19	17402939	17414282	1.04e-21	1.673
BDNF	chr11	27676441	27743605	2.28e-23	1.672
HBQ1	chr16	230332	231178	9.01e-23	1.672
EFNA5	chr5	106712589	107006596	1.66e-25	1.67
GNB4	chr3	179113875	179169371	1.29e-27	1.67
NTNG1	chr1	107682628	108024475	4.17e-36	1.67
EFNB3	chr17	7608519	7614693	1.07e-28	1.669
PHYHIP	chr8	22077215	22089851	1.61e-57	1.668
PRKAR1B	chr7	588833	767313	2.56e-26	1.666
PDE8B	chr5	76506705	76724080	2.78e-36	1.666
RIMBP2	chr12	130916191	131200826	8.03e-61	1.665
CHRNA7	chr15	32322685	32462384	6.1e-37	1.664
SOX5	chr12	23685230	24715383	1.02e-41	1.664
RAP1GAP2	chr17	2699731	2941035	2.3e-12	1.661
NTSR1	chr20	61340188	61394123	3.32e-29	1.66
SND1-IT1	chr7	127637561	127640130	4.65e-27	1.658
PCDH7	chr4	30722036	31148423	1e-22	1.658
SLC39A12	chr10	18240767	18332221	1.15e-09	1.658
SPINK2	chr4	57676025	57688035	4.41e-08	1.657
PKIG	chr20	43160435	43247678	6.68e-20	1.657
VSTM1	chr19	54544079	54567207	9.41e-14	1.656
ALPL	chr1	21835857	21904905	3.34e-23	1.656
NEDD9	chr6	11183530	11382581	1.45e-21	1.655
PAK1	chr11	77033059	77185108	9.05e-44	1.654
FOSL2	chr2	28615668	28639445	1.08e-26	1.653
NIPAL2	chr8	99204386	99306621	2.68e-43	1.652
CSMD1	chr8	2792874	4852328	1.71e-35	1.651
TNNC2	chr20	44451854	44455953	3.43e-32	1.651
KDELR3	chr22	38864082	38879445	2.25e-16	1.65
MYO1B	chr2	192110106	192290115	6.56e-20	1.65
ADCYAP1	chr18	904943	912173	1.18e-39	1.649
CCL28	chr5	43376747	43412488	4.77e-35	1.648
MYB	chr6	135502452	135540311	5.27e-24	1.648
PRDM2	chr1	14026734	14151574	2.48e-35	1.646
HTR5A	chr7	154862033	154879102	1.72e-20	1.646
TRIM29	chr11	119981993	120008863	6.71e-14	1.645
ELFN2	chr22	37763999	37823505	7.05e-57	1.645
VWA3A	chr16	22103862	22168287	2.04e-25	1.644
TRIM36	chr5	114460458	114516243	1.83e-48	1.642
FADS3	chr11	61640997	61659006	9.87e-18	1.642
PRSS3	chr9	33750463	33799229	3.21e-30	1.642
SBNO2	chr19	1107632	1174282	4.36e-09	1.641
TPST2	chr22	26921713	26986089	1.07e-38	1.641
AHSG	chr3	186330849	186339107	3.83e-12	1.64
PPP3CB	chr10	75196562	75255782	3.15e-57	1.64
SDK1	chr7	3341079	4308631	3.23e-45	1.64
ECM1	chr1	150480486	150486265	4.09e-26	1.638
MYT1L	chr2	1792884	2335045	5.31e-15	1.638
LRRC14	chr8	145743348	145750559	6.86e-47	1.636
KIF21B	chr1	200938513	200992828	1.2e-30	1.635
HOOK2	chr19	12873816	12886434	2.88e-12	1.635
POC1A	chr3	52109248	52188706	3.97e-24	1.635
HLF	chr17	53342320	53402426	8.5e-51	1.634
RHCG	chr15	90014637	90039799	3.8e-20	1.633
LOR	chr1	153232178	153234600	2.46e-26	1.633
GRIK1	chr21	30909253	31312282	1.69e-18	1.632
LINGO2	chr9	27948083	29212998	8.53e-72	1.632
ADAM11	chr17	42836567	42859214	1.23e-36	1.632
MPND	chr19	4343523	4360083	7.49e-32	1.631
CTNNA2	chr2	79412356	80875988	1.87e-20	1.63
PARM1	chr4	75858284	75975325	1.79e-30	1.63
ACTN1	chr14	69340839	69446083	8.14e-57	1.628
SDK2	chr17	71330522	71640227	1.89e-17	1.628
HS6ST3	chr13	96743092	97491816	7.72e-62	1.626
CX3CL1	chr16	57406413	57418956	4.49e-23	1.626
CAMK1D	chr10	12391582	12871733	3.32e-29	1.626
MET	chr7	116312458	116438440	1.61e-13	1.626
TRHDE	chr12	72666528	73059422	2.58e-33	1.626
ARHGAP25	chr2	68906745	69043443	2.43e-29	1.625
SLIT2	chr4	20255234	20620788	6.8e-26	1.624
CCDC9	chr19	47759730	47775210	1.73e-29	1.624
CYP26B1	chr2	72356366	72374991	8.2e-33	1.623
DCAF6	chr1	167905796	168045083	5.79e-34	1.623
JOSD1	chr22	39081547	39096459	1.88e-38	1.623
ZDHHC22	chr14	77597612	77608134	1.97e-22	1.622
FAS	chr10	90729552	90775542	1.98e-34	1.62
MFGE8	chr15	89441913	89456663	2.2e-31	1.619
TMEM54	chr1	33360195	33366953	9.12e-21	1.618
BASP1	chr5	17216931	17276954	7.29e-52	1.618
EXD3	chr9	140201347	140317714	1.2e-35	1.618
HSD11B1L	chr19	5680775	5688534	4.53e-20	1.617
PRKG2	chr4	82009836	82136218	9.33e-19	1.617
MYBPC2	chr19	50936159	50969583	2.51e-06	1.614
RSPH3	chr6	159398265	159421198	1.63e-38	1.613
PRSS35	chr6	84222193	84235421	8.16e-10	1.613
CAMK1	chr3	9799028	9811668	1.15e-53	1.611
GNG3	chr11	62475065	62476678	3.49e-28	1.611
KIF5A	chr12	57943846	57978554	2.04e-25	1.611
ATP2B1	chr12	89981825	90049844	2.37e-53	1.609
SLC45A4	chr8	142220869	142264225	3.01e-35	1.609
NECAB3	chr20	32244892	32262264	2.86e-16	1.609
SNCA	chr4	90645249	90759447	4.07e-31	1.606
GRIN3A	chr9	104331633	104500862	9.64e-13	1.604
CNTNAP2	chr7	145813452	148118088	1.41e-29	1.604
NDFIP2	chr13	80055258	80130212	1.95e-43	1.603
OTUB2	chr14	94492723	94515276	3.02e-14	1.602
PIK3CD	chr1	9711789	9789172	7.29e-21	1.602
TRAF3	chr14	103243815	103377837	4.86e-32	1.601
ST3GAL1	chr8	134467090	134584183	6.92e-35	1.601
TSPAN14	chr10	82214037	82282391	1.81e-33	1.6
PTGER3	chr1	71318035	71513491	1.5e-17	1.6
KCNJ9	chr1	160051359	160059212	5.47e-23	1.6
PTTG1	chr5	159848864	159855746	6.73e-45	1.599
KIAA1107	chr1	92632608	92650280	8.81e-28	1.599
HECW1	chr7	43152197	43602938	4.23e-43	1.599
KCNMB4	chr12	70760061	70828072	3.9e-23	1.597
CRYBB2	chr22	25615611	25627836	0.012	1.597
EPHA10	chr1	38181645	38230824	6.56e-37	1.596
NPM3	chr10	103541081	103543170	1.57e-32	1.596
CREB3L3	chr19	4153597	4173051	3.28e-26	1.596
NDUFB3	chr2	201936461	201950473	1.58e-28	1.595
CTXN1	chr19	7989380	7991051	1.13e-39	1.595
TRPV2	chr17	16318855	16340317	2.33e-10	1.592
MGAT4C	chr12	86373036	87232681	1.14e-29	1.591
TMEM200A	chr6	130687425	130764210	1.53e-26	1.591
DGKA	chr12	56324945	56347807	1.02e-41	1.591
SSTR2	chr17	71161159	71168062	6.55e-29	1.591
RAB40C	chr16	639356	679273	1.17e-23	1.589
DGCR5	chr22	18958010	19018742	3.4e-24	1.587
AGMAT	chr1	15898193	15911605	9.85e-33	1.586
UPP2	chr2	158851690	158992666	4.27e-35	1.586
TYRO3	chr15	41851219	41871536	3.78e-28	1.586
CDH10	chr5	24487208	24645085	8.31e-32	1.586
ARNTL2	chr12	27485786	27578746	5.22e-32	1.585
CCDC57	chr17	80059345	80170689	2.83e-32	1.584
PPP3R1	chr2	68405988	68479651	7.55e-31	1.584
MADCAM1	chr19	496489	505343	5.86e-34	1.583
CLSTN2	chr3	139654026	140286919	3.6e-15	1.582
RANGAP1	chr22	41641614	41682216	1.85e-10	1.582
GNB1L	chr22	19775933	19842462	6.76e-26	1.582
FKBPL	chr6	32096483	32098067	1.99e-18	1.581
OPCML	chr11	132284874	133402403	7.33e-60	1.579
TMIE	chr3	46742822	46752413	2.88e-22	1.579
HDC	chr15	50534145	50558162	2.1e-13	1.579
C9orf129	chr9	96080480	96108696	1.78e-26	1.579
TUBA4A	chr2	220115000	220119330	7.86e-19	1.578
PRICKLE2	chr3	64079525	64211131	1.24e-34	1.577
OLFM3	chr1	102268126	102462790	1.74e-43	1.577
GABRG3	chr15	27216428	27778373	3.99e-30	1.576
CACNB1	chr17	37329708	37353956	6.97e-15	1.576
SYT17	chr16	19179637	19278554	1.56e-33	1.576
COX7A1	chr19	36641823	36643771	5.82e-16	1.575
LRRC4	chr7	127667123	127671002	4.3e-37	1.575
CDC42EP3	chr2	37869024	37899678	4.61e-45	1.575
RANBP3L	chr5	36249103	36302011	2.49e-15	1.574
CAMKK1	chr17	3763616	3796337	1.96e-21	1.573
GGN	chr19	38874991	38878668	2.6e-27	1.573
NR4A3	chr9	102584136	102629173	1.88e-17	1.573
DUSP19	chr2	183943286	183964722	1.4e-27	1.572
CNTN3	chr3	74311721	74570343	2.47e-35	1.572
PEX5L	chr3	179512746	179754841	5.51e-29	1.571
RHO	chr3	129247481	129254187	8.89e-15	1.571
TPRXL	chr3	13978806	14107481	4.48e-25	1.57
CNR1	chr6	88849584	88875767	7.31e-20	1.57
SLC39A14	chr8	22224761	22291640	6.92e-17	1.57
TRAM2	chr6	52362199	52441862	6.82e-18	1.57
BID	chr22	18216905	18257431	2.08e-43	1.569
DGKZ	chr11	46354454	46402104	6.23e-35	1.569
PKP3	chr11	392598	404908	1.39e-33	1.568
RTN4RL2	chr11	57228338	57244384	3.92e-21	1.568
ANXA11	chr10	81914879	81965433	5.25e-50	1.567
FLRT3	chr20	14304638	14318313	1.36e-36	1.566
FBXL16	chr16	742499	755825	1.91e-32	1.566
IL7R	chr5	35856976	35879705	7.77e-13	1.565
KIAA1217	chr10	23983674	24836772	6.7e-38	1.565
FBXW9	chr19	12799120	12807455	1.39e-24	1.565
SLC44A5	chr1	75667815	76143610	7.84e-38	1.564
TMEM59L	chr19	18723681	18731849	2.59e-17	1.564
ATCAY	chr19	3880617	3928080	9.48e-36	1.564
SYNGR1	chr22	39745953	39781593	6.2e-24	1.563
TMEM196	chr7	19758937	19813216	1.4e-25	1.562
PDE4C	chr19	18318770	18366229	8.69e-17	1.562
MAPK10	chr4	87023046	87515263	1.41e-39	1.562
PVALB	chr22	37196744	37215517	1.99e-13	1.561
NKD2	chr5	1009076	1038927	1.83e-31	1.56
PPP1R26	chr9	138371647	138380739	9.27e-11	1.56
GRM5	chr11	88237743	88796816	1.3e-21	1.559
BAP1	chr3	52435019	52444121	3.04e-12	1.559
MIR600HG	chr9	125871772	125877756	1.51e-18	1.559
NPM2	chr8	21881644	21894408	1.66e-48	1.558
SLC29A1	chr6	44187241	44201888	2.23e-21	1.558
CRTAC1	chr10	99624756	99790585	1.39e-37	1.558
ZNF48	chr16	30389632	30411429	1.55e-35	1.557
PREP	chr6	105725441	105850999	3.15e-36	1.557
TRIM17	chr1	228595635	228604583	1.16e-15	1.557
FMNL1	chr17	43299291	43324683	9.09e-28	1.557
EFNA3	chr1	155036212	155060014	8.6e-13	1.556
EFNB2	chr13	107142078	107187388	1.23e-34	1.556
RUNDC3A	chr17	42385926	42396038	1.6e-25	1.553
INF2	chr14	105155942	105185947	2.93e-24	1.552
ZNF385B	chr2	180306710	180726232	2.76e-31	1.552
ID2	chr2	8822112	8824583	4.4e-33	1.552
CAMTA2	chr17	4871286	4890960	7.85e-26	1.551
OXR1	chr8	107282405	107764921	8.88e-30	1.551
NPHS1	chr19	36316273	36342895	2.04e-26	1.55
LUZP1	chr1	23417682	23504301	1.85e-08	1.55
FAM47E	chr4	77135192	77204936	1.52e-16	1.55
SPAG16	chr2	214149102	215275225	3.41e-18	1.549
STOML1	chr15	74275558	74286963	5.39e-13	1.548
MFSD12	chr19	3538262	3557571	3.51e-20	1.548
HES6	chr2	239146907	239148681	2.52e-12	1.547
SNCB	chr5	176047209	176057557	4.44e-16	1.547
PTTG2	chr4	37962055	37962631	1.27e-32	1.547
TMEM81	chr1	205052256	205053588	1.89e-13	1.546
FUT9	chr6	96463844	96663488	6.79e-19	1.546
KCNG1	chr20	49620192	49639675	4.4e-17	1.545
FABP3	chr1	31838099	31845923	1.35e-38	1.544
ANKRD34A	chr1	145470507	145475647	2.33e-23	1.543
PCDHGC5	chr5	140868807	140892548	1.34e-15	1.543
EPN3	chr17	48610047	48621111	1.53e-08	1.543
KIAA1522	chr1	33207511	33240571	2.93e-30	1.542
E2F1	chr20	32263291	32274210	4.9e-21	1.542
CHST15	chr10	125767181	125853123	4.75e-51	1.542
GRB14	chr2	165349322	165478360	1.15e-32	1.542
PHLDB2	chr3	111451326	111695364	1.54e-29	1.542
PRR7	chr5	176873795	176883287	1.38e-20	1.541
SPTBN5	chr15	42140343	42186275	8.91e-17	1.541
NRSN1	chr6	24126413	24147757	1.52e-31	1.541
TMEM169	chr2	216946588	216967506	6.88e-21	1.54
AHNAK2	chr14	105403590	105444694	2.58e-27	1.538
PCDH10	chr4	134070469	134112732	9.96e-47	1.538
SV2B	chr15	91643181	91844539	6.41e-39	1.537
HTR4	chr5	147830594	148016624	3.12e-19	1.536
KHDC1	chr6	73951037	74019938	1.21e-20	1.535
KLHDC3	chr6	42981840	42989036	4.63e-25	1.535
SOX6	chr11	15987994	16497935	3.01e-29	1.535
LSP1	chr11	1874199	1913493	1.18e-25	1.535
CCNA1	chr13	37005656	37017019	2.38e-46	1.535
TNFRSF14	chr1	2487804	2495267	1.25e-10	1.534
OR2L3	chr1	248223983	248224922	3.38e-20	1.534
PGAM5	chr12	133264634	133299323	3.18e-29	1.534
CA10	chr17	49707673	50237377	4.04e-34	1.532
SH2D3C	chr9	130500595	130541048	3.14e-17	1.531
RASSF5	chr1	206680878	206762616	1.54e-16	1.531
P2RX5	chr17	3576521	3599698	4.45e-27	1.531
SIRPB1	chr20	1545028	1600689	2.56e-18	1.531
LIMK1	chr7	73498106	73536855	4.5e-20	1.53
SLC24A2	chr9	19507449	19787017	4.46e-27	1.53
FKBP1B	chr2	24272583	24286550	6.28e-26	1.53
ELANE	chr19	852290	856246	9.09e-11	1.53
RNF123	chr3	49726949	49758962	4.17e-19	1.529
TOLLIP	chr11	1295597	1330892	2.49e-20	1.528
PGBD5	chr1	230457391	230561674	6.84e-27	1.528
HGD	chr3	120347014	120401418	4.02e-19	1.528
LRFN1	chr19	39797456	39805976	8.35e-18	1.528
ST8SIA5	chr18	44259080	44337039	1.53e-18	1.527
ARHGAP9	chr12	57866037	57882597	1.85e-14	1.526
ARF3	chr12	49329991	49351252	4.81e-23	1.526
OSBPL1A	chr18	21742010	21977833	2.38e-46	1.526
SYT10	chr12	33528347	33592754	1.38e-18	1.526
NARF	chr17	80416059	80446143	4.15e-19	1.524
XKR4	chr8	56015016	56438710	1.45e-42	1.524
GRM2	chr3	51741080	51752625	8.01e-15	1.524
FLJ20021	chr4	102268933	102270040	1.04e-13	1.523
YJEFN3	chr19	19627018	19646885	3.26e-40	1.523
MCOLN1	chr19	7587495	7598895	3.22e-14	1.523
RLBP1	chr15	89753097	89764922	6.72e-08	1.522
ITGA9	chr3	37493812	37861281	7.49e-27	1.522
C9orf16	chr9	130922538	130926207	2e-25	1.521
CTNNAL1	chr9	111704850	111775764	1.08e-18	1.521
AMIGO1	chr1	110049445	110052336	4.23e-18	1.52
PIK3R1	chr5	67511583	67597649	7.79e-19	1.52
GALR1	chr18	74962007	74982096	9.4e-14	1.52
SOWAHA	chr5	132149032	132152489	5.95e-41	1.519
RTN2	chr19	45988545	46000313	4.43e-26	1.519
CEP72	chr5	612404	653666	4.35e-12	1.518
WDR24	chr16	734701	740400	6.14e-13	1.517
HRASLS5	chr11	63228875	63258680	1.3e-21	1.517
PELI3	chr11	66233797	66244808	3.54e-15	1.517
CCDC24	chr1	44457279	44462198	2.41e-26	1.517
DIO3	chr14	102027687	102029789	1.6e-21	1.516
ARL4D	chr17	41476352	41478504	8.72e-19	1.515
SPDEF	chr6	34505578	34524110	8.95e-15	1.515
STEAP2	chr7	89796903	89856812	2.53e-48	1.515
PDXP	chr22	38054736	38062939	1.13e-18	1.515
CACNG8	chr19	54466289	54493469	1.37e-30	1.514
FBXL15	chr10	104179570	104182893	8.16e-16	1.514
KCNQ2	chr20	62037541	62103993	3.95e-26	1.513
WNT10A	chr2	219745254	219758651	1.37e-31	1.513
KCNAB3	chr17	7825176	7832753	3.34e-19	1.512
ADAMTS19	chr5	128796102	129074376	6.27e-17	1.512
ABTB1	chr3	127391780	127399769	1.13e-12	1.512
PPP1R37	chr19	45596430	45650543	1.13e-18	1.511
CYR61	chr1	86046443	86049648	5.32e-13	1.511
RIIAD1	chr1	151682908	151702082	6.18e-28	1.511
CALM1	chr14	90863326	90874619	2.91e-21	1.511
RHPN1	chr8	144451024	144466390	2.71e-22	1.51
GLT8D2	chr12	104382764	104457961	3.52e-31	1.51
NEUROD1	chr2	182540832	182545392	1.93e-15	1.51
CHAF1A	chr19	4402659	4443394	4.16e-17	1.508
CPNE7	chr16	89642175	89663654	2.13e-34	1.508
MYO15A	chr17	18012019	18083116	3.95e-10	1.508
TANC2	chr17	61086897	61505067	5.01e-23	1.508
PDE4A	chr19	10527448	10580307	4.25e-13	1.507
SKIDA1	chr10	21802408	21814611	6.44e-30	1.506
GAD1	chr2	171673199	171717659	3.91e-41	1.506
KHK	chr2	27309610	27323619	4.69e-18	1.506
STMN1	chr1	26210676	26232993	3.69e-41	1.505
HIVEP1	chr6	12012723	12165232	6.71e-24	1.505
GPM6A	chr4	176554087	176923842	5.22e-50	1.504
COL19A1	chr6	70576447	70922157	4.43e-21	1.504
ACOT4	chr14	74058409	74062470	1.01e-22	1.503
VILL	chr3	38029529	38048676	8.15e-14	1.503
SYPL2	chr1	110009099	110024764	1.05e-11	1.502
UBXN10	chr1	20512577	20519942	8.87e-15	1.501
NOL4	chr18	31431063	31803515	2.05e-36	1.501
TRIM49	chr11	89530822	89541743	6.54e-15	1.501
MDGA2	chr14	47308827	48144157	3.87e-29	1.501
NAT8L	chr4	2061238	2070816	9.59e-24	1.5
KCNN2	chr5	113698015	113832197	2.95e-26	1.5
OTX1	chr2	63277191	63284966	1.77e-12	1.5
KCNMB2	chr3	178136988	178562217	1.28e-28	1.5
GPRIN1	chr5	176022802	176037131	7.05e-42	1.499
MRAP2	chr6	84743419	84800605	1.24e-34	1.497
PICK1	chr22	38453261	38471708	5.29e-12	1.497
NEGR1	chr1	71868624	72748405	7.12e-39	1.497
PAPSS2	chr10	89419475	89507462	3.64e-31	1.496
WNT10B	chr12	49359122	49365641	3.5e-25	1.496
DIRAS1	chr19	2714564	2721390	2.09e-40	1.496
LHPP	chr10	126150340	126302710	4.35e-36	1.496
SLC25A44	chr1	156163729	156182587	1.94e-10	1.496
APEH	chr3	49711434	49720934	7.56e-16	1.496
ARNT2	chr15	80696691	80890277	4.28e-30	1.494
FAM173A	chr16	771141	772590	3.89e-31	1.494
AGRN	chr1	955502	991499	2.3e-16	1.493
CABYR	chr18	21718954	21741564	7e-25	1.492
TMEM132A	chr11	60691912	60704631	3.45e-17	1.492
HYAL3	chr3	50330258	50336899	3.76e-16	1.491
PTPN5	chr11	18749474	18814268	2.48e-06	1.491
IGF1	chr12	102789644	102874378	6.61e-20	1.491
ASS1	chr9	133320093	133376661	2.67e-22	1.49
DAPK3	chr19	3958451	3971038	7.74e-13	1.49
ABR	chr17	906757	1090616	1.79e-23	1.49
TAF6	chr7	99704692	99717481	4.14e-09	1.489
PIN1P1	chr1	70385004	70386000	7.61e-17	1.489
EFHD2	chr1	15736390	15756839	2.61e-33	1.489
STARD13	chr13	33677271	34250932	3.9e-34	1.489
LSM11	chr5	157170754	157183746	2.29e-25	1.488
OSBPL10	chr3	31702316	32023342	1.98e-32	1.488
B9D1	chr17	19240866	19281495	5.81e-33	1.488
LRRC4C	chr11	40135750	41481186	6.82e-50	1.488
FAM217B	chr20	58508818	58523702	1.68e-21	1.487
STARD5	chr15	81605006	81616524	4.94e-10	1.487
ERC2-IT1	chr3	55691242	55693497	3.03e-38	1.485
ENSA	chr1	150594598	150602098	1.31e-16	1.484
RASAL2	chr1	178062863	178448648	4.02e-30	1.483
ADAMTS10	chr19	8645125	8675588	7.34e-16	1.483
TPK1	chr7	144149033	144533146	4.64e-26	1.483

## Sheet: SCG_related genes
gene_symbol	hg19_knownGene_chrom	hg19_knownGene_txStart	hg19_knownGene_txEnd	p	fold_change
SLN	chr11	107578100	107582787	6.89e-06	15.799
FOXG1	chr14	29236277	29239483	3.19e-15	9.762
GDA	chr9	74729510	74867140	2.21e-06	9.501
TMEM233	chr12	120031263	120079363	1.05e-06	8.167
TMEM155	chr4	122680084	122686340	5.03e-05	7.49
HSPB3	chr5	53751430	53752214	3.14e-05	6.83
KRT17	chr17	39775691	39780882	1.72e-06	6.403
PRSS35	chr6	84222193	84235421	0.000442	6.369
CCK	chr3	42299317	42307662	1.16e-05	6.362
FEZF2	chr3	62355346	62359190	1.72e-07	6.091
NPY	chr7	24323806	24331484	0.000108	5.895
SCARA5	chr8	27727398	27850369	2.84e-05	5.525
CRYM	chr16	21269838	21314404	0.000124	5.472
PDYN	chr20	1959401	1974931	1.38e-05	5.4
PKD2L1	chr10	102047902	102090243	0.00168	5.175
NRGN	chr11	124609828	124617102	0.000169	5.13
LY86-AS1	chr6	6346697	6623059	0.000983	5.095
SST	chr3	187386693	187388201	2.77e-07	5.093
SLC26A4-AS1	chr7	107296960	107302243	0.00026	4.947
LHX2	chr9	126773888	126795442	5.49e-05	4.908
THEMIS	chr6	128029338	128239776	0.00319	4.892
SERTM1	chr13	37248048	37271975	0.00251	4.849
BAIAP3	chr16	1383605	1399442	0.000271	4.813
TTR	chr18	29171729	29178986	0.0409	4.795
SLC30A3	chr2	27477439	27498188	0.00666	4.751
ADTRP	chr6	11713887	11779280	0.000595	4.75
ICAM5	chr19	10400654	10407454	0.000627	4.538
RXFP1	chr4	159442865	159574521	0.000228	4.523
TAC3	chr12	57403780	57410344	3.25e-06	4.522
RBP4	chr10	95351592	95360993	4.7e-05	4.473
SLC26A4	chr7	107301079	107358252	0.00153	4.408
RGR	chr10	86004808	86018944	8.91e-05	4.393
KCNJ4	chr22	38822332	38851205	0.000328	4.298
DYDC2	chr10	82104500	82127829	0.000972	4.297
WIF1	chr12	65444403	65515346	0.00834	4.263
FREM3	chr4	144498560	144621828	0.0201	4.206
ADCY2	chr5	7396342	7830194	0.00063	4.187
KRT14	chr17	39738530	39743147	0.000374	4.17
CYP26A1	chr10	94833231	94837641	8.56e-07	4.099
GLP2R	chr17	9729380	9793022	0.00463	4.078
PTGER3	chr1	71318035	71513491	0.00138	4.072
DLX1	chr2	172950207	172954401	5.03e-05	4.022
ITPKA	chr15	41786055	41795757	0.0012	3.992
NPPA	chr1	11905766	11907840	0.00157	3.987
GABRA5	chr15	27111865	27194357	3.25e-07	3.973
NEUROD6	chr7	31377074	31380538	5.8e-05	3.966
C1QL3	chr10	16555741	16564004	0.000296	3.917
MLIP	chr6	53883713	54131078	0.000788	3.911
PDE2A	chr11	72287183	72385497	0.000167	3.828
SLC17A7	chr19	49932654	49944808	3.93e-12	3.778
LHX6	chr9	124964855	124991091	2.01e-05	3.762
SLCO1C1	chr12	20848288	20906320	0.0012	3.727
EFCAB1	chr8	49623350	49647870	0.00277	3.717
EMX2OS	chr10	119243803	119304579	0.00297	3.705
CAMK2A	chr5	149599053	149669403	2e-05	3.674
HS3ST2	chr16	22825859	22927659	0.00236	3.664
C2CD4C	chr19	405442	409170	1.04e-05	3.614
DDN	chr12	49388932	49393088	9.94e-05	3.59
OVOL2	chr20	18004795	18038521	0.00388	3.581
NECAB2	chr16	84002236	84036379	0.000192	3.561
RPRML	chr17	45055521	45056614	6.47e-09	3.54
RPRM	chr2	154333851	154335322	4.53e-05	3.539
SATB2	chr2	200134222	200335989	0.000844	3.533
MPPED1	chr22	43808019	43902800	1.6e-06	3.532
ASB2	chr14	94400498	94443076	0.00266	3.521
ZNF831	chr20	57766074	57834167	0.000689	3.52
KCNV1	chr8	110979232	110988076	0.00436	3.508
MEIS3	chr19	47906374	47922785	0.00075	3.499
KCNF1	chr2	11052062	11054351	0.000828	3.481
FILIP1	chr6	76004606	76203496	0.00193	3.432
VWA3A	chr16	22103862	22168287	0.0033	3.429
ZNF727	chr7	63505820	63538927	0.000353	3.418
GRP	chr18	56887399	56898002	0.00072	3.386
TSTD1	chr1	161007421	161008774	0.000655	3.385
CCKBR	chr11	6280903	6293357	8.38e-05	3.362
ENC1	chr5	73923230	73937249	0.000857	3.361
MEF2C	chr5	88014057	88199922	0.00028	3.35
PCDH20	chr13	61983818	62002079	0.000283	3.343
KALRN	chr3	123813557	124440036	3.89e-05	3.334
EGR3	chr8	22545173	22550815	9.48e-05	3.308
CASQ1	chr1	160160284	160171676	0.00135	3.307
PP12613	chr4	122685739	122687963	0.0179	3.305
EMX2	chr10	119301955	119309057	0.00536	3.303
RGS4	chr1	163038395	163046592	0.000341	3.297
RGS1	chr1	192544856	192549159	0.0783	3.291
GALNTL5	chr7	151653463	151717019	5.79e-05	3.282
SHC3	chr9	91620685	91793682	0.000386	3.267
MCHR2	chr6	100367785	100442114	0.00191	3.266
NR2E1	chr6	108487214	108510013	0.00272	3.254
CACNG3	chr16	24266873	24373737	0.000282	3.241
VIP	chr6	153071931	153080902	0.000724	3.235
CAMKV	chr3	49895421	49907369	2.71e-05	3.212
SLIT1	chr10	98757794	98945683	0.00584	3.21
HRH1	chr3	11178778	11304939	4.94e-05	3.206
NTSR1	chr20	61340188	61394123	0.000237	3.196
CDH13	chr16	82660398	83830215	0.00446	3.196
GLDC	chr9	6532463	6645692	0.000105	3.178
RTP1	chr3	186915273	186919253	0.0398	3.162
ZBBX	chr3	166958076	167098085	0.0155	3.151
RASAL1	chr12	113536623	113574044	0.00268	3.151
RSPH9	chr6	43612766	43638748	0.0012	3.149
TOX	chr8	59717976	60031767	4.97e-05	3.148
FAM19A1	chr3	68040733	68594771	0.0111	3.143
NEUROD2	chr17	37760020	37764175	1.46e-05	3.122
TESPA1	chr12	55342086	55378530	0.00338	3.107
CPLX3	chr15	75117816	75124136	0.000817	3.106
STX1A	chr7	73113534	73134017	3.04e-06	3.092
LMO3	chr12	16701305	16762758	1.38e-08	3.084
ABCC12	chr16	48116883	48189929	0.0186	3.08
ARHGEF25	chr12	58003962	58011028	0.0132	3.067
CHRM3	chr1	239549864	240049896	0.00237	3.061
HTR2A	chr13	47405676	47471211	0.0153	3.059
OR14I1	chr1	248844669	248845605	0.00401	3.036
CDH9	chr5	26880708	27038689	5.57e-05	2.999
CREG2	chr2	101964815	102003965	0.00438	2.996
TNNT2	chr1	201328135	201346828	0.00156	2.995
RASL10A	chr22	29708921	29711745	0.00119	2.993
NGEF	chr2	233743395	233877951	0.000733	2.961
HES5	chr1	2460183	2461684	0.0187	2.959
KCNG1	chr20	49620192	49639675	1.14e-05	2.956
SYT10	chr12	33528347	33592754	0.00273	2.948
EPHB6	chr7	142552791	142568847	0.000678	2.947
DOC2A	chr16	30016834	30024843	0.000158	2.917
OPALIN	chr10	98102974	98119092	0.000177	2.911
HTR1A	chr5	63255874	63258119	0.00137	2.899
GABRA2	chr4	46251580	46392056	0.000333	2.893
PCDH8	chr13	53418108	53422775	0.00121	2.886
C3orf80	chr3	159943422	159946000	0.00105	2.885
OCA2	chr15	28000022	28344458	0.000448	2.884
VIPR1	chr3	42530790	42579065	0.00127	2.859
TEKT2	chr1	36549675	36553876	0.0172	2.856
LY6H	chr8	144239330	144242053	0.00093	2.853
UG0898H09	chr8	63890419	63897460	0.00383	2.848
TRABD2A	chr2	85048790	85108369	0.00443	2.847
HBG1	chr11	5269501	5271087	0.0163	2.846
DRD1	chr5	174867674	174871163	0.000386	2.846
CYR61	chr1	86046443	86049648	0.0149	2.845
MOXD1	chr6	132617193	132722664	3.18e-05	2.823
TBR1	chr2	162272619	162281573	0.00211	2.815
AQP1	chr7	30893009	30965131	0.00161	2.805
AEBP1	chr7	44143959	44154164	0.00438	2.797
NKAIN3	chr8	63161500	63903628	0.00217	2.792
PRKCB	chr16	23847299	24231932	3.09e-06	2.785
OAF	chr11	120081746	120100650	0.000213	2.754
HS3ST4	chr16	25703346	26149009	5.39e-05	2.753
WNT10B	chr12	49359122	49365641	4.39e-05	2.746
SSTR1	chr14	38677203	38682268	0.00109	2.739
NEURL1B	chr5	172068275	172118533	0.000212	2.738
CRLF1	chr19	18704034	18717660	0.00131	2.734
NOV	chr8	120428551	120436678	0.000378	2.733
APLNR	chr11	57001051	57004927	0.00486	2.721
NPTXR	chr22	39214455	39240017	0.000124	2.711
HGF	chr7	81331443	81399452	0.000734	2.711
EMID1	chr22	29601900	29655586	0.000323	2.708
CORT	chr1	10509775	10512060	1.39e-05	2.698
NUDT4	chr12	93771700	93797024	0.00275	2.697
ITM2C	chr2	231729620	231743963	0.00088	2.694
FXYD6	chr11	117707690	117748201	5.99e-05	2.693
SLC39A12	chr10	18240767	18332221	0.00811	2.685
SEMA3A	chr7	83587658	83824217	0.000346	2.658
KLK7	chr19	51479734	51487320	0.00124	2.657
SYT17	chr16	19179637	19278554	2.9e-06	2.651
CPNE5	chr6	36708554	36807220	1.32e-08	2.647
IL12RB2	chr1	67773046	67862583	0.0043	2.644
LMO4	chr1	87794150	87814607	5.09e-06	2.643
SULF1	chr8	70378858	70573147	8.44e-05	2.639
NMU	chr4	56461397	56502465	0.00262	2.638
CRHBP	chr5	76248679	76265299	1.51e-05	2.631
C1orf115	chr1	220863627	220872499	8.6e-06	2.63
CA11	chr19	49141271	49149451	0.00065	2.627
PNMT	chr17	37824233	37826728	0.00052	2.622
KCNH3	chr12	49932939	49952077	1.45e-05	2.621
NPTX1	chr17	78440632	78450404	0.000871	2.617
RLBP1	chr15	89753097	89764922	0.00661	2.606
SYTL2	chr11	85405264	85522178	0.00201	2.6
ATOH7	chr10	69990351	69991870	0.0085	2.596
DIO2	chr14	80663867	80697397	0.00119	2.593
ADORA2B	chr17	15848230	15879210	0.00594	2.592
PDZRN3	chr3	73431651	73674072	0.00226	2.591
KLHDC8B	chr3	49209017	49213919	0.00216	2.591
SOWAHB	chr4	77816081	77819002	0.0247	2.589
CNR1	chr6	88849584	88875767	0.00302	2.587
DNAH2	chr17	7623038	7737058	0.0134	2.585
ART3	chr4	76932332	77033955	1.36e-05	2.585
DNAH5	chr5	13690436	13944589	0.0119	2.582
NR4A3	chr9	102584136	102629173	0.0956	2.579
MLC1	chr22	50497819	50524358	0.00326	2.569
RMI2	chr16	11343505	11445617	0.000319	2.568
PART1	chr5	59783539	59843484	0.0177	2.556
KIF19	chr17	72322350	72351959	0.00179	2.554
RGS20	chr8	54764367	54871863	0.00236	2.548
KCTD16	chr5	143550436	143856944	0.0196	2.539
WDR86	chr7	151078206	151107740	5.59e-05	2.533
BHLHE22	chr8	65492794	65496191	0.00633	2.531
SGSM2	chr17	2240805	2284348	8.78e-05	2.523
EFNB3	chr17	7608519	7614693	1.45e-05	2.521
SOWAHA	chr5	132149032	132152489	0.00214	2.513
SFRP2	chr4	154701741	154710228	0.0327	2.511
RASL11B	chr4	53728494	53733002	0.015	2.509
ISLR2	chr15	74421714	74429143	0.00682	2.503
SERPINF1	chr17	1665258	1680859	0.00968	2.498
MAST3	chr19	18208602	18262499	0.000192	2.49
PAMR1	chr11	35453375	35551848	0.00127	2.484
TAGLN3	chr3	111717585	111732735	5.43e-05	2.483
KHDRBS2	chr6	62389864	62996100	0.00163	2.476
NTSR2	chr2	11798303	11810329	0.0111	2.463
NPM3	chr10	103541081	103543170	0.00578	2.448
CHRM2	chr7	136553398	136701771	0.00437	2.448
HPCAL1	chr2	10443029	10567743	0.00125	2.432
RHCG	chr15	90014637	90039799	0.00779	2.431
SCN3B	chr11	123499894	123525315	0.00182	2.429
TYRP1	chr9	12693385	12710266	0.0382	2.427
DLX2	chr2	172964165	172967478	9.48e-05	2.423
PRR7	chr5	176873795	176883287	0.00451	2.421
GPR26	chr10	125425870	125456913	0.00378	2.419
FZD8	chr10	35927176	35930362	0.000721	2.417
OTX1	chr2	63277191	63284966	0.00902	2.414
RTN4RL1	chr17	1837970	1928178	0.00551	2.406
CLDN10	chr13	96085852	96232010	0.00627	2.404
RSPO2	chr8	108911543	109095913	0.00525	2.403
KRT31	chr17	39549976	39553844	0.00115	2.4
GPR6	chr6	110299508	110301924	0.0122	2.4
CHRM1	chr11	62676150	62689012	0.00569	2.397
RGS22	chr8	100973275	101118344	0.0148	2.397
PNOC	chr8	28174648	28200868	0.00231	2.393
GJA1	chr6	121756744	121770873	0.00802	2.391
CCBE1	chr18	57098170	57364644	0.0068	2.39
LRRC10B	chr11	61276271	61278490	0.0107	2.384
EPB41L4B	chr9	111934253	112083021	0.000141	2.383
SOHLH1	chr9	138585254	138591374	0.0336	2.381
KCTD4	chr13	45766987	45775175	6.23e-05	2.378
KLRC1	chr12	10594862	10607215	0.0108	2.373
CXADR	chr21	18885223	18965897	0.00388	2.364
CSGALNACT1	chr8	19261671	19615382	1.83e-05	2.364
SELENBP1	chr1	151336777	151345210	0.00677	2.36
KLF10	chr8	103661004	103667983	0.00327	2.36
CRH	chr8	67088611	67090846	0.000334	2.36
RHEBL1	chr12	49458467	49463775	0.0108	2.356
ADAD2	chr16	84224722	84230772	0.000847	2.355
SLA	chr8	134048972	134115310	1.4e-05	2.352
COL5A3	chr19	10070236	10121147	0.000427	2.347
C2orf80	chr2	209030070	209054773	2.29e-05	2.345
MMD	chr17	53469973	53499341	1.97e-05	2.342
FAM81A	chr15	59730371	59815751	4.05e-06	2.341
DPP10	chr2	115199898	116602326	0.00103	2.339
SCGN	chr6	25652428	25702008	0.00986	2.336
CHST1	chr11	45669238	45687206	0.00195	2.334
SLC8A2	chr19	47931278	47975307	0.000111	2.332
OLFML2B	chr1	161952981	161993644	0.0181	2.326
CBLN2	chr18	70203914	70211723	0.00396	2.325
GNB4	chr3	179113875	179169371	2.03e-05	2.325
ATP2C2	chr16	84402132	84497793	0.000632	2.324
BIRC3	chr11	102188180	102210135	0.00114	2.324
ELFN2	chr22	37763999	37823505	0.00055	2.317
MORN3	chr12	122089292	122110537	0.0133	2.311
DGAT2	chr11	75479777	75512581	0.0355	2.311
SNCA	chr4	90645249	90759447	0.000158	2.304
PTPRO	chr12	15475190	15751265	0.00113	2.303
CCDC3	chr10	12938624	13141713	0.00156	2.3
NCS1	chr9	132934856	132999583	0.00825	2.297
PRODH	chr22	18900286	18924066	0.00606	2.295
TRIM17	chr1	228595635	228604583	0.00732	2.295
IGFN1	chr1	201159952	201198080	0.00643	2.287
NCAN	chr19	19322781	19363061	0.00775	2.285
SLC22A9	chr11	63137260	63177712	0.0237	2.28
KCNS1	chr20	43720949	43729753	0.0562	2.267
AKAP5	chr14	64932216	64941221	0.00582	2.264
CTGF	chr6	132269316	132272518	0.000541	2.263
NT5DC3	chr12	104166080	104234975	0.00293	2.259
GLI1	chr12	57853917	57866047	0.0217	2.251
CACNB3	chr12	49208214	49222726	0.00442	2.251
DLL3	chr19	39989556	39999121	0.00017	2.248
GAST	chr17	39868577	39872221	0.0656	2.247
ALDH1L1	chr3	125822403	125900029	0.017	2.24
PITPNM2	chr12	123468026	123635285	0.00124	2.238
PPM1M	chr3	52279808	52284615	9.91e-06	2.237
YPEL1	chr22	22051825	22090071	1.54e-05	2.234
ADAMTS8	chr11	130274817	130298539	0.015	2.234
CRIP2	chr14	105939274	105946507	0.000167	2.233
PCDH17	chr13	58205788	58303065	0.000111	2.232
PSD	chr10	104162373	104179691	0.002	2.231
POLE4	chr2	75185774	75196859	0.00109	2.227
NETO1	chr18	70409548	70534810	0.00157	2.21
DTNBP1	chr6	15523031	15663289	0.00381	2.206
RAPGEF4	chr2	173600524	173917620	0.000732	2.205
FAM107A	chr3	58549844	58613337	0.0167	2.205
DLGAP2	chr8	1449531	1656642	0.00563	2.203
HSD17B6	chr12	57157107	57181574	0.005	2.201
NPY1R	chr4	164245116	164253947	0.00529	2.199
TMEM132D	chr12	129556270	130388212	0.00823	2.196
CTNNA2	chr2	79412356	80875988	0.00226	2.195
AQP4	chr18	24432007	24445716	0.00929	2.191
AHRR	chr5	304291	438405	0.00272	2.191
ZDHHC23	chr3	113666747	113681827	0.00534	2.191
KIF5A	chr12	57943846	57978554	0.00792	2.19
ANXA1	chr9	75766780	75785307	0.0079	2.187
KCNMB4	chr12	70760061	70828072	5.55e-07	2.184
CMTM5	chr14	23846016	23848981	0.00462	2.183
ADAMTS19	chr5	128796102	129074376	8.65e-06	2.183
LRRC56	chr11	537521	554916	0.000457	2.182
ST6GALNAC5	chr1	77333185	77529737	0.00335	2.181
LRRTM4	chr2	76974849	77749502	0.00188	2.181
BAP1	chr3	52435019	52444121	0.00147	2.178
PRKD2	chr19	47177572	47220384	0.000811	2.178
RAB34	chr17	27041298	27045286	0.00615	2.176
GRIK4	chr11	120382467	120856969	0.00555	2.176
LRRC2	chr3	46556877	46621572	9.58e-05	2.176
MIR7-3HG	chr19	4769116	4772568	0.00258	2.175
CENPW	chr6	126661252	126669754	0.000246	2.172
SPRN	chr10	135234169	135238121	0.00932	2.172
FAS	chr10	90729552	90775542	0.000627	2.171
KCTD15	chr19	34287750	34306666	0.00672	2.169
SLC25A18	chr22	18043182	18073647	0.00529	2.166
TSHZ3	chr19	31765850	31840190	5.35e-05	2.164
LAMA1	chr18	6941742	7117813	0.00372	2.164
MYH7	chr14	23881946	23904870	4.37e-05	2.164
FAM110C	chr2	38813	46588	0.00502	2.163
ANKRD6	chr6	90142896	90343553	0.000735	2.161
IL33	chr9	6215785	6257983	0.00696	2.161
STK32C	chr10	134020995	134145356	0.000263	2.159
TC2N	chr14	92246266	92333880	0.00169	2.152
HSD11B1L	chr19	5680775	5688534	0.000756	2.152
GPNMB	chr7	23286315	23314729	0.0777	2.151
FGFBP3	chr10	93666344	93669258	0.0119	2.151
TAF15	chr17	34136458	34174246	0.0387	2.15
CTSH	chr15	79214091	79237420	0.00178	2.149
DIAPH3	chr13	60239720	60738119	0.00111	2.148
CXCL14	chr5	134906370	134914969	0.00749	2.145
SLC1A2	chr11	35272751	35441610	0.012	2.144
CXCL2	chr4	74962753	74964997	0.0677	2.141
COL12A1	chr6	75794041	75915623	0.00511	2.137
ANKRD18DP	chr3	197784403	197807542	0.00863	2.136
PLSCR4	chr3	145910123	145968966	0.0133	2.135
ANO3	chr11	26210828	26684836	0.00294	2.134
STEAP1	chr7	89783688	89794141	0.00568	2.13
NGB	chr14	77731833	77737655	0.0038	2.129
HPCAL4	chr1	40144644	40157089	0.00163	2.127
KCNT2	chr1	196194912	196577499	0.00188	2.127
MYB	chr6	135502452	135540311	0.0152	2.123
TPPP3	chr16	67423711	67427421	0.00365	2.123
LINC00461	chr5	87836596	87980620	0.000144	2.122
NNAT	chr20	36149606	36152090	0.00127	2.122
RAB27B	chr18	52495707	52562747	0.000795	2.118
LSP1	chr11	1874199	1913493	0.00039	2.117
KLK5	chr19	51446558	51456344	0.0234	2.113
MAPT	chr17	43971747	44105699	0.00188	2.111
PDZRN4	chr12	41582249	41968392	8.7e-07	2.111
HIF3A	chr19	46800302	46846690	0.0598	2.11
CABP1	chr12	121078421	121105127	0.000168	2.109
TMEM54	chr1	33360195	33366953	0.000793	2.103
PTPRR	chr12	71031852	71314584	1.03e-05	2.102
USP43	chr17	9548579	9633003	0.00114	2.101
DUSP2	chr2	96808907	96811179	0.0176	2.1
THRA	chr17	38218445	38250120	0.000436	2.099
FKBP10	chr17	39968961	39979469	0.0799	2.098
C5orf49	chr5	7830490	7851603	0.00498	2.095
PPP1R42	chr8	67900366	67940786	0.0195	2.095
SAP18	chr13	21714652	21723224	0.0184	2.093
FBXL16	chr16	742499	755825	0.00616	2.093
PKIG	chr20	43160435	43247678	0.000336	2.091
IGFBP5	chr2	217536827	217560272	0.00879	2.091
MKL2	chr16	14165195	14360630	0.000875	2.09
PTGIS	chr20	48120410	48184707	0.00665	2.089
MATK	chr19	3777966	3801810	0.00245	2.088
SOX6	chr11	15987994	16497935	0.0351	2.087
NTNG2	chr9	135037333	135118220	0.000461	2.087
PLAC9	chr10	81892257	81904784	0.0142	2.086
GSTM5	chr1	110254863	110260890	0.0515	2.083
PPP4R4	chr14	94640648	94746072	0.00236	2.082
CRB1	chr1	197170591	197447585	0.0141	2.08
OLFM1	chr9	137967088	138013030	0.000122	2.08
ZBTB16	chr11	113930430	114121397	0.00752	2.075
GFPT2	chr5	179727699	179780315	0.108	2.074
GNG2	chr14	52313951	52436518	0.000369	2.074
FAM19A2	chr12	62102028	62653925	0.000566	2.065
LZTS1	chr8	20103675	20112803	0.00168	2.065
GABRB1	chr4	47033294	47428447	0.000323	2.063
WISP2	chr20	43343884	43356452	0.00609	2.063
WNT7B	chr22	46316247	46373008	0.00473	2.06
IQGAP3	chr1	156495196	156542396	0.0852	2.059
KIF17	chr1	20990506	21044317	0.00245	2.057
OSTN	chr3	190930321	190967910	0.00491	2.056
VIT	chr2	36923832	37041937	0.011	2.056
EXTL1	chr1	26348270	26362954	5.93e-05	2.052
ADRA1B	chr5	159343739	159400017	1.14e-05	2.052
HOPX	chr4	57514153	57547872	0.0043	2.052
EGFEM1P	chr3	167967309	168548374	0.000344	2.051
PRKCG	chr19	54385466	54410901	0.0137	2.051
NECAB1	chr8	91803920	91971630	0.00621	2.05
TP53I11	chr11	44953898	44972857	0.00314	2.05
PCSK5	chr9	78505559	78977255	0.000531	2.05
PID1	chr2	229888688	230136057	0.000111	2.046
SNTA1	chr20	31995762	32031698	0.00264	2.046
DBX2	chr12	45408538	45444882	0.00314	2.046
GJB6	chr13	20796100	20806534	0.0198	2.045
WLS	chr1	68564141	68698284	0.0128	2.043
CH25H	chr10	90965693	90967071	0.00753	2.042
FAM171A2	chr17	42431100	42441235	0.0119	2.04
RAP1GAP2	chr17	2699731	2941035	0.0283	2.04
PPP1R26	chr9	138371647	138380739	0.00052	2.038
FADS3	chr11	61640997	61659006	0.0151	2.037
EEF2	chr19	3976053	3985461	0.0124	2.037
CELF3	chr1	151672533	151689290	0.00284	2.035
SEMA4A	chr1	156119734	156147542	0.00128	2.035
FHL2	chr2	105977282	106055230	0.0151	2.034
TSPAN33	chr7	128784711	128809534	0.00867	2.029
CBX6	chr22	39260247	39268258	0.00401	2.028
SIX3	chr2	45169036	45173216	0.0161	2.025
LMO7	chr13	76194569	76434006	0.00284	2.024
NPTX2	chr7	98246596	98259181	0.00871	2.024
PPM1F	chr22	22273791	22307250	0.137	2.022
FAP	chr2	163027199	163100045	5.09e-05	2.022
PON2	chr7	95034173	95064384	0.0236	2.021
AMZ2P1	chr17	62962667	62971703	0.0369	2.021
SARDH	chr9	136528683	136605077	0.00959	2.02
CFD	chr19	859664	863610	0.00532	2.018
TBC1D26	chr17	15635590	15649479	0.00529	2.017
PCOLCE2	chr3	142536701	142608045	5.59e-05	2.016
TTC9B	chr19	40721964	40724306	0.000167	2.013
CD86	chr3	121774208	121839988	0.216	2.012
GRASP	chr12	52400728	52409673	0.000594	2.011
KCNC2	chr12	75433857	75603528	0.000522	2.011
NPY5R	chr4	164265090	164273086	0.012	2.01
CTXN1	chr19	7989380	7991051	0.000136	2.008
LOC100126784	chr11	19732479	19736218	0.00158	2.008
CORO1A	chr16	30194730	30200397	0.0058	2.008
TMEM52	chr1	1849028	1850740	0.0219	2.004
SOX10	chr22	38368318	38383429	0.000673	2.004
CHD5	chr1	6161846	6240194	0.00304	2.002
ATRNL1	chr10	116853123	117708496	0.00156	2
SBF1	chr22	50883430	50913464	0.00534	2
BCR	chr22	23522551	23660224	0.0109	1.999
NISCH	chr3	52489523	52527088	0.00507	1.997
MAPK3	chr16	30125425	30134630	0.000642	1.997
TMED9	chr5	177019212	177023099	0.0312	1.996
KCNG3	chr2	42669156	42721237	0.0222	1.996
MCHR1	chr22	41075181	41078818	0.058	1.995
KCNN1	chr19	18062110	18109930	0.00111	1.995
TP53BP2	chr1	223967594	224033674	0.0126	1.992
NUDT14	chr14	105639273	105647660	0.00215	1.991
FARP1	chr13	98794815	99102023	0.00181	1.99
DGKB	chr7	14184673	14942550	0.00221	1.989
PLTP	chr20	44527258	44541003	0.00754	1.988
KIF21B	chr1	200938513	200992828	9.97e-07	1.988
PAPLN	chr14	73704204	73741347	0.0174	1.986
PKDCC	chr2	42275160	42285668	0.00518	1.985
AP1S1	chr7	100797685	100804557	0.0023	1.985
SP5	chr2	171571856	171574498	0.0085	1.984
LRRC7	chr1	70225857	70589171	1.52e-05	1.983
NWD1	chr19	16830786	16928774	0.00542	1.982
FBXO40	chr3	121312169	121349139	0.102	1.981
MYO16	chr13	109248499	109860355	0.00472	1.979
RGMA	chr15	93586635	93632443	0.0144	1.979
ASXL3	chr18	31158540	31327399	8.4e-05	1.977
NTRK2	chr9	87283465	87638505	0.0241	1.976
MGST1	chr12	16500576	16530123	0.0163	1.975
SEMA5B	chr3	122628039	122747452	1.81e-05	1.975
SLC7A11	chr4	139085247	139163503	0.00664	1.975
PDGFC	chr4	157682762	157892546	0.00144	1.975
CRB2	chr9	126118447	126141032	0.0109	1.974
GOLM1	chr9	88655653	88897490	0.000144	1.972
STYK1	chr12	10771537	10826891	0.047	1.97
ST6GAL2	chr2	107418055	107503563	0.000654	1.97
HTR3B	chr11	113775517	113817283	0.0299	1.97
EFHD2	chr1	15736390	15756839	0.00159	1.968
MYOM2	chr8	1993157	2093380	0.0117	1.968
ACY3	chr11	67410025	67418130	0.00321	1.967
LAPTM5	chr1	31205314	31230683	0.0111	1.966
KLRC3	chr12	10564913	10588592	0.000898	1.966
BAIAP2L2	chr22	38480895	38506676	0.00231	1.965
SPATA20	chr17	48620418	48633213	0.00584	1.964
PYDC1	chr16	31227282	31228395	0.00127	1.963
DNAJB2	chr2	220144039	220151622	0.000141	1.961
SLC25A26	chr3	66119284	66429351	0.00127	1.961
COL21A1	chr6	55990364	56258892	0.0734	1.96
DNAH7	chr2	196602426	196933536	0.00139	1.958
BCAN	chr1	156611739	156629324	0.0224	1.957
NKAIN4	chr20	61872135	61885892	0.0125	1.956
AMDHD2	chr16	2570362	2580955	0.0221	1.952
AGBL4	chr1	48998526	50489626	0.00911	1.951
RANBP3L	chr5	36249103	36302011	0.00596	1.95
SLC1A3	chr5	36606456	36688436	0.0275	1.949
FOS	chr14	75745480	75748937	0.124	1.949
SHANK1	chr19	51165083	51220195	0.00128	1.948
IL34	chr16	70613797	70694585	0.00348	1.947
MAPK11	chr22	50702141	50708779	0.0136	1.947
ANKRD19P	chr9	95571892	95650975	0.00109	1.944
ARHGAP32	chr11	128834954	129062093	0.000689	1.943
GRIA1	chr5	152870083	153193429	0.000689	1.943
COL24A1	chr1	86194915	86622154	3.84e-05	1.94
RND1	chr12	49250915	49259653	0.0101	1.939
NPFFR2	chr4	72897520	73013918	0.0459	1.938
CPNE6	chr14	24540045	24547296	0.0131	1.938
MBOAT7	chr19	54677105	54693733	0.00816	1.938
RAP1GAP	chr1	21922707	21995856	0.00477	1.934
TTYH1	chr19	54926604	54947899	0.0111	1.934
THRB	chr3	24158644	24536313	0.000621	1.933
MAP2K1	chr15	66679210	66783882	0.00164	1.933
BCL11B	chr14	99635624	99737822	0.00563	1.932
SDK2	chr17	71330522	71640227	0.0193	1.932
XKR4	chr8	56015016	56438710	0.000943	1.932
CD38	chr4	15779930	15850706	0.0164	1.931
FABP7	chr6	123100645	123105218	0.0254	1.931
LINC00320	chr21	22114912	22175426	0.00617	1.931
RNF165	chr18	43906772	44040783	0.000299	1.931
GUCA1B	chr6	42151021	42162694	0.128	1.928
LOXL1	chr15	74218788	74244478	0.000627	1.926
KHDRBS3	chr8	136469715	136659848	0.000173	1.926
CDH4	chr20	59827481	60515673	0.000334	1.925
TMEM158	chr3	45265955	45267814	0.000323	1.924
ADD3	chr10	111756107	111895323	0.026	1.923
C1orf194	chr1	109648572	109656479	0.0254	1.922
L3MBTL4	chr18	5954704	6414910	0.00875	1.919
F12	chr5	176829138	176836577	7.74e-05	1.918
TSKU	chr11	76493356	76509198	0.00517	1.918
PDGFRA	chr4	54243819	55164412	0.0224	1.917
PDXP	chr22	38054736	38062939	0.00204	1.917
GABRA4	chr4	46920916	46996424	0.00518	1.916
BCL11A	chr2	60678301	60780633	0.0049	1.914
RBM24	chr6	17281808	17294099	0.0305	1.914
CPNE7	chr16	89642175	89663654	0.00639	1.913
PI4KA	chr22	21061978	21213100	0.00253	1.912
WDR66	chr12	122356462	122441832	0.0072	1.91
CHTF8	chr16	69151911	69166493	7.14e-05	1.909
SLC26A11	chr17	78194199	78227308	0.000637	1.908
MOBP	chr3	39509063	39570988	0.0617	1.908
AKT2	chr19	40736223	40791302	0.0161	1.907
GRIK3	chr1	37261127	37499844	0.00773	1.905
KCNK2	chr1	215178884	215410436	6.51e-06	1.904
ALOX12P2	chr17	6756894	6803668	0.0481	1.904
RFTN1	chr3	16357351	16555222	0.00379	1.904
VWCE	chr11	61025757	61062788	0.00117	1.903
CAPG	chr2	85621870	85641197	0.000717	1.902
ITGB4	chr17	73717515	73753899	0.00958	1.901
PPL	chr16	4932507	4987136	0.00409	1.9
SHISA9	chr16	12995476	13334273	0.0438	1.898
LRRC8B	chr1	89990396	90063420	0.0129	1.897
SLC27A2	chr15	50474392	50528589	0.00275	1.895
EDARADD	chr1	236557679	236648008	0.00105	1.895
ARHGAP33	chr19	36266416	36279724	3.75e-05	1.894
HOOK2	chr19	12873816	12886434	0.00282	1.894
LAMB3	chr1	209788217	209825820	0.00578	1.893
ZMYND10	chr3	50378536	50383156	0.0763	1.893
C1QL2	chr2	119913818	119916471	0.00688	1.892
PITPNM1	chr11	67259238	67272843	0.00976	1.891
NAT16	chr7	100813773	100823557	0.249	1.89
TRIM15	chr6	30130982	30140473	0.202	1.89
TLCD1	chr17	27051365	27053949	0.0301	1.89
PTPN5	chr11	18749474	18814268	0.00551	1.889
ADAMTS9	chr3	64501330	64673365	0.00283	1.887
SERPINA3	chr14	95058394	95090390	0.0389	1.886
FAM189A1	chr15	29412454	29862927	0.000423	1.885
SOX2	chr3	181429711	181432223	0.0316	1.884
SPON2	chr4	1160720	1202750	0.0152	1.884
TREM2	chr6	41126243	41130924	0.0329	1.884
FUT9	chr6	96463844	96663488	0.00119	1.883
GPR183	chr13	99946788	99959749	0.0232	1.882
PLXNA1	chr3	126707436	126756235	0.0194	1.882
ARC	chr8	143692404	143695833	0.00464	1.882
PDLIM3	chr4	186421814	186456712	0.00237	1.882
SH3GLB2	chr9	131770312	131790579	0.00156	1.881
DZIP1	chr13	96230455	96296960	0.0189	1.88
STOML1	chr15	74275558	74286963	0.00493	1.88
SYT5	chr19	55684468	55691720	0.0452	1.879
HPR	chr16	72097124	72111145	0.00634	1.877
SLC35F1	chr6	118228688	118638839	0.000284	1.877
CSRNP1	chr3	39183341	39196053	0.000916	1.877
CANX	chr5	179125427	179158639	0.00121	1.875
R3HDM1	chr2	136289082	136482839	0.00106	1.875
RSPH1	chr21	43892596	43916401	0.0356	1.875
TNNT1	chr19	55644160	55660606	0.0169	1.873
OAS1	chr12	113344738	113369990	0.205	1.872
GPR179	chr17	36481492	36499693	0.228	1.872
CCND2	chr12	4382901	4414522	0.00135	1.872
TRH	chr3	129693235	129696781	0.0913	1.871
FOSB	chr19	45971252	45978437	0.0139	1.871
PTPRZ1	chr7	121513158	121702090	0.0377	1.871
AK5	chr1	77747661	78025654	0.000694	1.87
CHSY3	chr5	129240522	129522327	0.0223	1.87
MED16	chr19	867961	893218	0.00225	1.87
DHCR7	chr11	71145456	71159477	0.00483	1.869
ARHGDIG	chr16	330605	333368	0.00714	1.868
RHPN1	chr8	144451024	144466390	0.00354	1.868
GABRG1	chr4	46037786	46126082	0.0183	1.867
UNC13A	chr19	17712136	17799050	0.00679	1.867
FAM171B	chr2	187558788	187628512	0.000224	1.866
PFKL	chr21	45719924	45747261	0.00392	1.865
PLK2	chr5	57749809	57755966	0.003	1.865
MTCH1	chr6	36935910	36954327	0.00104	1.865
CREB3L1	chr11	46299227	46342972	0.00811	1.865
PITHD1	chr1	24104875	24114722	0.00201	1.863
KCNH7	chr2	163227916	163695257	0.00497	1.862
DUSP6	chr12	89741836	89746296	0.015	1.861
C8orf46	chr8	67405490	67430759	0.00032	1.86
LRRC73	chr6	43474702	43478081	0.0105	1.86
UNC5A	chr5	176237559	176307899	0.0339	1.859
F2R	chr5	76011867	76031595	0.000687	1.858
EHBP1L1	chr11	65343508	65360116	0.00743	1.858
SYNPO	chr5	149980641	150031903	0.00161	1.858
NR4A1	chr12	52416615	52453291	0.0447	1.858
FGFR3	chr4	1795038	1810599	0.00978	1.857
PTGS2	chr1	186640943	186649559	0.0119	1.857
DNAJC5G	chr2	27498288	27504296	0.00168	1.855
LDB2	chr4	16503164	16900424	0.000328	1.853
BMPR1B	chr4	95679127	96079601	0.0274	1.852
UBE2M	chr19	59067078	59070343	0.000109	1.851
PPP1R32	chr11	61248584	61258400	0.0459	1.85
FAM71F1	chr7	128349114	128371797	0.000796	1.85
GGTA1P	chr9	124207268	124262306	0.000621	1.848
PLB1	chr2	28718937	28866653	0.00953	1.848
PRKG1	chr10	52750910	54058110	0.0229	1.845
GPRIN1	chr5	176022802	176037131	7.05e-05	1.845
TMEM59L	chr19	18723681	18731849	0.0113	1.845
EMP1	chr12	13349601	13369708	0.0843	1.844
IGSF11	chr3	118619478	118864898	0.0149	1.844
SEC24D	chr4	119643977	119757326	0.00395	1.843
GPAA1	chr8	145137523	145141119	0.00502	1.843
STON2	chr14	81726993	81893748	0.0204	1.843
RAC2	chr22	37621309	37640305	0.0106	1.842
LCE3C	chr1	152573137	152573562	0.0551	1.842
MRPL24	chr1	156707093	156710923	0.000654	1.841
PTHLH	chr12	28111016	28124916	0.00178	1.839
KCNQ5	chr6	73331570	73908573	0.0174	1.839
COL9A1	chr6	70925742	71012786	0.00887	1.839
GXYLT2	chr3	72937384	73024522	5.01e-05	1.838
ENSA	chr1	150594598	150602098	0.00105	1.838
GULP1	chr2	189156395	189460652	0.00532	1.838
CD226	chr18	67530192	67624232	0.271	1.838
TMPRSS5	chr11	113558267	113577068	0.00532	1.837
NTN4	chr12	96051582	96184930	0.00301	1.837
BATF3	chr1	212859758	212873327	0.00274	1.837
PLCH1	chr3	155197670	155421997	0.000422	1.837
HLA-DRA	chr6_mann_hap4	3749678	3754894	0.0123	1.836
SNAP47	chr1	227916239	227968932	0.00791	1.835
SYPL2	chr1	110009099	110024764	0.00163	1.835
GPM6A	chr4	176554087	176923842	4.93e-05	1.834
HRK	chr12	117298224	117319232	0.00448	1.834
CES4A	chr16	67022491	67043659	0.00601	1.833
SEMA5A	chr5	9035137	9546233	0.0153	1.832
IGFBP2	chr2	217498126	217529158	0.0199	1.831
IL1B	chr2	113587336	113594356	0.000993	1.83
DVL1	chr1	1270657	1284492	0.00582	1.83
SPON1	chr11	13984183	14289679	0.0315	1.829
DNPEP	chr2	220238179	220264729	0.00157	1.829
RUNDC3A	chr17	42385926	42396038	0.00476	1.827
FAM167A	chr8	11278972	11324276	0.0209	1.826
MAL2	chr8	120220609	120257914	0.00678	1.826
DPF1	chr19	38701648	38720317	0.00709	1.825
DDAH2	chr6	31694816	31698039	0.00537	1.825
FAM126A	chr7	22980877	23053770	0.178	1.824
COL23A1	chr5	177664616	178017556	0.00735	1.823
CD163L1	chr12	7507556	7596749	0.0342	1.823
ID2	chr2	8822112	8824583	0.00369	1.821
FTL	chr19	49468565	49470136	0.0154	1.82
FAM212B	chr1	112264685	112298419	0.000254	1.819
MYBPC1	chr12	101988708	102079658	0.00937	1.819
CDC42EP4	chr17	71279762	71308143	0.00908	1.819
HTR4	chr5	147830594	148016624	0.0143	1.818
DAP	chr5	10679341	10761387	0.00452	1.816
GPATCH3	chr1	27216978	27226962	0.00597	1.815
PI16	chr6	36916038	36932613	0.0315	1.814
ERF	chr19	42751716	42759309	0.00357	1.814
RAB11FIP4	chr17	29718641	29865232	0.00017	1.813
GPR88	chr1	101003727	101007583	0.00746	1.813
SNAP25	chr20	10199476	10288066	0.00026	1.813
PPP6R1	chr19	55741146	55770038	0.246	1.812
LOC148413	chr1	1334909	1337426	0.00249	1.812
ACTG1	chr17	79476996	79479892	0.000134	1.811
CLU	chr8	27454433	27472328	0.00268	1.811
TRIM22	chr11	5710816	5821759	9.63e-05	1.81
DOK6	chr18	67068283	67516322	0.00485	1.81
CSPG4	chr15	75966662	76005189	0.0322	1.81
ARHGEF4	chr2	131672785	131804836	0.005	1.81
UPP2	chr2	158851690	158992666	0.000269	1.809
OR52K2	chr11	4470524	4471591	0.0889	1.808
RPS2	chr16	2012061	2014827	0.0199	1.808
KCNB2	chr8	73449625	73850584	0.00192	1.808
PTPN3	chr9	112137973	112260593	0.0366	1.808
ADAP1	chr7	937536	1015235	0.0055	1.808
SLC25A48	chr5	135170364	135224326	0.00529	1.806
DLGAP1	chr18	3496029	4455266	0.000817	1.805
AMIGO2	chr12	47469489	47473734	0.000818	1.805
KCNN3	chr1	154669941	154842754	0.00544	1.805
KLRC2	chr12	10579192	10588592	0.0209	1.805
PCSK1	chr5	95726039	95768985	0.0119	1.804
ALAD	chr9	116148591	116163618	0.0397	1.804
CEP72	chr5	612404	653666	0.029	1.804
GPT2	chr16	46918307	46965201	0.00478	1.804
MECOM	chr3	168801286	169381563	0.00855	1.804
SLAMF7	chr1	160709076	160724601	0.257	1.803
HERC5	chr4	89378267	89427319	0.0182	1.801
B9D1	chr17	19240866	19281495	0.000469	1.8
CHID1	chr11	867356	914682	0.0016	1.8
C11orf87	chr11	109292845	109299893	0.0321	1.8
CNTN3	chr3	74311721	74570343	0.00792	1.799
IER3	chr6	30710975	30712327	0.0583	1.799
PACSIN1	chr6	34433837	34503000	0.00245	1.798
MARCO	chr2	119699744	119752236	0.0122	1.797
TMEM132B	chr12	125811161	126143589	0.00951	1.796
ANGPT1	chr8	108261709	108510254	0.0281	1.796
CNTFR	chr9	34551429	34590138	0.0155	1.795
C1orf21	chr1	184356149	184598155	0.0169	1.795
RAB6B	chr3	133543079	133614691	0.0161	1.794
MADD	chr11	47290926	47351582	0.00207	1.794
DPCD	chr10	103348088	103369410	0.000107	1.794
MGAT5B	chr17	74864797	74946471	0.000651	1.792
KANSL1-AS1	chr17	44270938	44274089	0.203	1.792
FTH1	chr11	61731756	61735132	0.01	1.792
NEURL4	chr17	7218950	7232638	0.00286	1.791
UBE2QL1	chr5	6448735	6496834	0.0124	1.789
ANKRD30B	chr18	14748238	14852737	0.00566	1.789
SLC13A5	chr17	6588038	6616740	0.00483	1.788
GRIN3A	chr9	104331633	104500862	0.00594	1.786
TOLLIP	chr11	1295597	1330892	0.00494	1.785
RGS14	chr5	176784843	176799599	0.0105	1.784
PRRC2A	chr6	31588449	31605554	0.00159	1.784
TRIM36	chr5	114460458	114516243	4.54e-05	1.784
HES1	chr3	193853930	193856401	0.104	1.783
KCNJ9	chr1	160051359	160059212	0.00427	1.782
ANKRD24	chr19	4183350	4224811	0.0389	1.782
PEX11G	chr19	7541755	7554286	0.00278	1.782
FOXF2	chr6	1390068	1395832	0.00814	1.781
CMAHP	chr6	25093741	25166793	0.0199	1.781
DUSP26	chr8	33448853	33457439	0.00342	1.779
TMEM74B	chr20	1161214	1165117	0.0128	1.777
TG	chr8	133879204	134147143	0.0324	1.777
OTUB2	chr14	94492723	94515276	0.00233	1.777
CALM1	chr14	90863326	90874619	8.88e-05	1.775
B3GALT2	chr1	193147859	193155743	0.00187	1.775
ST6GALNAC6	chr9	130647600	130667627	0.00344	1.774
MT1A	chr16	56642477	56673999	0.0135	1.774
ERC2	chr3	55542335	56502391	0.00676	1.774
KIAA1217	chr10	23983674	24836772	0.000455	1.773
TMEM132A	chr11	60691912	60704631	0.0312	1.773
SMOC1	chr14	70346113	70499083	0.127	1.772
C11orf95	chr11	63527363	63536113	0.00173	1.771
CYP46A1	chr14	100150754	100193638	0.11	1.771
B3GAT1	chr11	134248397	134281812	0.00253	1.77
EIF4H	chr7	73588705	73611429	0.000328	1.77
RBP1	chr3	139236275	139258671	0.00624	1.77
AACS	chr12	125549924	125627871	0.0287	1.769
BAIAP2	chr17	79008946	79091232	2.22e-05	1.768
CCDC103	chr17	42977079	42981047	0.00172	1.767
CDH10	chr5	24487208	24645085	0.000826	1.766
AGAP3	chr7	150782953	150841523	0.00413	1.766
ANP32C	chr4	165118158	165118863	0.00303	1.765
EPHA10	chr1	38181645	38230824	0.00111	1.765
CCDC24	chr1	44457279	44462198	0.000249	1.765
KRT86	chr12	52643083	52702947	0.0186	1.764
SH2D3C	chr9	130500595	130541048	0.00594	1.764
LYRM2	chr6	90277862	90348216	0.00397	1.763
PPP1R37	chr19	45596430	45650543	0.00664	1.762
WDR6	chr3	49044636	49053386	0.000134	1.762
FAM47E	chr4	77135192	77204936	0.00328	1.762
MYRIP	chr3	39851302	40301811	0.00632	1.761
ATF3	chr1	212738675	212794119	0.0399	1.761
TYMS	chr18	657603	673499	0.0185	1.761
RBBP6	chr16	24550907	24584183	0.0139	1.761
PNPLA3	chr22	44319618	44360433	0.00806	1.761
SPARCL1	chr4	88394487	88450655	0.00813	1.761
SYT16	chr14	62462540	62568427	0.0378	1.76
PRDM16	chr1	2985741	3355185	0.00854	1.76
FBXW9	chr19	12799120	12807455	0.00242	1.76
DENND3	chr8	142138719	142205900	0.000827	1.76
ETS2	chr21	40177230	40196878	0.00759	1.759
TMED1	chr19	10943113	10946983	0.00866	1.758
CYB5R2	chr11	7686325	7694994	0.000147	1.756
ECE1	chr1	21543739	21672034	0.000926	1.756
ABHD8	chr19	17402939	17414282	0.00502	1.756
PRKCD	chr3	53195222	53226733	0.000175	1.753
SDHC	chr1	161284165	161334535	0.0107	1.751
CDK10	chr16	89753075	89762772	0.00365	1.751
SOX9	chr17	70117160	70122560	0.0864	1.748
TMEM159	chr16	21169911	21191937	0.0229	1.746
LTBP4	chr19	41099071	41135725	0.0223	1.746
STMN1	chr1	26210676	26232993	3.49e-05	1.746
PMVK	chr1	154897207	154909484	0.00611	1.746
ERGIC3	chr20	34129777	34145405	0.00135	1.744
NUDT2	chr9	34329503	34343711	0.0181	1.743
NELL2	chr12	44902057	45307711	0.014	1.741
ARHGEF26	chr3	153838791	153975616	0.0499	1.741
NDN	chr15	23930553	23932450	0.000419	1.741
MGLL	chr3	127407904	127542093	0.00353	1.741
LOC100288911	chr2	36581891	36582713	5.51e-05	1.739
PLLP	chr16	57290008	57318584	0.0075	1.739
PLEKHH2	chr2	43864438	43995126	0.00186	1.739
C10orf105	chr10	73471457	73497581	0.172	1.738
CDKN2C	chr1	51433607	51440309	0.00877	1.738
TAC1	chr7	97361270	97369784	5.51e-07	1.737
KLHDC4	chr16	87741417	87799598	0.0355	1.737
WNT7A	chr3	13860081	13921618	0.0153	1.737
SARS	chr1	109756514	109780804	0.00391	1.737
PLXNB1	chr3	48445260	48471460	0.0125	1.737
C1R	chr12	7187514	7245043	0.00164	1.736
STOM	chr9	124101265	124132582	0.0248	1.735
BMP7	chr20	55743808	55841707	0.0104	1.735
PHGDH	chr1	120254418	120286849	0.0191	1.735
CHN1	chr2	175664041	175870107	0.00878	1.734
GAS7	chr17	9813925	10101868	0.00412	1.734
PACRG	chr6	163148163	163736524	0.000654	1.734
ATP2B4	chr1	203595914	203713209	0.00349	1.733
OXCT1	chr5	41730166	41870791	0.00156	1.732
QARS	chr3	49133364	49142562	0.00163	1.732
DDRGK1	chr20	3171011	3185295	0.0002	1.732
B4GALNT4	chr11	369794	382117	0.00374	1.731
HTR1F	chr3	88031725	88042919	0.00951	1.731
RIMBP2	chr12	130916191	131200826	0.00101	1.731
CSF1R	chr5	149432853	149492935	0.00926	1.731
TMEM9	chr1	201103899	201140702	0.000818	1.731
ANKRD33B	chr5	10564434	10657928	0.00506	1.73
CDKN2D	chr19	10677137	10679655	0.00843	1.73
SCN9A	chr2	167051696	167232497	0.000314	1.729
PER1	chr17	8047373	8059678	0.0283	1.727
PDE8B	chr5	76506705	76724080	0.00871	1.727
SLC4A4	chr4	72053002	72437804	0.0231	1.726
ZFP64	chr20	50700549	50808524	0.0787	1.726
RDX	chr11	110045604	110167437	0.0291	1.725
TIAM2	chr6	155153830	155578857	0.0157	1.725
TUBA3D	chr2	132233579	132240507	0.00155	1.725
B3GNT9	chr16	67182004	67184902	0.00172	1.725
ARRDC2	chr19	18111943	18124911	0.00808	1.724
VSTM1	chr19	54544079	54567207	0.00603	1.723
RIN1	chr11	66099541	66104311	0.000641	1.722
DGCR5	chr22	18958010	19018742	0.00931	1.722
KIFC2	chr8	145691737	145699499	0.00846	1.722
TMEM235	chr17	76227390	76237068	0.0416	1.722
SGSM3	chr22	40766594	40806293	0.00522	1.721
EPHA3	chr3	89156673	89531284	0.0476	1.721
CHCHD6	chr3	126423062	126679263	0.000455	1.72
NOTCH1	chr9	139388895	139440238	0.00409	1.719
DHRS9	chr2	169921298	169952677	0.127	1.719
STOX1	chr10	70587293	70655209	0.0164	1.719
FKBP1A	chr20	1349620	1373816	0.00814	1.719
PXDN	chr2	1635658	1748291	0.0915	1.719
SH3RF3	chr2	109745996	110262207	0.000215	1.715
NELL1	chr11	20691116	21597229	0.0445	1.715
SORCS2	chr4	7194373	7744564	0.00315	1.714
MRFAP1	chr4	6641817	6644470	0.000146	1.714
BAG6	chr6_cox_hap2	3116415	3130096	0.00607	1.714
OLFM4	chr13	53602875	53626196	0.0578	1.713
CALM3	chr19	47104511	47114039	0.00236	1.712
KCNMA1	chr10	78629358	79397577	0.000524	1.712
IL17RD	chr3	57124009	57204331	0.0113	1.712
PLEKHA2	chr8	38758752	38831430	0.00416	1.711
KCNIP3	chr2	95963071	96051825	0.00186	1.711
GCNT4	chr5	74323288	74326724	0.0143	1.71
COL9A3	chr20	61448413	61472511	0.00046	1.709
TRIM41	chr5	180650262	180662808	0.00537	1.709
B3GNT4	chr12	122688227	122692084	0.0878	1.709
TCF15	chr20	584636	590910	0.112	1.708
CDKL1	chr14	50802710	50883179	0.00186	1.708
GFAP	chr17	42982993	42992920	0.0408	1.708
TSPAN11	chr12	31079361	31149537	0.13	1.707
XYLT1	chr16	17196180	17564738	0.000613	1.707
MYL5	chr4	667368	675817	0.0241	1.707
GAP43	chr3	115342150	115440334	0.000627	1.707
INPPL1	chr11	71935881	71950188	0.011	1.706
ERCC2	chr19	45854648	45873845	0.00709	1.705
KIF1C	chr17	4901242	4931694	0.043	1.705
C12orf76	chr12	110478982	110511439	0.00837	1.704
SLC1A6	chr19	15060844	15121455	0.00545	1.703
CCNO	chr5	54526980	54529508	0.0213	1.703
MAGEF1	chr3	184428154	184429836	0.00161	1.702
HAPLN1	chr5	82934016	83016896	0.0347	1.701
TFRC	chr3	195776154	195809032	0.0331	1.701
FKBP1B	chr2	24272583	24286550	0.0018	1.701
CD22	chr19	35820071	35838264	0.0568	1.7
STK17B	chr2	196998306	197041227	0.00581	1.699
NMNAT3	chr3	139279022	139396885	0.00226	1.699
THBS4	chr5	79331169	79379107	0.0416	1.699
DPYSL3	chr5	146770370	146889619	0.0073	1.699
SRP9	chr1	225965514	225978168	0.00928	1.698
WIPF2	chr17	38375573	38438439	0.00121	1.698
KCNQ2	chr20	62037541	62103993	0.000279	1.698
CX3CL1	chr16	57406413	57418956	0.00532	1.697
OGFR	chr20	61436176	61445352	0.0152	1.697
PDE1A	chr2	183004761	183387572	0.00106	1.696
CD6	chr11	60739112	60787848	0.00224	1.696
TGFB3	chr14	76424441	76448092	0.0743	1.696
AAMP	chr2	219128851	219134893	0.0103	1.696
RARRES3	chr11	63304272	63313930	0.00879	1.696
HBB	chr11	5246695	5248301	0.19	1.695
GNAI2	chr3	50263723	50296786	0.00581	1.695
UBAP1L	chr15	65385341	65407535	0.132	1.695
PGM2L1	chr11	74041360	74109502	0.00614	1.694
GABARAPL3	chr15	90889762	90892679	0.0231	1.694
ARHGAP28	chr18	6788492	6898721	0.0205	1.693
SSTR2	chr17	71161159	71168062	0.00846	1.693
SNX7	chr1	99127235	99226056	0.000765	1.693
PTPRT	chr20	40701391	41818557	0.000541	1.693
TPM3	chr1	154134288	154164611	0.00445	1.693
APOE	chr19	45409038	45412650	0.0357	1.693
GTF2H4	chr6	30875976	30882814	0.0355	1.692
CYS1	chr2	10196925	10220538	0.00135	1.692
PRICKLE2	chr3	64079525	64211131	0.0024	1.692
MED24	chr17	38175349	38210889	0.00351	1.691
PDRG1	chr20	30532757	30539883	0.0056	1.691
LRSAM1	chr9	130213764	130265780	0.0555	1.691
AMPD2	chr1	110162434	110174677	0.00887	1.691
PHACTR1	chr6	12717036	13288075	2.22e-06	1.691
CLPTM1	chr19	45457841	45496604	0.011	1.69
LIX1	chr5	96427573	96478520	0.053	1.69
MEGF8	chr19	42829760	42882921	0.00805	1.69
RPS2P32	chr7	23530006	23531031	0.00542	1.69
SLCO1A2	chr12	21417533	21548371	0.0219	1.69
PPM1N	chr19	46001730	46005764	0.00173	1.689
C3	chr19	6677845	6720662	0.054	1.688
MARCKS	chr6	114178526	114184652	0.00142	1.688
MYL3	chr3	46899356	46904973	0.00939	1.688
DAGLB	chr7	6448746	6523849	0.0585	1.688
TCAP	chr17	37821598	37822807	0.0229	1.688
ZNF346	chr5	176449696	176508190	0.00062	1.687
FLRT2	chr14	85996487	86094270	0.0246	1.686
ROBO3	chr11	124735304	124751370	0.00593	1.686
SH2D5	chr1	21046224	21059330	0.00156	1.686
ZNF710	chr15	90544751	90625432	0.000771	1.685
NUBPL	chr14	32030590	32330429	0.000364	1.685
MERTK	chr2	112656190	112786945	0.0171	1.685
CCDC85A	chr2	56179253	56613309	0.000555	1.684
SOSTDC1	chr7	16501105	16570205	0.0995	1.684
LOXL3	chr2	74759945	74781062	0.00215	1.683
TRIP6	chr7	100464949	100471076	0.00644	1.683
DDX54	chr12	113594977	113623284	0.00074	1.682
KCNAB2	chr1	6052357	6161253	0.000655	1.682
AIF1	chr6	31582993	31584798	0.00662	1.682
SMAD3	chr15	67358194	67487533	0.00237	1.682
SRCIN1	chr17	36686258	36762183	0.00115	1.682
ULK4	chr3	41288089	42003660	0.00204	1.681
CNIH2	chr11	66045671	66051685	0.00379	1.681
CENPB	chr20	3764497	3767337	0.0462	1.681
ZSCAN18	chr19	58595208	58629793	0.0106	1.68
BRPF3	chr6	36164549	36200567	0.00775	1.68
RAPGEF3	chr12	48128452	48152889	0.000845	1.678
GLRA3	chr4	175563197	175750465	0.0331	1.678
TOX3	chr16	52471917	52581714	0.0015	1.678
GPR17	chr2	128403438	128410213	0.0708	1.677
PGBD1	chr6	28249313	28270326	0.104	1.677
TUBB8	chr10	92827	95178	0.0436	1.677
SEMA4D	chr9	91992151	92112888	0.000549	1.677
NUMBL	chr19	41171811	41196556	0.0826	1.677
STK25	chr2	242434121	242448987	0.00346	1.676
IGSF21	chr1	18434239	18704977	0.00621	1.676
NAV3	chr12	78225068	78606790	0.000534	1.676
IFT74	chr9	26947036	27062931	0.2	1.676
PPP1R1B	chr17	37783176	37792878	0.0111	1.676
MICA	chr6_mann_hap4	2713996	2817998	0.0407	1.675
REP15	chr12	27849427	27850566	0.17	1.675
KIF6	chr6	39302875	39693181	0.0157	1.673
RPS3A	chr4	152020724	152025804	0.00407	1.673
SMARCD3	chr7	150936058	150974231	0.00517	1.673
NCALD	chr8	102698769	103137135	0.00964	1.672
LRRC29	chr16	67241041	67260901	0.0654	1.672
DCTD	chr4	183811243	183838630	0.00506	1.672
HBA1	chr16	226678	227520	0.185	1.671
FBXO41	chr2	73481809	73496848	0.00813	1.671
KMO	chr1	241695433	241758949	0.0588	1.67
DLST	chr14	75348593	75370450	0.0351	1.67
RGS10	chr10	121259338	121302222	0.0141	1.67
TDRD9	chr14	104394816	104519004	0.018	1.67
SAMD4B	chr19	39833107	39875537	0.0131	1.669
MAPK12	chr22	50688491	50700089	0.0176	1.669
CCNA1	chr13	37005656	37017019	0.0584	1.669
PTP4A2	chr1	32372021	32403988	0.00245	1.669
MORN5	chr9	124922189	124962367	0.138	1.669
DDAH1	chr1	85784167	86044046	0.00284	1.669
HBQ1	chr16	230332	231178	4.54e-05	1.668
RABL6	chr9	139702191	139735639	0.00284	1.668
MMP17	chr12	132312940	132336316	0.033	1.667
LRTM2	chr12	1929432	1945918	0.0152	1.667
SH3GL1	chr19	4360363	4400565	0.00953	1.667
DNAH14	chr1	225117355	225586996	5.06e-05	1.667
P2RY12	chr3	151055235	151102544	0.00986	1.667
ABHD12B	chr14	51338877	51371688	0.031	1.667
SLC39A4	chr8	145637797	145642273	0.0459	1.666
FXYD7	chr19	35634153	35645205	0.00538	1.666
LRP4	chr11	46878267	46940173	0.0536	1.665
RANGAP1	chr22	41641614	41682216	0.045	1.664
FAM131A	chr3	184053716	184064063	0.0183	1.664
LHFPL5	chr6	35773070	35791852	0.0261	1.664
MDFIC	chr7	114562208	114659970	0.00762	1.664
FUZ	chr19	50310123	50316567	0.00843	1.664
TMEM205	chr19	11453451	11456981	0.0167	1.663
NOL4	chr18	31431063	31803515	0.00812	1.662
BABAM1	chr19	17378231	17393811	0.000655	1.662
SORCS3	chr10	106400858	107024993	0.000571	1.662
ST3GAL1	chr8	134467090	134584183	0.0023	1.661
ENO1	chr1	8921058	8939151	0.00872	1.66
PEX5	chr12	7341758	7371169	0.000449	1.66
MAPK13	chr6	36098260	36112301	0.0436	1.66
KLHL22	chr22	20795805	20850170	0.0199	1.66
EFCAB6	chr22	43924623	44208217	0.00037	1.659
MSANTD1	chr4	3250766	3258342	0.00349	1.659
SLC15A2	chr3	121613170	121663034	0.04	1.658
PTER	chr10	16478941	16555744	0.11	1.658
TAF6	chr7	99704692	99717481	0.00786	1.657
LNX1	chr4	54326436	54518682	0.00671	1.657
FBXL17	chr5	107194733	107717799	0.0944	1.656
GHR	chr5	42423876	42721980	0.00346	1.655
TSNAXIP1	chr16	67840976	67861971	0.00816	1.655
E2F5	chr8	86089618	86126753	0.0194	1.654

## Sheet: LOC_related genes
gene_symbol	chromosome	hg19_knownGene_txStart	hg19_knownGene_txEnd	p	fold_change
TMEM155	4	122680084	122686340	2.92e-50	12.382
KCNS1	20	43720949	43729753	2.48e-34	11.508
THEMIS	6	128029338	128239776	2.01e-30	11.399
CCK	3	42299317	42307662	1.15e-37	7.659
MET	7	116312458	116438440	9.88e-30	7.186
NRGN	11	124609828	124617102	1.8e-42	6.89
LY86-AS1	6	6346697	6623059	4.25e-30	6.299
SLC30A3	2	27477439	27498188	2.46e-33	5.666
TBR1	2	162272619	162281573	3e-27	5.567
GDA	9	74729510	74867140	4.58e-42	5.553
CABP1	12	121078421	121105127	9.57e-25	5.361
KCNV1	8	110979232	110988076	3.29e-40	5.328
TNNT2	1	201328135	201346828	9.54e-19	5.215
PKD2L1	10	102047902	102090243	8.46e-19	5.035
SATB2	2	200134222	200335989	3.26e-37	5.008
NGEF	2	233743395	233877951	9.92e-37	4.967
HSPB3	5	53751430	53752214	2.27e-33	4.934
KCNJ4	22	38822332	38851205	2.66e-17	4.902
HTR2A	13	47405676	47471211	1.91e-26	4.894
RSPO2	8	108911543	109095913	4.3e-25	4.792
SOHLH1	9	138585254	138591374	1.13e-15	4.762
HS3ST2	16	22825859	22927659	3.43e-17	4.674
ITPKA	15	41786055	41795757	1.28e-23	4.561
GALNTL5	7	151653463	151717019	1.6e-18	4.561
RXFP1	4	159442865	159574521	5.13e-19	4.521
SLC22A9	11	63137260	63177712	6.06e-26	4.392
MEF2C	5	88014057	88199922	1.41e-32	4.313
RPRML	17	45055521	45056614	2.13e-37	4.288
OR14I1	1	248844669	248845605	3.67e-24	4.271
DLX1	2	172950207	172954401	4.39e-41	4.195
CAMK2A	5	149599053	149669403	1.15e-18	4.194
KALRN	3	123813557	124440036	5.32e-36	4.178
RORB	9	77112251	77302117	2.47e-22	4.16
RGS4	1	163038395	163046592	9.77e-31	4.139
KCNS2	8	99439249	99443023	9.98e-30	4.135
PCSK1	5	95726039	95768985	8.15e-21	4.067
FEZF2	3	62355346	62359190	5.32e-24	4.059
VIPR1	3	42530790	42579065	4.27e-19	4.044
ENC1	5	73923230	73937249	2.18e-36	3.876
CRYM	16	21269838	21314404	1.06e-29	3.873
CREG2	2	101964815	102003965	9.57e-34	3.861
IGFBP2	2	217498126	217529158	6.25e-10	3.841
HTR1F	3	88031725	88042919	9.54e-28	3.8
ZBBX	3	166958076	167098085	2.94e-17	3.79
EGR3	8	22545173	22550815	3.94e-21	3.786
KCNQ5	6	73331570	73908573	5.27e-30	3.74
TAC3	12	57403780	57410344	8.44e-23	3.73
EPHB6	7	142552791	142568847	5.18e-20	3.711
LHX2	9	126773888	126795442	8.71e-19	3.625
NPPA	1	11905766	11907840	1.05e-20	3.607
ABCC12	16	48116883	48189929	2.25e-20	3.545
NEUROD6	7	31377074	31380538	3.43e-17	3.54
KRT17	17	39775691	39780882	2.29e-14	3.534
FHL2	2	105977282	106055230	2.04e-28	3.503
MPPED1	22	43808019	43902800	8.74e-25	3.478
LHX6	9	124964855	124991091	7.84e-41	3.457
KCNH4	17	40308909	40333296	1.36e-13	3.44
NEUROD2	17	37760020	37764175	1.21e-39	3.438
KCNF1	2	11052062	11054351	2.58e-23	3.433
CCNO	5	54526980	54529508	8.67e-18	3.43
SLC17A7	19	49932654	49944808	1.43e-32	3.424
ATRNL1	10	116853123	117708496	2.02e-14	3.401
CHRM1	11	62676150	62689012	1.17e-24	3.385
TDRD1	10	115939028	115992063	1.88e-13	3.364
ZNF727	7	63505820	63538927	3.32e-21	3.362
MCHR2	6	100367785	100442114	1.33e-18	3.35
CHRM3	1	239549864	240049896	7.81e-26	3.349
RTKN2	10	63952952	64028466	1.76e-17	3.342
VIP	6	153071931	153080902	7.97e-20	3.334
PRSS16	6	27215501	27224399	3.53e-11	3.327
LDB2	4	16503164	16900424	1.4e-25	3.299
MYBPHL	1	109834986	109849663	1.79e-26	3.271
PPL	16	4932507	4987136	2.44e-13	3.252
DNAJC5G	2	27498288	27504296	1.72e-16	3.252
DLGAP2	8	1449531	1656642	8.56e-24	3.245
TOX	8	59717976	60031767	1.89e-23	3.243
FBXO40	3	121312169	121349139	7.87e-17	3.18
KMO	1	241695433	241758949	2.21e-24	3.149
LY6D	8	143866297	143868008	7.93e-14	3.139
SOSTDC1	7	16501105	16570205	7.4e-12	3.132
ATP4A	19	36041094	36054560	1.64e-11	3.115
FAM81A	15	59730371	59815751	5.16e-21	3.114
CUX2	12	111471827	111788358	2.46e-18	3.111
SERPINF1	17	1665258	1680859	3.73e-17	3.094
TIAM2	6	155153830	155578857	2.59e-19	3.081
KCTD16	5	143550436	143856944	4.94e-07	3.072
FAP	2	163027199	163100045	6.98e-22	3.059
KCNC2	12	75433857	75603528	2.79e-26	3.039
ANKRD33B	5	10564434	10657928	3.33e-31	3.038
FBLN7	2	112895961	112945791	3.09e-13	3.037
BCL11A	2	60678301	60780633	1.09e-18	3.022
LRRC38	1	13801444	13840242	7.72e-09	3.015
PTGS2	1	186640943	186649559	7.2e-15	3.014
OPN3	1	241756451	241803701	5.89e-26	3.006
ARC	8	143692404	143695833	8.77e-18	3
CHGA	14	93389444	93401638	4.24e-15	2.998
KCNH3	12	49932939	49952077	1.54e-20	2.987
NOS2	17	26097938	26220409	1.27e-16	2.982
TC2N	14	92246266	92333880	6.79e-14	2.977
CCKBR	11	6280903	6293357	3.06e-14	2.967
ADCY2	5	7396342	7830194	4.45e-25	2.963
MAFB	20	39314516	39317876	9.14e-21	2.954
COX7A1	19	36641823	36643771	6.97e-15	2.941
HTR3B	11	113775517	113817283	3.59e-13	2.937
GABRA4	4	46920916	46996424	2.14e-22	2.936
NPTX1	17	78440632	78450404	2.78e-28	2.926
OLFM1	9	137967088	138013030	8.47e-24	2.901
GABRD	1	1950767	1962192	2.81e-12	2.898
ZBTB16	11	113930430	114121397	1.84e-15	2.892
NNMT	11	114128552	114183238	1.46e-34	2.892
SLC26A4	7	107301079	107358252	1.79e-17	2.891
GFRA2	8	21549529	21646346	5.53e-17	2.891
IQGAP3	1	156495196	156542396	4.23e-14	2.871
POU6F2	7	39017608	39504390	1.39e-16	2.866
ICAM5	19	10400654	10407454	3.17e-15	2.864
STAC2	17	37366788	37382040	1.48e-16	2.857
AGBL4	1	48998526	50489626	1.75e-22	2.852
FAM19A2	12	62102028	62653925	2.13e-21	2.847
CRH	8	67088611	67090846	5.95e-18	2.844
NCALD	8	102698769	103137135	2.33e-17	2.834
PRKCB	16	23847299	24231932	9.53e-26	2.833
FMN1	15	33057744	33486934	1.24e-15	2.828
NELL1	11	20691116	21597229	5.64e-16	2.828
TYRP1	9	12693385	12710266	2.62e-11	2.823
VIPR2	7	158820865	158937649	1.13e-14	2.812
COL5A2	2	189896640	190044605	6.05e-14	2.807
NETO1	18	70409548	70534810	9.5e-22	2.803
RHO	3	129247481	129254187	7.53e-09	2.778
CACNG3	16	24266873	24373737	1.93e-26	2.765
GLP2R	17	9729380	9793022	1.8e-08	2.76
MIAT	22	27053445	27072440	1.95e-19	2.759
KHDRBS2	6	62389864	62996100	3.25e-16	2.757
PTPN3	9	112137973	112260593	3.91e-18	2.755
PDZRN3	3	73431651	73674072	6.39e-17	2.754
SCN1B	19	35521591	35531353	8.2e-11	2.746
CHN1	2	175664041	175870107	2.68e-21	2.73
CADPS2	7	121958477	122526813	2.23e-15	2.73
KRT14	17	39738530	39743147	1.14e-07	2.722
LRRC8B	1	89990396	90063420	4.9e-20	2.712
SLC22A10	11	62921978	63137190	3.94e-15	2.709
SORCS1	10	108333420	108924466	2.03e-21	2.692
C1orf115	1	220863627	220872499	2.5e-25	2.688
LMO4	1	87794150	87814607	8.95e-17	2.684
EIF4E1B	5	176057682	176073642	3.58e-15	2.675
RPRM	2	154333851	154335322	9.03e-14	2.675
OR52K2	11	4470524	4471591	2.66e-11	2.662
CASQ1	1	160160284	160171676	4.77e-10	2.657
HAPLN4	19	19366451	19384074	8.55e-13	2.651
CDKL1	14	50802710	50883179	1.7e-22	2.649
LAMB3	1	209788217	209825820	1.3e-10	2.648
NECAB1	8	91803920	91971630	2.55e-19	2.648
ANKRD24	19	4183350	4224811	2.79e-17	2.646
FAM162B	6	117073359	117086886	4.94e-18	2.628
CHRM2	7	136553398	136701771	3.74e-18	2.626
LAG3	12	6881669	6887621	2.41e-09	2.623
STAT4	2	191894301	192016322	1.33e-20	2.614
MOXD1	6	132617193	132722664	4.99e-09	2.609
ETS2	21	40177230	40196878	1.81e-14	2.607
RFTN1	3	16357351	16555222	1.66e-23	2.606
TSHZ3	19	31765850	31840190	1.71e-23	2.606
MATK	19	3777966	3801810	3.07e-15	2.605
TMEM132D	12	129556270	130388212	3.03e-16	2.601
LCE3C	1	152573137	152573562	5.72e-12	2.595
PDE2A	11	72287183	72385497	2.42e-14	2.584
EPHX4	1	92495532	92529093	9.24e-17	2.582
DRD1	5	174867674	174871163	1.1e-19	2.58
STX1A	7	73113534	73134017	4.94e-18	2.58
PCDH7	4	30722036	31148423	2.32e-13	2.567
GUCA1B	6	42151021	42162694	3.11e-09	2.564
CIDEA	18	12254317	12277594	5.25e-13	2.552
FLRT2	14	85996487	86094270	2.18e-17	2.546
LRRK1	15	101459459	101610317	1.47e-19	2.539
PDP1	8	94929082	94938296	1.02e-19	2.535
ISLR	15	74466086	74469212	3.27e-16	2.533
PTPN5	11	18749474	18814268	4.7e-10	2.532
RTN4RL1	17	1837970	1928178	7.19e-15	2.53
RGS6	14	72398816	73033238	2.93e-16	2.525
MAST4	5	65892175	66465423	1.82e-11	2.508
KCNH1	1	210851656	211307457	2.98e-18	2.501
VSTM2A	7	54610018	54636948	5.68e-16	2.5
EPHA3	3	89156673	89531284	3.34e-12	2.479
KCNIP3	2	95963071	96051825	1.47e-16	2.476
NTN4	12	96051582	96184930	2.02e-28	2.476
GRIN2A	16	9847264	10276611	1.21e-25	2.461
SHC3	9	91620685	91793682	1.83e-17	2.457
DDN	12	49388932	49393088	3.21e-20	2.45
CAMKV	3	49895421	49907369	1.29e-21	2.446
LINC00473	6	166337535	166401527	7e-11	2.446
EMX1	2	73144603	73162020	1.03e-18	2.444
FES	15	91427664	91439006	1.45e-12	2.444
CHRD	3	184097860	184107617	6.76e-15	2.439
SPTSSB	3	161062579	161089871	9.91e-13	2.438
LUZP1	1	23417682	23504301	6.74e-08	2.437
MAPK13	6	36098260	36112301	2.49e-17	2.437
EPN3	17	48610047	48621111	8.97e-08	2.431
LNX1	4	54326436	54518682	1.84e-23	2.419
C11orf87	11	109292845	109299893	2.97e-15	2.414
CAMKK2	12	121675494	121736111	2.04e-16	2.414
CYP26A1	10	94833231	94837641	4.65e-14	2.408
RARB	3	25215822	25639422	3.33e-16	2.406
UNC5A	5	176237559	176307899	2.08e-16	2.404
IPCEF1	6	154475617	154831753	2.26e-10	2.404
LRRTM4	2	76974849	77749502	3.47e-20	2.396
KCNH5	14	63178957	63568584	7.91e-17	2.394
ECM1	1	150480486	150486265	1.66e-12	2.392
KIF17	1	20990506	21044317	1.37e-14	2.39
HRH2	5	175085039	175113245	2.8e-17	2.39
CPNE9	3	9745509	9771592	2.51e-09	2.386
LZTS1	8	20103675	20112803	3.69e-17	2.386
PVALB	22	37196744	37215517	7.41e-06	2.385
STEAP1	7	89783688	89794141	6.79e-14	2.381
CPNE4	3	131253576	132004254	1.61e-21	2.378
MKX	10	27961802	28034778	4.75e-13	2.37
VSNL1	2	17721806	17837706	8.45e-16	2.369
PRB1	12	11504756	11508524	4.37e-10	2.365
RASL10A	22	29708921	29711745	1.99e-15	2.356
PKNOX2	11	125034558	125303285	2.79e-19	2.356
HRH1	3	11178778	11304939	4.18e-11	2.352
EXTL1	1	26348270	26362954	9.17e-24	2.352
ZMAT4	8	40388110	40755343	4.68e-22	2.351
RHEBL1	12	49458467	49463775	7.52e-12	2.351
CBLN4	20	54572412	54580528	4.53e-14	2.35
SEMA5B	3	122628039	122747452	1.51e-19	2.349
KCNB1	20	47988504	48100490	8.43e-19	2.349
ZNF365	10	64133915	64431771	1.43e-17	2.348
DMKN	19	35988118	36004560	1.58e-12	2.344
NPTX2	7	98246596	98259181	1.65e-14	2.343
FOSB	19	45971252	45978437	1.43e-16	2.331
P2RX6P	22	21396680	21398538	2.66e-05	2.331
DOC2A	16	30016834	30024843	2.12e-17	2.326
IL7R	5	35856976	35879705	6.74e-11	2.32
SHD	19	4278597	4290720	1.27e-12	2.32
ASB2	14	94400498	94443076	1.74e-17	2.316
SYCE1	10	135367403	135382876	1.04e-06	2.315
RND1	12	49250915	49259653	4.41e-16	2.309
FAM84A	2	14772809	14780168	6.76e-11	2.308
LTK	15	41795839	41806085	3.63e-08	2.305
KCNAB3	17	7825176	7832753	1.29e-10	2.296
PTPRT	20	40701391	41818557	3.51e-23	2.292
DCLK1	13	36342788	36705514	9.26e-14	2.291
ITPR1	3	4535031	4889524	3.13e-24	2.289
CCDC3	10	12938624	13141713	1.27e-14	2.287
SLC38A11	2	165754708	165812035	5.91e-12	2.285
ZNF385B	2	180306710	180726232	1.36e-13	2.28
LIF	22	30636435	30642840	0.00505	2.277
MAL2	8	120220609	120257914	3.13e-18	2.272
CHML	1	241792166	241799232	2.03e-16	2.271
RIMS3	1	41086351	41131324	5.4e-18	2.266
FAM20A	17	66531256	66597095	7.82e-12	2.266
PLCB1	20	8112911	8865547	2.78e-17	2.263
MICAL2	11	12115542	12285329	1.2e-18	2.256
NPAS1	19	47523100	47549017	6.29e-17	2.254
LCN15	9	139654085	139658965	3.32e-10	2.248
MYH7B	20	33543703	33590240	2.7e-10	2.247
RASL11B	4	53728494	53733002	8.57e-15	2.244
STX19	3	93733214	93747454	8.67e-18	2.239
FAM19A1	3	68040733	68594771	5.13e-13	2.238
AKAP5	14	64932216	64941221	5.61e-17	2.237
SYT16	14	62462540	62568427	2.91e-13	2.235
RHOBTB2	8	22844929	22877710	5.39e-16	2.233
CBLN2	18	70203914	70211723	1.24e-15	2.231
HOXD9	2	176987412	176989645	0.00415	2.217
IER5L	9	131937830	131940540	6.24e-17	2.217
P2RX6	22	21369441	21382302	2.51e-05	2.216
LRTM2	12	1929432	1945918	1.04e-14	2.216
CHD5	1	6161846	6240194	2.88e-09	2.208
COL24A1	1	86194915	86622154	2.33e-11	2.208
ATP8B1	18	55313658	55470327	2.68e-08	2.199
SBNO2	19	1107632	1174282	2.48e-10	2.198
CACNG6	19	54494402	54515920	2.31e-10	2.196
MGAT5B	17	74864797	74946471	1.11e-12	2.191
GABRA1	5	161274196	161326965	1.59e-10	2.186
RHBDL3	17	30593194	30651680	2.97e-11	2.186
INSM2	14	36003247	36006260	3.79e-15	2.183
DLX2	2	172964165	172967478	1.24e-13	2.179
PCDH8	13	53418108	53422775	1e-13	2.177
HS3ST4	16	25703346	26149009	3.1e-13	2.177
GCNT4	5	74323288	74326724	4.73e-12	2.176
CRLF1	19	18704034	18717660	1.12e-13	2.175
PHLDA2	11	2949502	2950650	9.11e-15	2.174
CDH9	5	26880708	27038689	2.01e-14	2.174
KITLG	12	88886569	88974250	5.7e-17	2.173
NMU	4	56461397	56502465	1.46e-09	2.172
SERTAD4	1	210406194	210416440	7.36e-10	2.161
GRASP	12	52400728	52409673	2.65e-13	2.157
OSBPL3	7	24836163	25019760	1.69e-15	2.156
KIF5A	12	57943846	57978554	5.36e-14	2.155
NUAK1	12	106457124	106533811	3.7e-23	2.153
MYT1L	2	1792884	2335045	7.34e-12	2.151
ART3	4	76932332	77033955	1.26e-11	2.15
KCNN1	19	18062110	18109930	6.15e-15	2.149
SCAI	9	127704887	127905838	3.24e-16	2.148
GAST	17	39868577	39872221	7.33e-08	2.146
ZNF496	1	247463621	247495045	0.000885	2.144
PNLDC1	6	160221280	160241736	1.64e-11	2.143
FGF18	5	170846666	170884630	9.95e-12	2.143
STAMBPL1	10	90639943	90734910	1.26e-13	2.139
SEMA3A	7	83587658	83824217	1.55e-11	2.138
ADCY1	7	45614124	45762714	4.11e-16	2.13
SLC44A5	1	75667815	76143610	2.17e-18	2.129
HTR4	5	147830594	148016624	8.29e-15	2.126
CTNNAL1	9	111704850	111775764	6.28e-13	2.121
THRB	3	24158644	24536313	4.32e-10	2.119
SDR16C5	8	57212569	57233241	5.39e-11	2.118
R3HDM1	2	136289082	136482839	1.04e-20	2.117
PRDM8	4	81105438	81125482	5.99e-13	2.115
FXYD7	19	35634153	35645205	1.36e-18	2.115
ADAD2	16	84224722	84230772	4.81e-10	2.113
TPBG	6	83072922	83077133	7.64e-13	2.112
NTRK2	9	87283465	87638505	2.37e-09	2.111
VAMP1	12	6571403	6579843	1.28e-05	2.11
COL5A1	9	137533650	137736688	1.75e-09	2.108
NIPAL2	8	99204386	99306621	1.17e-13	2.106
DIRAS2	9	93372113	93405108	1.28e-14	2.105
NPY	7	24323806	24331484	3.58e-05	2.105
NAGPA	16	5074844	5083942	7.91e-14	2.104
CPNE5	6	36708554	36807220	1.11e-14	2.104
IER5	1	181057637	181059979	7.27e-15	2.102
KCNT2	1	196194912	196577499	1e-16	2.098
EFNA5	5	106712589	107006596	1.49e-14	2.097
ESM1	5	54273694	54281414	0.0188	2.095
SLC12A8	3	124801479	124998091	9.26e-11	2.094
CAMK1D	10	12391582	12871733	3.65e-15	2.092
SYCP2	20	58438617	58507209	1.16e-10	2.089
LOXHD1	18	44057216	44236996	1.2e-08	2.088
SPARCL1	4	88394487	88450655	3.52e-18	2.082
CAMK1G	1	209757044	209787284	2.23e-09	2.079
LOC100126784	11	19732479	19736218	2.71e-11	2.077
UNC5D	8	35092974	35652181	2.56e-17	2.077
ADRB1	10	115803805	115806667	4.78e-16	2.077
ATP2B2	3	10365706	10749716	3.08e-09	2.077
UBE2QL1	5	6448735	6496834	1.21e-08	2.074
RASD1	17	17397752	17399709	2.8e-09	2.07
UNC13A	19	17712136	17799050	2.43e-13	2.069
ARNTL	11	13299324	13408812	2.1e-12	2.066
RPH3A	12	113012900	113336684	2.26e-15	2.062
ELAVL4	1	50513685	50667540	6.3e-14	2.062
SLC24A2	9	19507449	19787017	1.29e-11	2.061
CA7	16	66878281	66888049	4.16e-15	2.06
SLC17A6	11	22359666	22401046	6.03e-14	2.055
KCNMA1	10	78629358	79397577	3.44e-19	2.055
CACNA2D3	3	54156692	55108584	1.12e-15	2.052
PLK2	5	57749809	57755966	5.71e-13	2.051
SSX2IP	1	85109389	85156240	1.33e-18	2.049
ZDHHC23	3	113666747	113681827	6.99e-14	2.048
LRRC4	7	127667123	127671002	1.37e-12	2.043
TAGLN3	3	111717585	111732735	1.14e-07	2.041
GPR26	10	125425870	125456913	5.68e-12	2.039
DLGAP1	18	3496029	4455266	1.58e-12	2.038
COL12A1	6	75794041	75915623	3e-15	2.03
NPFFR2	4	72897520	73013918	2.46e-07	2.029
DPP10	2	115199898	116602326	1.95e-13	2.024
HCN1	5	45255051	45696220	1.14e-18	2.017
CDH22	20	44802371	44937137	1.61e-16	2.016
MYO5B	18	47349155	47721451	1.49e-10	2.015
SYTL2	11	85405264	85522178	1.84e-18	2.015
OCA2	15	28000022	28344458	3.58e-13	2.008
FOSL2	2	28615668	28639445	2e-10	2.008
PLXDC1	17	37219555	37309485	6.43e-14	2.003
USP43	17	9548579	9633003	2.23e-13	2.003
MCHR1	22	41075181	41078818	3.41e-07	2.003
KCNC3	19	50818764	50832634	4.58e-13	2.001
DPY19L2	12	63952692	64062354	1.94e-08	2
CHSY3	5	129240522	129522327	2.11e-11	1.999
CDH13	16	82660398	83830215	3.51e-10	1.998
MAEL	1	166944818	166991447	5.14e-07	1.995
KCTD1	18	24034873	24237365	7.23e-12	1.994
OVOL2	20	18004795	18038521	2.51e-08	1.994
TMEM132B	12	125811161	126143589	4.3e-17	1.994
PHACTR1	6	12717036	13288075	1.68e-17	1.991
DGAT2	11	75479777	75512581	4.44e-08	1.986
ST6GAL2	2	107418055	107503563	4.13e-10	1.986
SPEF2	5	35617988	35814713	0.00164	1.985
CDH12	5	21750972	22853731	2.4e-12	1.98
SCRT1	8	145554453	145559943	8.04e-09	1.979
PTK2B	8	27168998	27316908	2.24e-08	1.979
FOXP2	7	113726364	114333827	1.03e-13	1.975
MAST3	19	18208602	18262499	3.74e-16	1.97
DUSP2	2	96808907	96811179	5.85e-08	1.968
SLCO2A1	3	133651539	133748920	7.49e-12	1.966
MPP7	10	28339922	28591995	1.44e-08	1.966
AK5	1	77747661	78025654	5.24e-12	1.965
ALDH1A3	15	101420008	101456830	1e-09	1.965
CACNB3	12	49208214	49222726	9.15e-08	1.965
ST6GALNAC5	1	77333185	77529737	6.35e-10	1.964
SEMA7A	15	74701629	74726299	7.01e-10	1.964
SLC35F1	6	118228688	118638839	2.15e-13	1.963
KIAA1107	1	92632608	92650280	2.12e-15	1.961
ASGR2	17	7004640	7018130	4.19e-06	1.96
KCNJ3	2	155555092	155714864	6.14e-09	1.96
TSHZ2	20	51588945	52111869	9.78e-13	1.957
CA11	19	49141271	49149451	1e-12	1.955
TLX2	2	74740685	74744275	4.56e-06	1.954
FGF12	3	191857181	192445388	1.08e-05	1.953
GAS7	17	9813925	10101868	1.11e-11	1.952
GPR22	7	107110501	107116125	3.1e-15	1.95
CCND2	12	4382901	4414522	4.2e-14	1.947
KLF10	8	103661004	103667983	3.06e-13	1.945
FBXW7	4	153242409	153456393	2.67e-19	1.945
DCBLD1	6	117803819	117891020	8.61e-19	1.942
PIF1	15	65107832	65117838	3.87e-11	1.942
KRR1	12	75891418	75905418	2.42e-12	1.94
SMYD2	1	214454564	214510477	2.21e-13	1.938
KCNA1	12	5019072	5027422	1.29e-11	1.936
PRDM2	1	14026734	14151574	4.97e-15	1.934
ADAMTS8	11	130274817	130298539	1.02e-07	1.933
SLIT2	4	20255234	20620788	1.21e-11	1.932
PLEKHA2	8	38758752	38831430	7.72e-10	1.932
KIAA1143	3	44790235	44803173	0.00268	1.931
KHDRBS3	8	136469715	136659848	3.66e-14	1.931
PRMT8	12	3490514	3703138	9.07e-11	1.927
SYT5	19	55684468	55691720	6.92e-13	1.926
ALX3	1	110602996	110613322	3.56e-05	1.926
NLK	17	26369687	26523404	3.02e-17	1.925
CAMKK1	17	3763616	3796337	6.79e-11	1.922
HOPX	4	57514153	57547872	1.29e-15	1.921
EGR1	5	137801180	137805004	2.5e-13	1.92
HOOK2	19	12873816	12886434	9.77e-08	1.92
LRRC7	1	70225857	70589171	7.09e-17	1.919
NEUROD1	2	182540832	182545392	1.02e-08	1.918
LIN28B	6	105404922	105531207	2.46e-11	1.914
CCDC57	17	80059345	80170689	7.75e-15	1.912
RBM24	6	17281808	17294099	1.69e-14	1.912
STYK1	12	10771537	10826891	1.58e-14	1.911
PRICKLE1	12	42852139	42983572	1.41e-17	1.91
BAIAP2L2	22	38480895	38506676	3.51e-10	1.908
EFHD2	1	15736390	15756839	2.53e-11	1.908
ANKS1B	12	99128568	100378432	2.6e-13	1.907
LRFN2	6	40359372	40555126	1.18e-08	1.906
HLF	17	53342320	53402426	2.18e-17	1.906
FLRT3	20	14304638	14318313	7.7e-15	1.905
POPDC3	6	105605774	105627858	5.92e-10	1.904
ARL9	4	57371374	57390058	1.24e-08	1.902
TNNC2	20	44451854	44455953	7.09e-11	1.901
NRN1	6	5998232	6007633	1.63e-10	1.897
MBP	18	74690788	74844774	3.66e-11	1.896
ZNF831	20	57766074	57834167	6.26e-08	1.895
OR2L3	1	248223983	248224922	4.79e-09	1.893
HSD11B1	1	209859524	209908295	0.000423	1.893
RAB40C	16	639356	679273	1.29e-13	1.892
CSGALNACT1	8	19261671	19615382	2.26e-19	1.891
MOGAT1	2	223536456	223574649	7.45e-10	1.891
NPY2R	4	156129780	156138228	0.000244	1.891
PLXNA4	7	131808090	132261323	2.49e-09	1.89
MYO15A	17	18012019	18083116	4.61e-08	1.888
LMO7	13	76194569	76434006	3.52e-18	1.887
CAP2	6	17393735	17558023	1.21e-14	1.886
ZYX	7	143058809	143088206	1.15e-09	1.886
ATP1A1	1	116915794	116947396	3.71e-08	1.883
HECW1	7	43152197	43602938	4.01e-15	1.877
KIAA1522	1	33207511	33240571	3.5e-14	1.877
FILIP1	6	76004606	76203496	1.66e-08	1.875
ISLR2	15	74421714	74429143	0.000794	1.87
RFPL3	22	32750871	32757148	9.01e-12	1.87
BID	22	18216905	18257431	4.65e-13	1.864
EPB41	1	29213602	29446558	7.57e-06	1.863
SLC38A10	17	79218798	79269096	8.42e-09	1.863
WFDC2	20	44098393	44110172	1.2e-09	1.862
PPP1R14C	6	150464187	150571528	1.35e-07	1.861
CIT	12	120123594	120315095	1.15e-13	1.86
FBXO32	8	124510126	124553493	3.98e-12	1.86
DENND3	8	142138719	142205900	4.3e-13	1.859
EPHA4	2	222282746	222437010	6.99e-16	1.857
GUCA2B	1	42619091	42621495	0.000176	1.856
ADRA1D	20	4201277	4229659	5.27e-12	1.855
B3GALT2	1	193147859	193155743	4.34e-11	1.854
CYP26B1	2	72356366	72374991	9.32e-10	1.853
TNFAIP8L1	19	4639526	4655580	8.15e-12	1.851
ABHD8	19	17402939	17414282	3.81e-09	1.844
DAGLA	11	61447904	61514474	0.000765	1.844
SNCB	5	176047209	176057557	7.75e-09	1.842
SST	3	187386693	187388201	3.49e-07	1.841
XIRP1	3	39224705	39234085	0.0344	1.841
GPR6	6	110299508	110301924	4.92e-06	1.839
SYDE2	1	85623355	85666728	1.52e-20	1.838
NEGR1	1	71868624	72748405	2.46e-15	1.838
NPR3	5	32710742	32791830	4.72e-09	1.838
SCN2B	11	118033518	118047337	8.69e-06	1.837
RTN4R	22	20228937	20255816	8.61e-16	1.833
MKL2	16	14165195	14360630	1.88e-14	1.833
ABTB1	3	127391780	127399769	3.11e-08	1.833
RANGAP1	22	41641614	41682216	9.66e-07	1.832
GALNT9	12	132680916	132905905	6.09e-09	1.831
RASGRF2	5	80256507	80525981	2.8e-13	1.83
KCNJ8	12	21917888	21927755	5.27e-11	1.829
HES6	2	239146907	239148681	1.99e-08	1.828
SLIT1	10	98757794	98945683	1.13e-05	1.828
SLC16A7	12	59989820	60183635	3.21e-08	1.827
PER1	17	8047373	8059678	1.64e-06	1.825
DPF1	19	38701648	38720317	7.72e-14	1.824
EGR2	10	64571755	64578927	8.24e-07	1.824
GPR161	1	168048779	168106905	1.48e-10	1.822
EPB41L4B	9	111934253	112083021	9.44e-12	1.822
PLEKHM2	1	16010826	16061264	1.87e-11	1.821
PHYHIP	8	22077215	22089851	1.74e-13	1.82
NPY5R	4	164265090	164273086	2.91e-11	1.82
KCNG3	2	42669156	42721237	9.69e-07	1.819
LRRTM3	10	68685791	68860867	3.02e-12	1.816
OPALIN	10	98102974	98119092	0.000161	1.816
KIAA1217	10	23983674	24836772	3.29e-14	1.812
CAMK2G	10	75572258	75634349	2.52e-12	1.812
AACS	12	125549924	125627871	4.81e-12	1.812
SLC6A7	5	149569519	149590635	2.31e-06	1.811
DAPK1	9	90112657	90323549	1.45e-09	1.81
C2orf80	2	209030070	209054773	1.09e-16	1.81
HIVEP2	6	143072603	143266338	4e-11	1.808
GNB5	15	52413122	52483565	3.4e-07	1.806
PITPNM2	12	123468026	123635285	7.79e-14	1.805
CEP72	5	612404	653666	1.6e-08	1.805
CTDSP1	2	219263060	219270664	0.0195	1.804
GRIN1	9	140033608	140063214	6.97e-07	1.802
PLXNA2	1	208195587	208417665	7.75e-10	1.802
CD163L1	12	7507556	7596749	3.2e-05	1.802
BEND5	1	49193539	49242547	1.27e-12	1.8
PNKD	2	219135114	219211516	1.13e-09	1.8
BMPER	7	33944522	34195484	1.44e-08	1.8
LINGO1	15	77905368	77988475	8.19e-11	1.799
CNN1	19	11649578	11661138	3.29e-10	1.798
SETBP1	18	42260862	42648475	1.62e-10	1.797
ELL2	5	95220801	95297775	2.9e-10	1.796
SCN1A	2	166845669	167005642	3.34e-12	1.793
EGFL7	9	139553307	139567130	4.22e-10	1.793
COL19A1	6	70576447	70922157	3.4e-12	1.792
GNA14	9	80037994	80263232	5.25e-07	1.79
KCNC1	11	17757494	17804602	3.59e-07	1.79
VWC2L	2	215276460	215440653	1.1e-09	1.789
PTTG1	5	159848864	159855746	2.8e-10	1.789
ITGB2	21	46305867	46348753	0.00499	1.789
NTNG1	1	107682628	108024475	9.54e-14	1.787
TESC	12	117476727	117537251	4.5e-14	1.786
HTR5A	7	154862033	154879102	2.44e-11	1.785
SLC35F3	1	234040678	234460262	6.2e-12	1.784
TTC9B	19	40721964	40724306	7.47e-11	1.783
LINGO2	9	27948083	29212998	2.62e-15	1.782
VWA3A	16	22103862	22168287	7.22e-09	1.781
SEC24D	4	119643977	119757326	2e-11	1.781
SLC39A14	8	22224761	22291640	5.94e-09	1.781
PXDN	2	1635658	1748291	7.18e-05	1.778
SLITRK5	13	88324869	88331870	3.05e-16	1.778
ZNF184	6	27418520	27440897	4.32e-11	1.776
XKR9	8	71581599	71648177	6.6e-11	1.776
SLITRK1	13	84451342	84456528	5.37e-22	1.775
KIFC2	8	145691737	145699499	1.95e-06	1.775
NECAB3	20	32244892	32262264	1.74e-05	1.774
IL1RAP	3	190231839	190374986	1.45e-10	1.774
PTPRO	12	15475190	15751265	1.73e-09	1.773
BHLHE40	3	5021096	5026865	6.62e-10	1.772
NR1D1	17	38249036	38256978	3.1e-08	1.772
CYR61	1	86046443	86049648	1.58e-06	1.772
PI4KA	22	21061978	21213100	3.07e-11	1.772
KCNH7	2	163227916	163695257	2.5e-11	1.771
SLC24A4	14	92788924	92967825	1.49e-08	1.77
RGS12	4	3315873	3441640	3.52e-12	1.769
SLC45A4	8	142220869	142264225	1.86e-10	1.768
SATB1	3	18389132	18480265	9.79e-10	1.767
PVR	19	45147097	45169428	1.74e-08	1.767
IL12RB2	1	67773046	67862583	3.07e-06	1.766
FAM189A1	15	29412454	29862927	2.47e-10	1.766
KCNA3	1	111214309	111217655	5.55e-07	1.764
ACTN2	1	236849769	236927558	1.05e-11	1.764
JOSD1	22	39081547	39096459	4.62e-10	1.763
CACNA1I	22	39966757	40085740	1.47e-12	1.763
MIR7-3HG	19	4769116	4772568	1.69e-07	1.761
RAB11FIP4	17	29718641	29865232	8.06e-14	1.76
GSDMB	17	38060847	38074903	4.54e-10	1.76
MAPT	17	43971747	44105699	5.9e-06	1.759
FRAS1	4	78978723	79465423	1.19e-11	1.758
CHRNA7	15	32322685	32462384	1.71e-11	1.757
TANC2	17	61086897	61505067	6.63e-11	1.757
QRFPR	4	122249796	122302181	4.09e-08	1.757
ACTL6B	7	100240725	100254084	4.98e-08	1.754
WIPF2	17	38375573	38438439	4.01e-13	1.753
FNDC4	2	27714749	27718126	4.56e-12	1.753
N4BP2L1	13	32974859	33002315	2.5e-13	1.753
ACTR1B	2	98272401	98280561	1.89e-09	1.752
ATP2B1	12	89981825	90049844	3.59e-15	1.752
SNTG1	8	50822348	51705427	1.32e-12	1.752
KDELR3	22	38864082	38879445	4.78e-06	1.751
CNTNAP5	2	124782863	125672863	4.32e-11	1.751
KCNJ11	11	17406795	17410878	2.13e-05	1.75
TPRXL	3	13978806	14107481	4.69e-10	1.749
FAM153A	5	177138236	177207505	3.33e-10	1.749
PRKCE	2	45879042	46415129	3.63e-13	1.748
CPNE8	12	39046001	39299420	1.83e-09	1.747
KCNJ9	1	160051359	160059212	2.47e-07	1.747
PNMA2	8	26362195	26371483	8.34e-13	1.742
CRYBB1	22	26995361	27013991	1.25e-06	1.741
DUS1L	17	80015747	80023697	0.000216	1.741
TSPYL1	6	116596021	116601280	1.6e-09	1.739
B3GNT4	12	122688227	122692084	1.17e-11	1.739
PTGIS	20	48120410	48184707	7.27e-08	1.739
C9orf129	9	96080480	96108696	1.9e-10	1.738
PSD	10	104162373	104179691	2.64e-08	1.737
CDC42EP3	2	37869024	37899678	1.06e-11	1.737
KCNJ6	21	38996784	39288741	1.12e-08	1.737
KCNAB2	1	6052357	6161253	1.08e-07	1.736
SLC29A1	6	44187241	44201888	1.08e-09	1.735
CSMD1	8	2792874	4852328	1.1e-14	1.735
SNTB2	16	69221049	69342955	2.8e-17	1.734
BAIAP2	17	79008946	79091232	1.41e-11	1.733
FAM3C	7	120988904	121036422	7.73e-12	1.732
DPY19L2P2	7	102815461	102920759	6.22e-09	1.731
TNFRSF25	1	6521213	6526255	7.29e-10	1.73
STARD5	15	81605006	81616524	5.81e-10	1.729
CTNNA2	2	79412356	80875988	6.63e-13	1.729
GABRG3	15	27216428	27778373	8.84e-10	1.729
VILL	3	38029529	38048676	6.08e-08	1.729
NELL2	12	44902057	45307711	4.82e-14	1.728
GALR1	18	74962007	74982096	9.35e-10	1.728
FAM106A	17	18427879	18430160	9.47e-11	1.727
SLC4A10	2	162480844	162841786	1.25e-12	1.727
C1RL	12	7247145	7261869	2.07e-10	1.726
STAT6	12	57489186	57522883	1.2e-07	1.724
GABBR2	9	101050363	101471479	4.21e-14	1.724
RASD2	22	35937351	35950045	2.32e-09	1.723
PPP3CA	4	101944586	102268628	8.73e-16	1.721
OR2L8	1	248112159	248113098	1.48e-07	1.721
TRHDE	12	72666528	73059422	2.37e-12	1.721
DAGLB	7	6448746	6523849	1.52e-09	1.718
GABRB2	5	160715435	160975130	4.14e-12	1.718
EFNA3	1	155036212	155060014	1.14e-06	1.717
ARNTL2	12	27485786	27578746	5.39e-13	1.716
AP4S1	14	31494311	31565656	3.49e-08	1.716
ITGA9	3	37493812	37861281	2.23e-08	1.716
SIRT5	6	13574760	13615390	2.2e-11	1.716
NRG3	10	83635069	84746935	3.38e-19	1.712
PDE8B	5	76506705	76724080	5.81e-10	1.711
GAD1	2	171673199	171717659	2.94e-07	1.711
PDIA5	3	122785855	122880953	2.99e-06	1.709
GLCCI1	7	8008373	8128709	7.92e-12	1.708
NTNG2	9	135037333	135118220	4.93e-09	1.708
GABRA2	4	46251580	46392056	6.41e-08	1.708
RFPL1	22	29834571	29838444	2.59e-09	1.706
SV2B	15	91643181	91844539	2.92e-06	1.705
MAN1C1	1	25943958	26111258	1.63e-10	1.705
TRPM2	21	45770045	45862964	9.54e-08	1.705
NEFM	8	24771273	24776606	9.62e-10	1.704
SLC8A2	19	47931278	47975307	7.1e-08	1.704
CCNI	4	77969176	77997125	1.74e-08	1.704
NDFIP2	13	80055258	80130212	1.29e-13	1.703
OSBPL1A	18	21742010	21977833	1.12e-16	1.701
SH2D3C	9	130500595	130541048	1.11e-10	1.701
ZADH2	18	72909277	72921281	2.78e-10	1.699
CRTAC1	10	99624756	99790585	4.67e-06	1.695
IQSEC1	3	12938541	13114617	3.28e-10	1.694
SYNPO	5	149980641	150031903	1.29e-12	1.693
NFIC	19	3359560	3469215	5.16e-09	1.693
DAPK3	19	3958451	3971038	1.66e-05	1.692
MADCAM1	19	496489	505343	1.04e-09	1.692
GRIP1	12	66765473	67197894	6.65e-06	1.692
DGKB	7	14184673	14942550	1.86e-12	1.69
SNAP25	20	10199476	10288066	2.1e-15	1.689
STEAP2	7	89796903	89856812	9.96e-12	1.689
CBX6	22	39260247	39268258	7.61e-10	1.687
CXCL14	5	134906370	134914969	1.84e-06	1.687
EHBP1L1	11	65343508	65360116	1.77e-07	1.686
PAK1	11	77033059	77185108	1.69e-09	1.685
FXYD6	11	117707690	117748201	6.64e-09	1.684
SAE1	19	47634079	47713893	7.03e-13	1.683
TTC39C	18	21572736	21715574	9.19e-11	1.683
KCNT1	9	138594030	138684993	6.36e-07	1.682
MAP3K13	3	185000728	185206882	3.77e-11	1.682
TPTE2P6	13	25141010	25171812	7.87e-10	1.681
LYSMD4	15	100255905	100273626	1.49e-07	1.681
CNNM1	10	101088855	101154087	2.26e-10	1.68
ANO5	11	22214721	22304913	1.89e-12	1.679
CPLX1	4	778744	819945	1.59e-12	1.679
MYOM2	8	1993157	2093380	6.27e-06	1.678
FAM49A	2	16730729	16847134	1.66e-10	1.677
DUSP19	2	183943286	183964722	7.95e-08	1.676
DGKI	7	137074384	137531609	2.55e-09	1.676
CDCA5	11	64844926	64851615	4.5e-14	1.674
PSMG3	7	1606969	1609668	1.38e-05	1.674
PRKAR1B	7	588833	767313	1.64e-07	1.673
MLXIPL	7	73007523	73038870	3.2e-06	1.672
RAD51AP2	2	17691985	17711681	4.5e-05	1.672
RNF165	18	43906772	44040783	3.72e-14	1.67
CORT	1	10509775	10512060	4.89e-09	1.669
ACAN	15	89346673	89418585	9.53e-06	1.669
SERPINI1	3	167453431	167543357	1.48e-11	1.669
ANO3	11	26210828	26684836	4.89e-06	1.669
TOLLIP	11	1295597	1330892	5.77e-07	1.667
LYRM7	5	130506640	130541119	1.93e-07	1.667
TSNARE1	8	143293440	143484543	0.0209	1.667
PASK	2	242045513	242089394	2.69e-07	1.666
RELL2	5	141016516	141020631	6.42e-09	1.666
TRAM2	6	52362199	52441862	3.66e-07	1.664
CDKN2C	1	51433607	51440309	1.02e-05	1.664
HELB	12	66696334	66737423	0.0416	1.663
GABARAPL3	15	90889762	90892679	5.24e-05	1.663
PIK3R1	5	67511583	67597649	1.31e-07	1.663
NAT8L	4	2061238	2070816	2.04e-06	1.662
PLAGL1	6	144261436	144385735	2.04e-08	1.662
ERC2-IT1	3	55691242	55693497	2.07e-11	1.661
CAMK1	3	9799028	9811668	2.81e-13	1.661
ARHGAP9	12	57866037	57882597	0.000163	1.66
RAD50	5	131892615	131980313	3.03e-07	1.66
NICN1	3	49459765	49466757	5.34e-10	1.66
SH2D5	1	21046224	21059330	1.21e-11	1.658
ABLIM2	4	7967036	8160559	7.26e-15	1.657
SPAG16	2	214149102	215275225	1.83e-06	1.656
EEF2	19	3976053	3985461	6.97e-07	1.655
ULBP2	6	150263135	150270368	0.00409	1.655
GRIN2B	12	13714409	14133022	8.41e-08	1.654
ID2	2	8822112	8824583	8.71e-10	1.654
NLRP3	1	247579457	247612406	6.93e-07	1.653
ZNF214	11	7020548	7041586	7.85e-10	1.652
ZNF697	1	120161999	120190390	8.38e-13	1.651
BRPF3	6	36164549	36200567	1.99e-09	1.651
COL9A3	20	61448413	61472511	4.74e-05	1.651
TRIM49	11	89530822	89541743	2.99e-06	1.65
OPRL1	20	62711470	62731996	1.28e-06	1.649
SND1-IT1	7	127637561	127640130	1.1e-06	1.649
RCN3	19	50030874	50046890	9.44e-07	1.649
USP54	10	75257295	75335433	0.0352	1.649
MGLL	3	127407904	127542093	2.53e-11	1.648
FBXL16	16	742499	755825	1.58e-10	1.648
MDGA2	14	47308827	48144157	8.22e-11	1.648
SPTBN5	15	42140343	42186275	4.55e-08	1.648
SYNPO2	4	119809995	119982402	2.73e-12	1.645
PTTG2	4	37962055	37962631	8.82e-09	1.645
RASAL1	12	113536623	113574044	5.02e-06	1.644
EML6	2	54952148	55199156	3.71e-08	1.644
FUT9	6	96463844	96663488	8.95e-11	1.643
FCRLB	1	161691333	161697933	8.85e-07	1.643
MAPK10	4	87023046	87515263	6.28e-14	1.643
BASP1	5	17216931	17276954	4.62e-11	1.642
PPFIBP1	12	27677044	27848497	3.83e-08	1.642
CACNB4	2	152689285	152955593	1.18e-12	1.642
RASAL2	1	178062863	178448648	4.33e-11	1.642
HR	8	21971931	21988565	3.24e-11	1.64
ACTN1	14	69340839	69446083	6.96e-15	1.639
MCF2L2	3	182895830	183145855	0.000194	1.639
IGSF21	1	18434239	18704977	1.3e-10	1.638
KCNIP2	10	103585730	103603677	1.01e-08	1.637
CHAF1A	19	4402659	4443394	4.07e-08	1.637
CRHBP	5	76248679	76265299	6.84e-06	1.637
SORCS3	10	106400858	107024993	6.4e-11	1.636
ADAM11	17	42836567	42859214	1.19e-11	1.635
SPRED2	2	65537984	65659656	6.98e-08	1.635
ZNF346	5	176449696	176508190	3.66e-13	1.635
HOMER1	5	78669646	78809659	7.04e-12	1.634
FSTL4	5	132532151	132948223	1.13e-11	1.633
CX3CL1	16	57406413	57418956	1.51e-08	1.632
SFRP2	4	154701741	154710228	4.29e-06	1.631
DNM1	9	130965662	131017527	5.29e-08	1.631
CHST1	11	45669238	45687206	6.51e-08	1.631
NPTXR	22	39214455	39240017	3.36e-08	1.63
PKIG	20	43160435	43247678	8.43e-09	1.629
CDC6	17	38444145	38459413	2.03e-07	1.627
NEFL	8	24808468	24814383	1.55e-07	1.627
NPM2	8	21881644	21894408	5.52e-13	1.626
PDZRN4	12	41582249	41968392	8.67e-11	1.626
STRBP	9	125883907	126030855	1.27e-12	1.626
SCN3B	11	123499894	123525315	2.46e-06	1.625
CACNA1A	19	13317255	13617274	3.29e-08	1.625
SUSD5	3	33191536	33260707	2e-14	1.624
PPFIA4	1	203003611	203047864	5.81e-09	1.624
AP1S1	7	100797685	100804557	8.86e-05	1.623
SYNGR1	22	39745953	39781593	2.4e-10	1.623
SYN3	22	32908539	33454377	1.32e-10	1.622
SPRN	10	135234169	135238121	1.7e-06	1.621
OGFR	20	61436176	61445352	1.03e-05	1.621
ASXL3	18	31158540	31327399	1.21e-13	1.62
IFFO1	12	6648126	6665249	6.52e-06	1.62
PRH2	12	11081833	11087444	6.74e-06	1.62
TSPAN1	1	46640748	46651634	0.00197	1.619
CAMTA2	17	4871286	4890960	1.76e-09	1.619
GFPT2	5	179727699	179780315	9.79e-08	1.619
DGCR9	22	19005346	19007761	5.55e-10	1.619
APBA2	15	29131167	29410516	4.15e-10	1.618
THBS3	1	155165378	155177772	4.33e-10	1.618
LOC283788	15	53808	99568	7.72e-05	1.618
PNOC	8	28174648	28200868	8.36e-05	1.617
LYRM4	6	5108652	5261172	2.31e-10	1.617
GCC2	2	109065576	109125854	4.7e-14	1.616
BTC	4	75671447	75719882	4.46e-07	1.615
KLF9	9	72999512	73029573	8.04e-12	1.615
ARHGEF12	11	120207617	120360645	2.81e-11	1.614
MFGE8	15	89441913	89456663	1.82e-10	1.614
TTC21B	2	166729871	166810348	5.81e-08	1.613
SECTM1	17	80278899	80291921	5.18e-05	1.613
KATNB1	16	57769659	57791162	8.46e-10	1.612
CNTNAP2	7	145813452	148118088	3.81e-10	1.612
C1orf216	1	36179476	36184790	2.79e-08	1.611
ACOT4	14	74058409	74062470	1.19e-08	1.61
LMO3	12	16701305	16762758	9.01e-14	1.61
DIRAS1	19	2714564	2721390	4.12e-11	1.61
FSD1	19	4304590	4323843	1.98e-07	1.61
PELI3	11	66233797	66244808	8.68e-05	1.61
FAM131A	3	184053716	184064063	3.31e-10	1.609
DEPDC5	22	32149936	32303020	8.17e-08	1.609
MAP3K9	14	71194853	71275888	5.9e-09	1.609
FGF9	13	22245214	22278640	9.51e-08	1.608
IL6R	1	154377668	154441926	1.36e-06	1.606
TFR2	7	100218038	100239201	0.000324	1.606
SEMA4F	2	74881354	74910981	1.39e-06	1.604
TRERF1	6	42192668	42419783	6.05e-13	1.604
AADAT	4	170981372	171011372	8.49e-09	1.604
CACNA1C	12	2162415	2807115	1.79e-12	1.603
HIST1H4A	6	26021906	26022278	6.18e-05	1.601
PLXND1	3	129274055	129325582	4.21e-09	1.6
CARTPT	5	71014989	71016875	0.000268	1.6
CELSR2	1	109792640	109818378	1.28e-09	1.599
TMEM81	1	205052256	205053588	1.32e-05	1.599
ERC2	3	55542335	56502391	2.23e-10	1.599
LRFN5	14	42076763	42373752	6.21e-08	1.598
WSCD2	12	108523510	108644313	1.02e-08	1.597
NEURL3	2	97163382	97173846	1.14e-06	1.597
PPP3R1	2	68405988	68479651	9.42e-10	1.597
PEX5L	3	179512746	179754841	4.25e-10	1.596
AIFM3	22	21319417	21335649	1.67e-06	1.596
TNFAIP8L3	15	51348798	51397473	3.46e-05	1.596
ATXN7L3	17	42269172	42275529	4.07e-09	1.595
BAP1	3	52435019	52444121	3.37e-06	1.594
SPINK2	4	57676025	57688035	0.000252	1.593
KCNB2	8	73449625	73850584	5.06e-06	1.593
ST3GAL1	8	134467090	134584183	1.72e-12	1.593
TOP3A	17	18177234	18218321	2.04e-05	1.592
STARD13	13	33677271	34250932	1.71e-09	1.592
CITED2	6	139693391	139695787	1.51e-10	1.591
HERC6	4	89299890	89364249	9.52e-06	1.59
FOXH1	8	145699114	145701718	1.21e-12	1.589
SNPH	20	1246959	1289971	7.99e-09	1.589
UNC13B	9	35161988	35405332	1.17e-12	1.587
TCHH	1	152078792	152117706	1.44e-09	1.587
ARID5B	10	63661012	63856707	6.6e-11	1.587
IGF1	12	102789644	102874378	0.0255	1.587
NPAS2	2	101436612	101613287	3.93e-12	1.586
ARL4A	7	12726451	12730558	3.98e-05	1.586
PREP	6	105725441	105850999	3.26e-11	1.586
SLC25A44	1	156163729	156182587	5.89e-08	1.586
PPME1	11	73882107	73965748	2.12e-07	1.586
ABCC8	11	17414431	17498449	8.95e-10	1.585
SLN	11	107578100	107582787	0.00738	1.584
COL13A1	10	71561643	71718904	0.000112	1.584
MAGI3	1	113933474	114228545	9.8e-12	1.584
HRK	12	117298224	117319232	1.48e-10	1.582
ACTN4	19	39138266	39221171	5.36e-07	1.582
LRRC14	8	145743348	145750559	2.05e-12	1.582
TAF6	7	99704692	99717481	2.86e-06	1.581
RTN2	19	45988545	46000313	2.32e-07	1.581
TRIM14	9	100831568	100881488	3.99e-13	1.581
RNF157	17	74138533	74236390	6.61e-12	1.581
FBXL17	5	107194733	107717799	2.4e-09	1.581
TMEM56	1	95558072	95663161	0.00107	1.58
ARHGEF4	2	131672785	131804836	2.84e-07	1.58
LRRK2	12	40618812	40763086	2.8e-08	1.579
PLA2G4A	1	186798031	186958113	7.25e-08	1.579
OSBPL10	3	31702316	32023342	1.39e-12	1.577
TM7SF3	12	27124505	27167339	4.61e-06	1.577
RNF123	3	49726949	49758962	2.18e-07	1.577
ARF3	12	49329991	49351252	7.05e-10	1.577
AEBP2	12	19592607	19675173	0.00233	1.577
PRKAR2B	7	106685177	106802256	2.03e-12	1.576
MAP2K1	15	66679210	66783882	6.26e-05	1.576
COPS7A	12	6833149	6841041	6.61e-05	1.576
HS6ST3	13	96743092	97491816	3.46e-14	1.575
SRGAP3	3	9022275	9291369	1.03e-10	1.575
FSCN1	7	5632435	5646287	6.22e-06	1.575
MMP17	12	132312940	132336316	5.56e-08	1.575
PRPF19	11	60658019	60674061	7.33e-06	1.575
EHD3	2	31456879	31491260	3.77e-05	1.574
AMPH	7	38423296	38671167	1.42e-05	1.574
NARF	17	80416059	80446143	1.12e-06	1.573
GPLD1	6	24426061	24489850	8.27e-08	1.573
ANKRD34A	1	145470507	145475647	1.27e-08	1.573
CACNG8	19	54466289	54493469	1.26e-09	1.572
BSN	3	49591921	49708982	6e-13	1.572
DGKA	12	56324945	56347807	2.91e-11	1.571
PIN4P1	15	44168023	44170369	7.32e-06	1.57
NAPEPLD	7	102740022	102790007	1.28e-11	1.569
BMP8B	1	40223902	40254533	5.97e-12	1.569
ATCAY	19	3880617	3928080	1.48e-07	1.568
ETV6	12	12022357	12268261	2.19e-12	1.568
SYT7	11	61281187	61348344	1.46e-07	1.568
CEP152	15	49030134	49103343	1.98e-09	1.568
NRSN1	6	24126413	24147757	9.75e-10	1.567
ABCA6	17	67074846	67138015	2.01e-09	1.566
BCL11B	14	99635624	99737822	1.44e-09	1.566
PDE4A	19	10527448	10580307	3.26e-05	1.566
OXR1	8	107282405	107764921	3.71e-09	1.566
STMN1	1	26210676	26232993	7.73e-12	1.565
EIF5A2	3	170606203	170626426	1.39e-11	1.564
FAM71E1	19	50970044	50980003	0.000128	1.564
SYT1	12	79257772	79845788	1.67e-06	1.564
ITGA2B	17	42449549	42466873	7.96e-08	1.563
FBXL20	17	37408896	37557909	8.8e-09	1.563
IPO5	13	98605928	98676550	1.54e-12	1.563
SIRT4	12	120740123	120751045	1.32e-06	1.562
MEI1	22	42095517	42195459	0.0223	1.562
KLHDC3	6	42981840	42989036	4.32e-08	1.562
KNG1	3	186435097	186462199	0.00111	1.562
SORL1	11	121322911	121504471	4.26e-09	1.56
IFFO2	1	19230773	19282826	2.07e-06	1.559
TPST2	22	26921713	26986089	6.27e-12	1.558
GRIA2	4	158141294	158287226	6.93e-14	1.558
FOXP1	3	71003864	71633140	2.61e-16	1.558
SLC39A10	2	196521531	196602426	3.85e-07	1.558
C16orf45	16	15528324	15682116	1.41e-10	1.557
CORO6	17	27941773	27948441	7.93e-10	1.557
LZTFL1	3	45864809	45957216	1.63e-13	1.557
GRID1	10	87359311	88126250	7.34e-07	1.557
SAMD12	8	119201694	119634234	1.17e-08	1.556
NPHP4	1	5922869	6052533	1.96e-06	1.556
SHANK1	19	51165083	51220195	4.3e-09	1.556
NFIX	19	13106583	13209610	9.98e-09	1.556
ANXA11	10	81914879	81965433	7.29e-11	1.555
NEDD9	6	11183530	11382581	0.00689	1.553
TTBK1	6	43211221	43255997	0.0748	1.553
OPCML	11	132284874	133402403	1.79e-09	1.552
SH3GL2	9	17578952	17797122	1.67e-08	1.552
KIAA1671	22	25423940	25593415	2.59e-09	1.552
CNTN5	11	98891705	100229616	1.9e-06	1.552
CALML3	10	5566923	5568225	1.57e-05	1.551
CTSK	1	150768683	150780917	1.2e-10	1.551
PCDHGC5	5	140868807	140892548	1.56e-05	1.551
HSD11B1L	19	5680775	5688534	1.52e-09	1.551
DGCR5	22	18958010	19018742	1.62e-10	1.551
ACVR1C	2	158383278	158485399	3.65e-09	1.55
MTUS2	13	29598747	30080084	5.13e-09	1.55
LRRC55	11	56949220	56959188	1.31e-05	1.55
NT5M	17	17206679	17250977	1.69e-09	1.55
TNF	6	2836981	2839752	0.0229	1.55
KCNA2	1	111136201	111174096	1.89e-06	1.55
BICC1	10	60272903	60588845	9.34e-05	1.549
PPP3R2	9	104353896	104357283	2.8e-06	1.549
KLK7	19	51479734	51487320	0.000162	1.549
EGR4	2	73518056	73520829	3.45e-06	1.548
NMNAT2	1	183217371	183387634	2.74e-09	1.548
HAPLN1	5	82934016	83016896	1.09e-05	1.547
PAPSS2	10	89419475	89507462	1.75e-09	1.546
MYSM1	1	59120410	59165747	4.09e-05	1.546
ZNF48	16	30389632	30411429	5.14e-08	1.545
RHPN1	8	144451024	144466390	8.03e-09	1.545
TUBA4A	2	220115000	220119330	1.44e-05	1.545
CLSTN2	3	139654026	140286919	3.74e-11	1.544
PRELID2	5	145138581	145214899	3.17e-08	1.544
RAPGEF5	7	22157907	22396533	6.2e-07	1.542
NAALAD2	11	89867817	89925779	3.05e-08	1.542
METTL9	16	21610855	21668792	1.97e-05	1.542
FAR2	12	29301935	29488549	8.57e-12	1.542
MICA	6	2713996	2817998	6.7e-06	1.541
ST3GAL3	1	44173203	44396837	0.00139	1.541
MBLAC1	7	99724319	99726121	2.73e-08	1.541
DBNDD1	16	90071278	90086328	3.63e-07	1.541
OLR1	12	10310898	10324790	0.000156	1.541
CCDC103	17	42977079	42981047	1.36e-07	1.541
EPHA5	4	66185280	66535653	3.18e-08	1.541
PRPH2	6	42664332	42690358	5.15e-07	1.54
INF2	14	105155942	105185947	7.68e-09	1.54
FBXO16	8	28285925	28347835	4.76e-09	1.539
GLIS1	1	53971905	54199877	3.19e-08	1.539
HECA	6	139456248	139501946	1.85e-06	1.539
SCN8A	12	51985019	52206648	7.94e-10	1.539
FAM89B	11	65339819	65341669	1.41e-05	1.538
CAMK2N1	1	20808883	20812728	6.71e-09	1.537
SPATA2	20	48519928	48532080	4.56e-07	1.537
IRS1	2	227596032	227663506	8.69e-05	1.537
L3MBTL3	6	130339727	130462594	3.94e-06	1.537
PLEKHA1	10	124134093	124191871	5.67e-11	1.536
TRIM9	14	51441980	51562422	2.46e-11	1.536
LRRC20	10	72058725	72142406	5.74e-11	1.536
CNIH3	1	224804178	224928249	6.43e-10	1.536
MYO1B	2	192110106	192290115	3.57e-05	1.536
RTN1	14	60062693	60337557	1.48e-05	1.535
SVOP	12	109304657	109458845	2.15e-13	1.535
FBXO41	2	73481809	73496848	2.44e-11	1.535
WDR60	7	158649268	158738883	3.12e-07	1.534
HIVEP1	6	12012723	12165232	2.54e-06	1.534
NEURL4	17	7218950	7232638	6.38e-07	1.533
MAP1A	15	43809805	43823818	3.45e-09	1.533
VSTM1	19	54544079	54567207	0.000904	1.533
SLC25A37	8	23386362	23430063	9.21e-08	1.532
SEC14L5	16	5008317	5069156	1.62e-05	1.532
MOGAT2	11	75428933	75442331	0.00198	1.532
ZMYND8	20	45838380	45985474	4.29e-05	1.531
UBE3B	12	109915427	109974510	1.38e-07	1.531
MLLT6	17	36861872	36886056	9.51e-10	1.53
TCF4	18	52889561	53303188	1.29e-05	1.53
CHI3L1	1	203148058	203155922	2.52e-08	1.53
CALHM1	10	105213143	105218648	6.4e-06	1.53
KCNQ2	20	62037541	62103993	6.98e-11	1.53
OSTN	3	190930321	190967910	0.000269	1.529
B4GALT4	3	118930586	118959752	0.0171	1.528
ARHGAP26	5	142150291	142608572	1.76e-09	1.528
ADPRHL1	13	114076259	114107839	6.28e-11	1.528
PPARGC1A	4	23793643	24474394	1.22e-08	1.527
RGS7	1	240938816	241520478	4.13e-12	1.526
AGRN	1	955502	991499	2.9e-06	1.526
ZFYVE9	1	52607765	52812358	4.42e-05	1.525
IGFBP3	7	45951843	45960871	2.52e-09	1.525
ARHGEF2	1	155916629	155959864	8.65e-08	1.524
CASC1	12	25261222	25348094	0.000129	1.523
TSPAN14	10	82214037	82282391	1.91e-12	1.523
BHLHE22	8	65492794	65496191	7.13e-05	1.523
RBBP4	1	33116748	33151812	4.25e-10	1.523
FAM78A	9	134133464	134151906	1e-09	1.523
HTATIP2	11	20385230	20405329	1.51e-07	1.523
CIDEC	3	9908393	10067820	4.12e-08	1.522

## Sheet: BG_related genes
gene_symbol	chromosome	hg19_knownGene_txStart	hg19_knownGene_txEnd	p	fold_change
PENK	8	57353512	57359282	1.99e-72	33.436
GPR88	1	101003727	101007583	2.05e-67	31.075
CA12	15	63615729	63674075	1.45e-103	24.291
RGS9	17	63133455	63223821	5.65e-99	24.238
ANO3	11	26210828	26684836	1.05e-60	20.067
SIX3	2	45169036	45173216	3.02e-145	17.816
TNFRSF8	1	12123433	12204264	6.25e-72	17.24
PDE10A	6	165740775	166075588	1.22e-71	17.128
PDYN	20	1959401	1974931	2.24e-51	15.989
GPR6	6	110299508	110301924	1.36e-50	15.832
COCH	14	31343740	31364261	1.28e-61	14.001
DRD2	11	113280316	113346001	1e-93	13.972
LPL	8	19796581	19824770	4.99e-65	11.711
DRD1	5	174867674	174871163	9.75e-46	11.505
PPP1R1B	17	37783176	37792878	2.92e-94	11.479
EYA1	8	72109667	72274467	3.4e-91	11.376
DACT2	6	168707583	168720402	4.85e-85	11.362
APOC1	19	45417576	45422606	5.02e-220	10.878
TAC1	7	97361270	97369784	7.31e-67	10.84
ONECUT2	18	55102916	55158530	1.79e-52	10.702
RGS14	5	176784843	176799599	5.44e-54	10.393
ATXN3	14	92524895	92572965	1.75e-135	10.242
CCDC88C	14	91737666	91884188	1.21e-82	9.804
WNT6	2	219724545	219738954	2.42e-67	9.791
PCP4	21	41239346	41301322	1.83e-106	9.379
SLITRK6	13	86366921	86373483	8.97e-94	8.794
HTR4	5	147830594	148016624	1.45e-61	8.085
LHX8	1	75594118	75627218	1.89e-86	8.085
MYB	6	135502452	135540311	9.7e-43	8.056
SFN	1	27189632	27190947	3.26e-74	7.179
ISL1	5	50678957	50690563	1.92e-70	6.621
GPR149	3	154055460	154147504	1.51e-101	6.591
PPP1R1A	12	54973023	54982443	4.41e-135	6.555
BSPRY	9	116111811	116133513	9.04e-70	6.279
ADRA2C	4	3768295	3770253	3.69e-59	6.097
RASD2	22	35937351	35950045	4.14e-48	5.96
NPY	7	24323806	24331484	7.69e-37	5.938
BCL11B	14	99635624	99737822	1.53e-52	5.899
KCNH4	17	40308909	40333296	5.94e-45	5.761
RESP18	2	220192130	220197899	1.08e-43	5.715
KCNAB1	3	155838336	156256927	4.61e-49	5.33
PDE1B	12	54943176	54973023	3e-39	5.228
DDIT4L	4	101107026	101111655	8.34e-70	5.219
TPD52L1	6	125474878	125584644	1.01e-127	5.118
LINGO3	19	2289773	2308156	1.8e-59	5.041
CCDC39	3	180331795	180455662	7.33e-99	5.031
DGKB	7	14184673	14942550	2.82e-69	4.996
SCIN	7	12610202	12693228	6.07e-120	4.987
PCP4L1	1	161228516	161255240	1.17e-75	4.943
RGS8	1	182615791	182642067	1.19e-67	4.935
GAD2	10	26505235	26593491	8.78e-109	4.904
ZWILCH	15	66797430	66841822	1.37e-131	4.781
NPPB	1	11917520	11918992	2.99e-57	4.692
GNAL	18	11689013	11885683	2.06e-63	4.617
TMEM158	3	45265955	45267814	5.69e-45	4.605
RGS20	8	54764367	54871863	3.19e-96	4.557
TPBG	6	83072922	83077133	4.7e-36	4.482
EPB41	1	29213602	29446558	1.03e-53	4.419
LOXHD1	18	44057216	44236996	6.64e-48	4.395
CORT	1	10509775	10512060	3.85e-48	4.364
ADAMTS19	5	128796102	129074376	1.06e-118	4.36
MEIS2	15	37183221	37393500	7.04e-79	4.333
ADCY5	3	123001142	123167392	6.58e-73	4.332
ECEL1	2	233344536	233352532	6.93e-85	4.294
TMEM30B	14	61744088	61748530	1.75e-73	4.29
IL17RA	22	17565848	17596584	8.43e-76	4.268
DDC	7	50526133	50633154	4.69e-51	4.217
SLC32A1	20	37353104	37358015	9.02e-142	4.15
COL25A1	4	109731876	110223799	7.92e-51	4.139
SCN4B	11	118004091	118023630	1.52e-46	4.121
CRNDE	16	54952776	54963101	1.56e-62	4.117
KCNK2	1	215178884	215410436	2.12e-137	4.104
NRGN	11	124609828	124617102	1.34e-49	4.039
PMEPA1	20	56223447	56286592	6.25e-115	4.023
RASGRP2	11	64494382	64512928	4.51e-63	4.006
DACH1	13	72012097	72441330	2.67e-58	3.994
PDE7B	6	136172833	136516709	4.88e-80	3.981
RPRML	17	45055521	45056614	8.01e-26	3.976
ABHD12B	14	51338877	51371688	3.13e-58	3.844
TK1	17	76170159	76183285	9.83e-122	3.826
C4orf47	4	186350544	186370821	5.01e-66	3.82
SMOC2	6	168841830	169068674	6.75e-92	3.809
PBX3	9	128509616	128729655	3.27e-141	3.799
NGEF	2	233743395	233877951	7.84e-28	3.799
CD226	18	67530192	67624232	6.22e-106	3.761
PNMT	17	37824233	37826728	5.54e-158	3.749
WIF1	12	65444403	65515346	1.38e-23	3.718
SDS	12	113830250	113841692	6.03e-89	3.663
HS3ST5	6	114376749	114663540	2.05e-84	3.647
SV2C	5	75379304	75621416	7.62e-45	3.64
OBSCN	1	228395830	228566575	2.69e-49	3.593
ACE	17	61562177	61599203	2.88e-46	3.57
TESC	12	117476727	117537251	1.99e-49	3.549
RARB	3	25215822	25639422	3.29e-35	3.541
ACVR1C	2	158383278	158485399	1.76e-67	3.528
GINS3	16	58426297	58440048	3.92e-125	3.525
TBC1D10C	11	67171383	67177561	2.01e-99	3.517
FOXO1	13	41048130	41185264	8.67e-156	3.51
P2RY1	3	152552735	152555843	1.2e-76	3.489
CACNA1H	16	1203240	1271772	6.71e-53	3.483
EFEMP1	2	56093096	56151298	5.66e-75	3.451
NRN1L	16	67918780	67920271	7.51e-83	3.449
HPCA	1	33352097	33360247	4.2e-32	3.446
ENTPD3	3	40428672	40470110	4.84e-48	3.407
PHACTR1	6	12717036	13288075	2.32e-54	3.384
NOS1	12	117645946	117799607	2.82e-71	3.376
CD38	4	15779930	15850706	8.81e-79	3.375
SRGAP1	12	64238540	64541613	1.62e-104	3.371
SYNPR	3	63263913	63602597	2.25e-38	3.367
PRKCH	14	61654286	62017698	8.78e-72	3.336
CCDC78	16	772581	776880	2.54e-69	3.326
WFDC2	20	44098393	44110172	4.29e-40	3.299
C20orf27	20	3734145	3749035	6.93e-43	3.295
INPP5A	10	134351352	134596984	1.36e-48	3.277
RSPO4	20	939095	982907	1.41e-74	3.219
CALB1	8	91070837	91095107	9.57e-24	3.211
BAIAP2	17	79008946	79091232	2.81e-50	3.199
EPCAM	2	47596286	47614167	3.57e-59	3.179
ABCA1	9	107543283	107690527	1.02e-61	3.16
OAF	11	120081746	120100650	6.9e-56	3.16
DGKH	13	42614171	42803891	2.21e-35	3.153
SYT6	1	114631913	114696472	6.79e-55	3.146
GLI3	7	42000547	42276618	1.37e-86	3.122
APOE	19	45409038	45412650	3e-65	3.102
EGR2	10	64571755	64578927	5.5e-40	3.101
PTPN5	11	18749474	18814268	3.02e-29	3.096
DNAH2	17	7623038	7737058	5.87e-31	3.092
TMEM91	19	41856815	41889987	2.22e-87	3.09
TH	11	2185158	2193035	1.32e-27	3.085
CHAT	10	50822349	50901939	4.21e-51	3.077
PRKCB	16	23847299	24231932	4.83e-29	3.07
HILS1	17	48248788	48249837	6.33e-70	3.044
CPNE5	6	36708554	36807220	2.35e-29	3.043
SST	3	187386693	187388201	1.04e-59	3.035
RYR3	15	33603176	34158303	3.23e-89	3.031
KREMEN1	22	29469065	29564321	2.75e-62	3.007
TBC1D26	17	15635590	15649479	1.23e-40	3.004
PARD3	10	34398487	35104253	2.22e-105	2.989
CTXN1	19	7989380	7991051	2.12e-86	2.983
EML1	14	100204068	100375816	5.92e-98	2.976
ADCY6	12	49159974	49182820	5.69e-60	2.966
NR2E1	6	108487214	108510013	6.99e-85	2.961
SOX1	13	112721912	112726020	1.2e-76	2.957
TMEM120B	12	122150657	122219974	3.21e-46	2.954
MCTP1	5	94042288	94620279	1.91e-69	2.948
OTOF	2	26680070	26781566	7.21e-57	2.934
YPEL1	22	22051825	22090071	3.87e-84	2.933
C17orf51	17	21435875	21477731	4.48e-68	2.931
FNBP1L	1	93913687	94020218	1.94e-55	2.929
LZTS1	8	20103675	20112803	2.47e-35	2.925
MAPK4	18	48086483	48258196	1.19e-89	2.917
DGKI	7	137074384	137531609	1.41e-81	2.902
ACTN2	1	236849769	236927558	7.62e-70	2.9
LRPAP1	4	3505323	3534224	1.44e-66	2.885
S100Z	5	76145825	76217056	1.15e-77	2.87
GPAT2	2	96687693	96701722	2.34e-55	2.868
FAM196A	10	128933689	128994422	5.33e-110	2.861
LRRC7	1	70225857	70589171	5.25e-63	2.86
KCNIP2	10	103585730	103603677	8.07e-34	2.857
CHST15	10	125767181	125853123	1.89e-44	2.855
DMKN	19	35988118	36004560	2.55e-63	2.851
RDH10	8	74206836	74237520	5.83e-91	2.851
DDX54	12	113594977	113623284	8.72e-74	2.85
PLBD1	12	14656596	14720791	1.46e-70	2.84
SMPD3	16	68392229	68482409	1.78e-28	2.817
GPC5	13	92050934	93519487	4.25e-84	2.805
KCTD17	22	37447778	37459430	7.37e-58	2.8
SPATA13	13	24553838	24896669	2.97e-101	2.799
BCR	22	23522551	23660224	2.13e-72	2.774
CACNG1	17	65040651	65052911	3.57e-56	2.77
TTR	18	29171729	29178986	1.44e-07	2.768
KCNJ2	17	68164813	68176183	1.99e-123	2.757
CRYBG3	3	97540883	97663830	2.51e-85	2.747
RERG	12	15260715	15374411	6.34e-35	2.745
EGR4	2	73518056	73520829	2.26e-13	2.735
GPR52	1	174417211	174418683	3.02e-49	2.732
SGK3	8	67624652	67774257	6.71e-118	2.729
DGAT2	11	75479777	75512581	2.55e-33	2.728
LOC729683	17	61777697	61780045	1.86e-33	2.727
HYDIN	16	70841286	71264625	5.3e-50	2.725
VAT1L	16	77822482	78014001	3.58e-69	2.723
NEXN	1	78354199	78409578	3.85e-71	2.718
ANKRD45	1	173577474	173639001	2.75e-59	2.717
INHBA	7	41728600	41742706	2.27e-62	2.714
NBPF22P	5	85578261	85593365	3.49e-33	2.711
ARPP19	15	52839431	52861364	1.74e-56	2.708
ZNF467	7	149461270	149470295	9.43e-40	2.706
KIF19	17	72322350	72351959	1.18e-49	2.703
SLC1A2	11	35272751	35441610	1.43e-60	2.691
RPS6KA5	14	91337166	91526993	1.61e-81	2.688
TTC12	11	113185250	113244018	7.54e-71	2.684
OPALIN	10	98102974	98119092	2.46e-31	2.67
ITPKA	15	41786055	41795757	6.06e-22	2.664
TAC3	12	57403780	57410344	2.18e-31	2.656
DCC	18	49866541	51062273	1.49e-43	2.654
NQO1	16	69743303	69760533	1.01e-65	2.653
EDNRB	13	78469615	78549664	7.88e-62	2.649
MMD	17	53469973	53499341	1.41e-121	2.641
EMX2OS	10	119243803	119304579	2.82e-36	2.636
NTSR2	2	11798303	11810329	1.37e-64	2.628
NECAB2	16	84002236	84036379	1.26e-29	2.624
MAN1A1	6	119498365	119670931	7.75e-32	2.604
DIO3OS	14	102023635	102026740	1.65e-86	2.604
PASK	2	242045513	242089394	6.84e-26	2.602
RAP1B	12	69004618	69054385	5.23e-54	2.601
IVNS1ABP	1	185265521	185286461	8.95e-78	2.598
BATF3	1	212859758	212873327	1.26e-62	2.597
CRABP1	15	78632665	78640572	6.39e-77	2.597
FZD2	17	42634811	42638630	3.47e-55	2.593
PNLDC1	6	160221280	160241736	3.71e-57	2.593
FAT3	11	92085261	92629635	1.07e-57	2.589
PDZD2	5	31639516	32111038	6.07e-73	2.585
KCNA4	11	30031287	30038577	5.27e-26	2.585
EGR3	8	22545173	22550815	3.19e-17	2.582
KCTD4	13	45766987	45775175	6.04e-55	2.579
CNR1	6	88849584	88875767	4.19e-20	2.578
LRRC56	11	537521	554916	1.19e-38	2.576
MOXD1	6	132617193	132722664	1.1e-47	2.576
VGLL3	3	86987122	87040257	1.29e-39	2.553
RCN1	11	31838113	32127272	3.71e-58	2.548
ALB	4	74269971	74287129	1.72e-97	2.544
WIPF3	7	29846169	29956682	1.4e-26	2.535
RASGEF1B	4	82348218	82393061	5.51e-58	2.526
LRRC36	16	67360746	67419109	5.28e-68	2.523
ALPK1	4	113218498	113363764	5.61e-63	2.513
TMEM159	16	21169911	21191937	1.79e-30	2.512
DPYSL5	2	27070968	27173219	1.83e-66	2.507
ITGB2	21	46305867	46348753	8.79e-51	2.5
CYR61	1	86046443	86049648	7.96e-40	2.497
LHX6	9	124964855	124991091	3.82e-41	2.496
SLC14A1	18	43304091	43332485	4.44e-36	2.494
PTGIS	20	48120410	48184707	1.22e-41	2.49
SLC25A23	19	6436431	6459781	2.76e-52	2.486
MXRA7	17	74671808	74707056	2.07e-90	2.478
WDR86	7	151078206	151107740	8.15e-38	2.478
GOLT1A	1	204167287	204183220	1.05e-30	2.476
ZNF732	4	264463	299099	3.48e-57	2.474
RANBP3L	5	36249103	36302011	3.66e-72	2.474
ESM1	5	54273694	54281414	2.16e-13	2.474
CDH1	16	68771194	68869444	2.66e-42	2.47
GSTM2	1	110198697	110217908	2.62e-90	2.469
MERTK	2	112656190	112786945	4.5e-80	2.469
PLCB2	15	40580097	40600174	1.28e-83	2.467
INF2	14	105155942	105185947	1.63e-79	2.467
C6orf118	6	165693152	165723111	1.11e-35	2.466
TRIM71	3	32859509	32933771	1.81e-36	2.465
CHRNA3	15	78885394	78913637	1.42e-27	2.461
CYP46A1	14	100150754	100193638	2.37e-45	2.459
LCTL	15	66840536	66858317	3.49e-57	2.455
C1orf194	1	109648572	109656479	2.41e-38	2.454
CPVL	7	29035246	29234892	1.65e-59	2.454
ANO2	12	5671816	6055398	1.27e-78	2.45
AQP5	12	50355278	50359465	4.45e-59	2.449
XIRP1	3	39224705	39234085	1.32e-15	2.448
STRN	2	37064840	37193615	5.46e-61	2.448
LOXL1	15	74218788	74244478	2.21e-105	2.445
CHODL	21	19273579	19639687	9.25e-67	2.443
SCARB1	12	125267228	125365007	2.75e-67	2.438
DLC1	8	12940871	13372429	1.13e-123	2.435
LRRN1	3	3841120	3889387	2.14e-43	2.432
SNN	16	11762288	11773015	7.58e-85	2.43
HEYL	1	40089102	40105348	3.81e-58	2.426
DIRAS3	1	68511644	68516481	2.21e-25	2.417
EMX2	10	119301955	119309057	1.39e-44	2.415
RAB40B	17	80614942	80656598	7.28e-86	2.414
NKAIN3	8	63161500	63903628	4.45e-75	2.413
AMDHD1	12	96337070	96362370	4.68e-49	2.411
NNAT	20	36149606	36152090	6.88e-26	2.41
PPP1R3C	10	93388196	93392858	6.18e-65	2.404
PRB1	12	11504756	11508524	1.07e-28	2.403
OPN4	10	88414313	88426605	3.17e-34	2.4
SPON1	11	13984183	14289679	7.38e-68	2.396
ZFHX4	8	77593514	77779521	1.89e-142	2.387
PDK4	7	95212808	95225925	4.06e-49	2.387
C15orf41	15	36871811	37102449	3.8e-84	2.385
IQCA1	2	237232789	237416178	3.81e-68	2.384
CERCAM	9	131174044	131198184	7.83e-24	2.382
FRK	6	116262692	116381921	1.22e-58	2.38
SLCO1C1	12	20848288	20906320	4.31e-38	2.374
VIM	10	17270257	17279592	1.14e-83	2.373
STK31	7	23749785	23872130	6.26e-46	2.371
AKAP5	14	64932216	64941221	3.42e-16	2.351
FBXL16	16	742499	755825	1.98e-21	2.342
METRN	16	765172	767480	6.2e-83	2.333
PLK2	5	57749809	57755966	7.75e-22	2.331
ST8SIA3	18	55019720	55036161	2.21e-23	2.33
RLBP1	15	89753097	89764922	5.34e-51	2.325
BEST1	11	61717355	61731935	4.17e-38	2.324
ZNF496	1	247463621	247495045	1.04e-18	2.322
HEY2	6	126068779	126082415	1.27e-73	2.316
GFRA1	10	117816441	118033126	7e-99	2.313
STON2	14	81726993	81893748	2.6e-52	2.309
NKAIN4	20	61872135	61885892	1.89e-63	2.309
LHFPL3	7	103969103	104549003	1.52e-95	2.308
UG0898H09	8	63890419	63897460	1.08e-70	2.303
TDRD9	14	104394816	104519004	4.42e-28	2.303
RPS27	1	153963238	153964631	6.43e-97	2.298
KCNN3	1	154669941	154842754	1.42e-86	2.294
LPAR1	9	113636053	113801526	1.67e-35	2.292
PDE6B	4	619362	664681	5.66e-62	2.287
PTPDC1	9	96793075	96872138	3.03e-104	2.285
DENND1C	19	6467217	6481798	3.33e-79	2.278
SMAD3	15	67358194	67487533	1.32e-46	2.278
AZGP1	7	99564349	99573735	5.03e-31	2.275
NT5E	6	86159301	86205509	1.8e-45	2.275
FAM102A	9	130702860	130742812	7.28e-104	2.274
FBLN1	22	45898718	45997014	1.49e-75	2.271
YJEFN3	19	19627018	19646885	1.2e-31	2.27
INSM1	20	20348764	20351592	1.68e-30	2.262
LMO7	13	76194569	76434006	2.5e-26	2.258
GRM4	6	33989622	34123399	3.58e-20	2.258
KCNG3	2	42669156	42721237	2.54e-14	2.258
RTTN	18	67671042	67872962	2.27e-73	2.257
SLC4A4	4	72053002	72437804	8e-74	2.252
CDK6	7	92234234	92465941	3.87e-69	2.247
STOM	9	124101265	124132582	3.5e-75	2.245
RSPH1	21	43892596	43916401	5.38e-59	2.244
GABRA4	4	46920916	46996424	1.19e-13	2.243
ANKS1B	12	99128568	100378432	1.1e-44	2.241
MACROD2	20	13976145	16033841	6.2e-40	2.241
TTN	2	179390716	179672150	4.17e-85	2.24
TNF	6	2836981	2839752	1.85e-26	2.239
CACNG4	17	64960979	65029518	2.06e-54	2.239
DTNBP1	6	15523031	15663289	1.4e-69	2.237
S100PBP	1	33283042	33324480	4.3e-66	2.232
FOXP1	3	71003864	71633140	1.14e-57	2.228
GNG5	1	84964005	84972262	7.53e-120	2.226
F3	1	94994731	95007413	4e-46	2.224
MYOT	5	137022409	137223540	1.52e-31	2.22
DUS1L	17	80015747	80023697	1.09e-31	2.219
EVI2A	17	29643427	29648767	7.87e-26	2.218
NPY5R	4	164265090	164273086	4.07e-31	2.217
S100A10	1	151955385	151966714	4.56e-70	2.216
SPOCK3	4	167654535	168155741	3.61e-67	2.213
ARAP2	4	36067619	36245979	2.15e-75	2.212
IMPA2	18	11981426	12030885	1.64e-63	2.211
CA2	8	86376130	86393721	1.98e-35	2.21
ISLR2	15	74421714	74429143	1.87e-15	2.21
USP54	10	75257295	75335433	9.85e-18	2.206
RHOQ	2	46769866	46811827	1.18e-73	2.205
SLMAP	3	57743173	57914894	1.03e-55	2.204
MYH7	14	23881946	23904870	8.47e-27	2.202
ALX3	1	110602996	110613322	6.9e-33	2.199
ADM	11	10326641	10328923	1.93e-35	2.197
SMAD7	18	46446222	46477081	5.9e-60	2.196
EPB41L2	6	131160487	131384462	1.75e-59	2.195
GRM3	7	86273229	86494192	1.25e-80	2.194
ALCAM	3	105085556	105295757	6.63e-105	2.194
CDH19	18	64168423	64271375	1.67e-29	2.193
TBC1D28	17	18538841	18547740	1.71e-37	2.191
ATP2B1	12	89981825	90049844	2.89e-26	2.19
ANKRD18A	9	38571360	38620360	2.64e-47	2.189
GPR139	16	20043042	20085100	4.55e-37	2.189
SPEF2	5	35617988	35814713	3.13e-19	2.183
PDE9A	21	44073861	44195618	1.04e-65	2.183
GPR183	13	99946788	99959749	2.33e-26	2.181
TAL2	9	108424737	108425385	6.35e-83	2.179
RYR1	19	38924339	39078204	1.26e-78	2.176
RGS2	1	192778168	192781407	1.42e-42	2.171
MPST	22	37415682	37425863	1.76e-75	2.17
PDE2A	11	72287183	72385497	9e-23	2.17
POU3F1	1	38509522	38512450	1.14e-59	2.169
H2AFJ	12	14927269	14930936	6.95e-88	2.165
VAV1	19	6772678	6857377	3.07e-49	2.165
SORBS1	10	97071529	97321171	5.6e-53	2.163
LINC00319	21	44869903	44873771	2.63e-45	2.162
TYMS	18	657603	673499	4.67e-19	2.161
FAM84B	8	127564682	127570711	6.41e-43	2.159
IGFBPL1	9	38406524	38424444	1.27e-49	2.158
RSAD2	2	7017795	7038363	1.32e-85	2.157
AQP4	18	24432007	24445716	1.43e-37	2.156
GNAO1	16	56225250	56391356	4.68e-42	2.152
NUDT1	7	2281856	2290780	4.79e-80	2.15
KIAA1143	3	44790235	44803173	1.07e-18	2.148
RBP4	10	95351592	95360993	1.6e-30	2.148
LIF	22	30636435	30642840	4.15e-10	2.145
HSD17B6	12	57157107	57181574	2.51e-43	2.144
PCDH10	4	134070469	134112732	3.58e-62	2.143
RNF212	4	1065265	1107352	3.34e-56	2.142
MAL	2	95691399	95719737	4.15e-32	2.142
NETO1	18	70409548	70534810	1.95e-21	2.141
FGFR3	4	1795038	1810599	7.09e-51	2.141
CTDSP1	2	219263060	219270664	1.45e-15	2.139
SELENBP1	1	151336777	151345210	2.83e-85	2.138
ZC3HAV1L	7	138710451	138720775	1.58e-56	2.134
FAS	10	90729552	90775542	8.54e-45	2.131
ADAMTS14	10	72432558	72522195	2.18e-18	2.129
PRIMA1	14	94184643	94254766	4.46e-41	2.128
PARD3B	2	205410515	206484886	4.86e-71	2.126
CD52	1	26644410	26647014	2.71e-40	2.125
GNRH1	8	25276773	25282556	3.1e-26	2.124
COL9A3	20	61448413	61472511	2.54e-35	2.124
DENND1B	1	197473878	197744623	5.44e-67	2.123
RYR2	1	237205701	237997288	6.01e-32	2.113
TNFSF13	17	7461608	7464925	5.75e-57	2.113
MYO10	5	16662015	16936385	2.27e-74	2.112
TRAM2	6	52362199	52441862	1.48e-36	2.112
PHLDB3	19	43979254	44008985	4.34e-66	2.111
CYB5R2	11	7686325	7694994	7.47e-28	2.106
SORCS1	10	108333420	108924466	4.16e-28	2.105
RAD54L	1	46713366	46744145	4.7e-46	2.104
IL33	9	6215785	6257983	7.69e-53	2.104
METTL8	2	172173912	172291312	2.52e-84	2.1
FRMD4B	3	69219145	69591733	2.13e-37	2.099
GPAM	10	113909621	113943537	1.42e-39	2.098
KIRREL2	19	36347809	36358048	1.83e-33	2.091
MLF1	3	158288952	158324249	1.99e-55	2.089
LRP4	11	46878267	46940173	3.85e-64	2.089
SLC7A10	19	33699569	33716756	5.11e-43	2.088
HIST1H2BK	6	27106071	27114637	5.21e-73	2.086
SNTB1	8	121547984	121824309	4.24e-58	2.085
SOX8	16	1031807	1036979	4.82e-61	2.084
ZSWIM6	5	60628099	60841999	7.62e-69	2.081
DDN	12	49388932	49393088	2.59e-20	2.081
PRDM16	1	2985741	3355185	1.06e-61	2.078
CABLES1	18	20714527	20840434	9.54e-52	2.077
IDNK	9	86237963	86259045	1.36e-82	2.076
CDH6	5	31193761	31329253	1.46e-35	2.075
SERPINI2	3	167159576	167191920	1.6e-41	2.075
FOLH1	11	49168186	49230222	1.18e-20	2.074
CMPK2	2	6980683	7005950	1.25e-74	2.073
PAPLN	14	73704204	73741347	1.59e-66	2.072
KCNH8	3	19190016	19577135	1.88e-25	2.07
SYT2	1	202559724	202679551	1.34e-62	2.067
TMTC1	12	29653745	29937692	4.27e-81	2.066
BMP6	6	7727010	7881961	1.1e-53	2.066
NTRK2	9	87283465	87638505	9.18e-57	2.066
DOCK4	7	111366163	111846462	2.34e-53	2.065
PREX2	8	68864602	69143897	6.97e-63	2.065
OSBPL8	12	76745577	76953589	5.45e-48	2.062
PDGFRL	8	17433941	17500642	5.48e-44	2.061
TRIM59	3	160153290	160167626	8e-21	2.058
IGSF11	3	118619478	118864898	3.79e-37	2.055
RNASE1	14	21269514	21271036	7.43e-32	2.055
HTRA1	10	124221040	124274424	9.72e-55	2.054
ENPP2	8	120569316	120651106	9.58e-26	2.054
TP53BP2	1	223967594	224033674	1.18e-52	2.054
SPSB1	1	9352940	9429590	5.74e-50	2.05
FTCD	21	47556175	47575481	3.65e-33	2.048
ADA	20	43248162	43280376	2.88e-42	2.047
WDR66	12	122356462	122441832	5.2e-45	2.047
LRTM2	12	1929432	1945918	3.36e-21	2.046
ANGPT2	8	6357174	6420784	4.85e-77	2.042
CARHSP1	16	8946798	8962869	1.84e-43	2.035
S100A1	1	153600872	153604513	3.35e-45	2.032
ANKRD13A	12	110437234	110477235	4.42e-93	2.031
CENPO	2	25016174	25045245	8.09e-52	2.03
CYBA	16	88709696	88717492	4.26e-64	2.029
MT2A	16	56642477	56643409	4.44e-54	2.027
NENF	1	212606228	212619721	2.15e-89	2.021
TMEM144	4	159131400	159176439	3.25e-26	2.021
MEGF10	5	126626455	126796910	1.66e-53	2.019
PLCB1	20	8112911	8865547	2.11e-31	2.019
F12	5	176829138	176836577	3.71e-20	2.018
FER1L4	20	34151621	34173198	2.82e-36	2.017
SLC17A8	12	100750856	100815837	3.82e-35	2.017
ADARB2-AS1	10	1568824	1599179	1.83e-09	2.016
KIAA1324	1	109656584	109749403	1.48e-30	2.015
PRTFDC1	10	25137553	25241533	5.99e-77	2.011
AKR1C3	10	5005453	5149878	9.23e-57	2.006
GSTM2P1	6	111367621	111368757	6e-54	2.006
ENPP6	4	185009858	185139114	4.63e-23	2
SDC4	20	43953928	43977064	2.22e-38	1.997
CYBRD1	2	172378756	172414643	6.24e-46	1.996
POU3F3	2	105471968	105473471	9.28e-96	1.989
ATF3	1	212738675	212794119	9.26e-34	1.989
CAMK4	5	110559946	110820748	1.47e-19	1.988
SHB	9	37915894	38069210	1.34e-87	1.987
MRVI1	11	10594637	10715535	2.83e-39	1.985
MOG	6	1143558	1158951	6.62e-19	1.984
PPP3CA	4	101944586	102268628	4.32e-21	1.984
SOX11	2	5832798	5841517	6.93e-45	1.984
HEY1	8	80676244	80680098	5.8e-69	1.98
PPP1R16B	20	37434347	37551667	5.66e-68	1.98
PRMT8	12	3490514	3703138	1.03e-30	1.978
ATP1A2	1	160085519	160113374	4.39e-51	1.976
MPPED2	11	30406039	30607930	7.97e-59	1.974
HPSE2	10	100216833	100995632	1.89e-21	1.972
HRH3	20	60790016	60795323	3.97e-22	1.971
RAP1GAP	1	21922707	21995856	7.01e-34	1.971
ALDH1L1	3	125822403	125900029	2.88e-44	1.97
GJA1	6	121756744	121770873	1.69e-32	1.97
GJB6	13	20796100	20806534	2.67e-30	1.97
CCDC85C	14	99977602	100070727	3.37e-77	1.969
ACBD7	10	15057070	15130775	1.33e-28	1.966
LIMD2	17	61773248	61778045	2.14e-36	1.966
SNCAIP	5	121647385	121799794	6.67e-38	1.965
LIX1	5	96427573	96478520	8.58e-34	1.964
PABPC1L	20	43538702	43567962	7.26e-41	1.964
PALLD	4	169418216	169849608	5.15e-74	1.964
ZNF503	10	77157602	77161513	2.3e-55	1.962
LOC400684	19	32880955	32896445	1.92e-69	1.962
FOLH1B	11	89392464	89431886	5.52e-17	1.961
SPOCD1	1	32256024	32281580	1.91e-24	1.961
PON2	7	95034173	95064384	3.83e-55	1.96
CACNA1E	1	181452685	181775921	2.75e-16	1.96
TMPRSS5	11	113558267	113577068	8.69e-50	1.96
CNFN	19	42891170	42894444	8.2e-70	1.96
EGFR	7	55086724	55275031	3.96e-75	1.96
NEB	2	152341852	152591001	6.69e-23	1.958
SDHC	1	161284165	161334535	1.65e-21	1.957
CLCA4	1	87012758	87046432	1.16e-41	1.957
TLR4	9	120466452	120479769	3.34e-42	1.956
DPY19L3	19	32896654	32976799	1.94e-55	1.951
GUCA2B	1	42619091	42621495	1.2e-22	1.95
KCTD1	18	24034873	24237365	5.9e-25	1.949
TLE4	9	82186877	82341656	4.2e-76	1.946
BCL2L10	15	52401821	52404972	7.48e-24	1.946
MLXIPL	7	73007523	73038870	5.41e-24	1.945
PLCG2	16	81812898	81991899	5.67e-26	1.945
KALRN	3	123813557	124440036	7.36e-56	1.945
HELB	12	66696334	66737423	5.16e-13	1.944
PRKAG2	7	151253200	151574316	6.91e-55	1.944
PMP22	17	15133095	15168644	2.8e-29	1.942
MXRA8	1	1288070	1297157	6.92e-69	1.942
LDB3	10	88428205	88495824	4.07e-30	1.942
LRRC1	6	53659533	53788919	4.84e-66	1.942
ANGPTL4	19	8429010	8439257	1.17e-33	1.939
BTG3	21	18965967	18985268	4.5e-87	1.939
CDH11	16	64980682	65155919	4.28e-88	1.939
GRASP	12	52400728	52409673	1.11e-27	1.939
GSG1L	16	27798849	28074830	1.42e-50	1.939
BTN2A2	6	26383323	26395100	5.82e-52	1.938
TNIK	3	170780291	171178197	2.2e-91	1.934
HRH2	5	175085039	175113245	7.16e-27	1.932
SEC14L5	16	5008317	5069156	4.92e-30	1.932
SOD3	4	24797084	24802467	1.05e-28	1.931
MRO	18	48321489	48351754	9.11e-42	1.93
TOMM34	20	43570770	43589114	1.68e-38	1.93
ENOSF1	18	670323	712662	8.93e-47	1.93
LHX2	9	126773888	126795442	2.08e-16	1.93
METTL9	16	21610855	21668792	1.64e-35	1.93
ZC3H12C	11	109963925	110042566	1.08e-64	1.929
MPPE1	18	11883471	11908796	2.16e-61	1.929
PELI1	2	64319785	64371605	3.78e-87	1.928
THBS2	6	169615874	169654137	1.95e-23	1.927
CNDP1	18	72201691	72252261	1.57e-16	1.927
GAD1	2	171673199	171717659	6.41e-77	1.927
EPHB6	7	142552791	142568847	9.9e-17	1.927
FKBP5	6	35541361	35696397	5.88e-47	1.925
TMEM44	3	194308401	194354150	1.99e-40	1.925
KIRREL3	11	126293395	126870766	2.41e-36	1.923
PSAT1	9	80912058	80945009	4.82e-49	1.923
LOC100240735	12	54472622	54475607	1.03e-37	1.922
CTTNBP2	7	117350705	117513561	1.67e-69	1.921
EPHA7	6	93949739	94129300	1.56e-25	1.921
JAM3	11	133938819	134021652	4.58e-48	1.921
FAM171A1	10	15253643	15413058	1.68e-84	1.921
FGF1	5	141971742	142077635	1.23e-34	1.919
ZNF831	20	57766074	57834167	3.65e-10	1.919
FTL	19	49468565	49470136	2.19e-62	1.917
SPARC	5	151040656	151066615	9.84e-21	1.915
ID4	6	19837600	19842431	4.53e-50	1.914
CXCL2	4	74962753	74964997	3.68e-14	1.912
ALDH4A1	1	19197923	19229293	1.21e-38	1.912
CHRM4	11	46406639	46408107	2.03e-32	1.912
PLEKHA7	11	16800547	17035963	1.24e-45	1.912
AMIGO2	12	47469489	47473734	1.25e-44	1.909
PRSS56	2	233385172	233390425	4.4e-20	1.908
MSI2	17	55333211	55757299	1.24e-55	1.908
JAKMIP1	4	6027925	6202318	4.97e-16	1.904
TMEM196	7	19758937	19813216	1.17e-43	1.902
GREM1	15	33010204	33026870	6.97e-19	1.899
TMEM173	5	138855112	138862343	7.42e-69	1.899
CXCR4	2	136871918	136875725	9.97e-40	1.897
HVCN1	12	111065645	111127222	7.63e-26	1.897
GRIK4	11	120382467	120856969	8.18e-33	1.895
SERTAD4	1	210406194	210416440	6.75e-38	1.895
SAV1	14	51100297	51135071	1.27e-24	1.895
GUCY1A2	11	106544737	106889171	3.44e-29	1.894
WWTR1	3	149235021	149421115	4.88e-28	1.893
SNTA1	20	31995762	32031698	2.99e-80	1.893
SEMA3B	3	50305039	50314572	2.1e-22	1.893
MFAP4	17	19286754	19290532	4.84e-40	1.892
CAMKV	3	49895421	49907369	5.14e-13	1.89
PLB1	2	28718937	28866653	2.04e-37	1.89
FXYD1	19	35629731	35633954	2.78e-43	1.889
SAMD11	1	861120	879961	1.92e-28	1.889
LAMA1	18	6941742	7117813	6.94e-42	1.888
WWC1	5	167719064	167899308	7.73e-83	1.886
SLC7A11	4	139085247	139163503	3.38e-32	1.884
C1orf158	1	12806162	12821102	2.03e-26	1.884
ZNF516	18	74069636	74207146	1.81e-64	1.884
MAG	19	35782988	35820133	1e-15	1.883
ERMN	2	158175124	158184146	9.75e-21	1.883
FBXL7	5	15500304	15939900	1.04e-49	1.882
IL10RA	11	117857105	117872199	1.93e-60	1.881
CAP1	1	40506254	40538321	4e-52	1.878
ZNF217	20	52192265	52210801	6.21e-56	1.877
C1orf61	1	156374054	156399371	4.49e-48	1.877
CAPN3	15	42640300	42704515	1.52e-18	1.877
BCAS1	20	52560078	52687304	6.49e-38	1.876
SLC30A4	15	45774679	45815002	1.63e-56	1.874
PON3	7	94989183	95025687	6.71e-28	1.874
CMTM5	14	23846016	23848981	1.39e-12	1.874
CD9	12	6309481	6347437	5.23e-20	1.874
SEC14L1	17	75084724	75213181	4.29e-72	1.873
ACTR3B	7	152456833	152552464	5.74e-38	1.872
RHOU	1	228780393	228882416	6.73e-21	1.869
B9D1	17	19240866	19281495	1.38e-43	1.868
FBLN5	14	92335754	92414046	1.02e-47	1.868
WNT2B	1	113010039	113063910	4.14e-31	1.867
ZMYND10	3	50378536	50383156	2.86e-18	1.866
HHIP	4	145567147	145659881	2.99e-22	1.866
CTSO	4	156845269	156875048	1.49e-45	1.866
PANX3	11	124481452	124490251	5.65e-29	1.864
PRR18	6	166719167	166721871	3.54e-20	1.863
DOCK1	10	128594022	129250780	3.17e-36	1.861
NWD1	19	16830786	16928774	7.64e-28	1.86
ACTN1	14	69340839	69446083	1.66e-17	1.859
EBF1	5	158122922	158526788	2.24e-52	1.859
SPATA1	1	84972012	85018767	2.47e-63	1.857
NDRG1	8	134249413	134309547	1.16e-18	1.856
WIPF1	2	175424301	175547627	3.36e-20	1.854
JPH1	8	75146938	75233562	8.55e-27	1.854
SAMD5	6	147829827	147891157	4.12e-25	1.852
CLIC4	1	25071759	25170815	3.74e-29	1.852
TJP1	15	29992356	30114706	2.31e-64	1.851
MOGAT2	11	75428933	75442331	1.27e-30	1.851
ZNF534	19	52932439	52955568	3.41e-25	1.849
TMEM98	17	31254927	31268667	1.49e-26	1.848
TTYH2	17	72209695	72258157	2.61e-18	1.848
NEFM	8	24771273	24776606	1.07e-19	1.848
ERBB3	12	56473808	56497291	1.25e-20	1.848
SDC2	8	97505881	97624037	5.09e-42	1.847
LMO3	12	16701305	16762758	5.85e-38	1.846
PLEKHG3	14	65171192	65211060	2.24e-22	1.844
AIF1L	9	133971862	133998539	8.72e-23	1.842
ZFP36	19	39897486	39900052	3.65e-21	1.842
ACAA2	18	47309873	47340251	1.68e-44	1.84
TRAF3IP2	6	111876580	111927477	2.97e-38	1.84
PTGDS	9	139869545	139876194	1.05e-37	1.84
EPHB1	3	134514098	134979307	2.48e-30	1.839
ELMOD1	11	107461816	107537505	4.01e-22	1.839
NAV2	11	19372270	20143147	1.57e-74	1.838
HPR	16	72097124	72111145	1.73e-24	1.838
TSC22D4	7	100064141	100076902	5.36e-34	1.838
MGST1	12	16500576	16530123	2.13e-36	1.835
IGF1	12	102789644	102874378	2.03e-11	1.835
FABP6	5	159614373	159665729	8.94e-57	1.833
ATP8A1	4	42410391	42659122	1.07e-63	1.832
DNAH9	17	11501747	11873065	6.2e-24	1.832
LRRTM1	2	80515480	80531487	1.07e-21	1.83
SLC25A37	8	23386362	23430063	1.94e-46	1.83
SETD3	14	99864082	99947226	3.89e-88	1.829
TNFAIP6	2	152214105	152236562	7.25e-23	1.829
IL17D	13	21277481	21297237	3.46e-51	1.828
USH1C	11	17515441	17565963	6.84e-26	1.828
CRYM	16	21269838	21314404	8.06e-07	1.827
CD58	1	117057155	117113715	5.26e-62	1.827
HOXD9	2	176987412	176989645	3.67e-07	1.826
ERF	19	42751716	42759309	6.56e-46	1.825
ITGB8	7	20370324	20455382	2.63e-42	1.824
PSMB10	16	67964628	67970780	6.21e-95	1.824
SLC1A3	5	36606456	36688436	1.91e-33	1.824
METTL7A	12	51318533	51326300	3.8e-44	1.823
ALG1	16	5083702	5137380	2.28e-48	1.82
CNTFR	9	34551429	34590138	2.15e-14	1.82
CACNA2D3	3	54156692	55108584	4.47e-21	1.819
DOCK5	8	25042286	25270619	6.39e-16	1.819
ACR	22	51176651	51183727	1.68e-51	1.819
PHGDH	1	120254418	120286849	1.35e-37	1.818
TTBK1	6	43211221	43255997	2.08e-09	1.817
ZNF385B	2	180306710	180726232	7.87e-15	1.816
TST	22	37406899	37416224	3.14e-41	1.816
P2RY14	3	150929904	150996230	3.49e-49	1.815
ISG20	15	89178903	89198879	7.59e-38	1.815
QKI	6	163835674	163999628	5.92e-30	1.814
ASPA	17	3377403	3402700	3.6e-13	1.814
GPR137B	1	236305831	236372209	2.51e-58	1.813
EFR3B	2	25264972	25382004	4.37e-44	1.813
SOX2-OT	3	180774467	181460013	6.19e-29	1.813
AUTS2	7	69063904	70257885	1.38e-68	1.812
LRRC32	11	76368567	76381791	7.11e-50	1.812
BMPR1B	4	95679127	96079601	7.77e-41	1.81
C11orf1	11	111749947	111754797	3.95e-106	1.81
LAYN	11	111411232	111432470	6.49e-23	1.808
ITGAE	17	3617918	3704537	2.15e-59	1.806
CDH4	20	59827481	60515673	1.39e-30	1.806
ACSBG1	15	78463186	78527049	1.74e-41	1.806
GAL3ST1	22	30950623	30968817	3.76e-27	1.805
GCLC	6	53362139	53409927	4.14e-61	1.804
FKRP	19	47249302	47261832	2.33e-59	1.8
KCNF1	2	11052062	11054351	1.52e-11	1.798
COL9A2	1	40766162	40783060	3.02e-19	1.798
PWWP2B	10	134210701	134231358	6.84e-37	1.796
GPR158	10	25464289	25891157	7.73e-27	1.796
KLF4	9	110247132	110252047	3.56e-21	1.795
SYNPO	5	149980641	150031903	3.45e-22	1.795
GABPA	21	27107257	27144771	2.76e-83	1.795
TMEM125	1	43735664	43739673	1.21e-16	1.794
KRTAP10-9	21	46047039	46048295	2.81e-37	1.793
ALS2CR12	2	202153146	202222121	1.12e-63	1.793
ALDH7A1	5	125877532	125931082	6.07e-46	1.791
RPS19	19	42363987	42375484	3.53e-80	1.791
GKN1	2	69201704	69208112	4.33e-24	1.79
EEF1A1	6	74225472	74230755	2.4e-86	1.789
DEGS2	14	100612752	100626012	3.25e-56	1.788
ULK1	12	132379278	132407707	6.4e-36	1.788
PDE8B	5	76506705	76724080	3.17e-35	1.787
SLC25A41	19	6426047	6433790	1.92e-21	1.787
MTMR10	15	31231143	31283807	8.14e-26	1.787
CD163	12	7623411	7656414	4.25e-25	1.785
RBMS1	2	161128661	161350318	5.12e-51	1.785
DAB2IP	9	124329398	124547809	1.54e-34	1.784
CD79A	19	42381189	42385439	2.55e-22	1.784
S1PR1	1	101702304	101707076	2.98e-34	1.783
ITGAV	2	187454789	187545629	1.37e-43	1.783
OLIG1	21	34442449	34444728	2.35e-29	1.782
CST3	20	23608533	23618574	6.92e-48	1.781
FAM71E1	19	50970044	50980003	1.41e-28	1.779
TBC1D16	17	77906141	78009657	1.28e-23	1.779
PCSK6	15	101844132	102030187	5.76e-21	1.779
RBPMS	8	30241943	30429734	8.51e-39	1.778
B4GALT4	3	118930586	118959752	2.23e-15	1.777
BCL11A	2	60678301	60780633	2.01e-38	1.777
CRABP2	1	156669399	156675608	1.82e-32	1.777
HSPA1A	6	31783290	31785719	6.26e-30	1.777
KCNA5	12	5153084	5155954	4.02e-25	1.776
CYP7B1	8	65508528	65711348	1.21e-71	1.776
SLCO1A2	12	21417533	21548371	1.88e-23	1.775
SPP1	4	88896801	88904563	2.53e-16	1.775
CNP	17	40118758	40129754	2.34e-18	1.774
KAT2B	3	20081523	20195896	2.13e-41	1.774
TMEM123	11	102267055	102323775	1.27e-37	1.773
LRRIQ1	12	85430098	85638883	2.98e-27	1.772
NINJ2	12	673461	772755	1.06e-11	1.771
DHRS4	14	24422964	24475617	2.26e-53	1.77
PPP1R14A	19	38741876	38747231	1.91e-18	1.77
MALAT1	11	65265232	65273939	3.1e-19	1.77
TTYH1	19	54926604	54947899	2.92e-55	1.769
SDCBP	8	59465727	59495419	9.98e-47	1.769
ZFP36L1	14	69254371	69262960	3.98e-38	1.769
C5	9	123714613	123812554	2.1e-46	1.768
RNF125	18	29598444	29653154	4.61e-16	1.768
AGT	1	230838271	230850336	2.52e-33	1.766
NECAB1	8	91803920	91971630	3.41e-20	1.765
DLGAP3	1	35331036	35370984	5.62e-14	1.764
MT1M	16	56651372	56667898	9.41e-36	1.764
SLC25A18	22	18043182	18073647	3.28e-45	1.764
ENKUR	10	25270907	25351208	7.05e-39	1.764
CYP1B1	2	38294745	38303323	1.17e-46	1.763
SSPN	12	26348505	26405853	3.78e-36	1.762
ACOX2	3	58490862	58522929	9.08e-45	1.762
ABCA8	17	66863430	66951533	7.66e-20	1.761
CNTNAP3	9	39072763	39288300	5.9e-29	1.761
CPM	12	69244955	69357020	3.3e-19	1.759
LAMB2	3	49158546	49170599	1.43e-75	1.759
DENND2C	1	115064016	115213044	2.44e-36	1.759
HIST1H2AC	6	26124411	26139332	1.62e-30	1.758
RBP7	1	10057254	10076078	5.05e-15	1.758
PDLIM5	4	95373007	95589378	1.52e-55	1.758
KDR	4	55944425	55991762	4.99e-28	1.757
DUSP23	1	159750758	159752333	2.61e-57	1.757
CD22	19	35820071	35838264	1.63e-14	1.756
MOCS1	6	39872033	39902290	6.81e-20	1.755
MS4A15	11	60524339	60544204	6.71e-23	1.755
EFHD1	2	233470766	233547491	1.37e-18	1.755
CHRM1	11	62676150	62689012	2.23e-17	1.754
RGS7BP	5	63801773	63908121	1.5e-21	1.754
CASP7	10	115438920	115490668	5.35e-56	1.754
HES4	1	934341	935552	1.25e-35	1.753
PCDH8	13	53418108	53422775	1.38e-11	1.753
AGAP2	12	58118075	58135944	9.11e-12	1.752
IGF2BP3	7	23349827	23509995	1.03e-26	1.751
SFTPC	8	22016233	22021991	3.28e-43	1.751
C9orf24	9	34379016	34397849	1e-52	1.75
ABLIM2	4	7967036	8160559	1.18e-25	1.75
CST5	20	23856571	23860380	5.08e-40	1.749
SCRG1	4	174309298	174327528	2.18e-26	1.749
EFNA1	1	155100348	155107386	6.3e-36	1.749
ICAM5	19	10400654	10407454	2.36e-11	1.747
S100A13	1	153591275	153606568	3.78e-40	1.746
CYP4V2	4	187112673	187134617	2.48e-64	1.745
TSNARE1	8	143293440	143484543	4.15e-12	1.745
UTRN	6	144612872	145174170	5.57e-38	1.745
IL17RD	3	57124009	57204331	2.09e-39	1.743
AQP6	12	50360976	50370922	3.87e-16	1.742
KIF6	6	39302875	39693181	4.84e-27	1.741
ERC1	12	1100403	1605099	8.27e-48	1.741
FN1	2	216225178	216300791	7.37e-40	1.74
KLHL2	4	166128769	166244308	1.11e-66	1.74
C1orf54	1	150244772	150253335	6.15e-57	1.738
GPR62	3	51989329	51991520	1.01e-18	1.738
ANKRD33B	5	10564434	10657928	1.04e-09	1.738
FMO2	1	171154387	171181822	1.23e-17	1.737
CORO2B	15	68871307	69020144	4.58e-37	1.736
BMP7	20	55743808	55841707	5.33e-38	1.736
GSTM5	1	110254863	110260890	1.87e-16	1.734
GPR37	7	124385654	124406079	4.57e-15	1.734
NKX6-2	10	134598319	134599537	2.07e-15	1.734
MR1	1	181002560	181031074	7.79e-67	1.733
PRR7	5	176873795	176883287	1.04e-23	1.733
CHST11	12	104850691	105155792	1.18e-29	1.733
PPIL6	6	109711417	109762374	1.24e-48	1.733
VWDE	7	12370508	12443852	8.12e-20	1.732
PPP1R7	2	242089901	242122439	6.26e-45	1.732
SGK2	20	42168790	42198156	2.68e-17	1.732
TECTA	11	120973374	121061515	8.87e-22	1.731
RHBDL2	1	39351478	39407456	1.1e-13	1.729
NBEAL1	2	203879601	204082717	2.45e-89	1.729
GPRC5B	16	19870292	19896832	9.98e-19	1.728
IGFBP7	4	57897236	57976551	1.18e-40	1.728
SOX9	17	70117160	70122560	5.38e-36	1.727
DNMT3A	2	25455829	25565459	1.55e-52	1.727
MSANTD1	4	3250766	3258342	4.05e-21	1.726
REM2	14	23352431	23356889	5.03e-34	1.725
KLRC2	12	10579192	10588592	7.83e-16	1.725
DKK3	11	11984542	12030917	1.19e-27	1.725
SLK	10	105727469	105787342	3.1e-57	1.724
SERPINA3	14	95058394	95090390	1.62e-10	1.724
SLC44A1	9	108006928	108153682	4.51e-16	1.723
SH2D5	1	21046224	21059330	6.01e-15	1.723
ICMT	1	6281252	6296044	3.32e-11	1.723
UGT8	4	115519610	115598202	5.86e-17	1.722
HDGF	1	156711898	156736717	4.86e-18	1.722
TRIP6	7	100464949	100471076	3.48e-28	1.721
SUCLG2	3	67410883	67705038	2.23e-29	1.72
VWF	12	6058039	6233836	3.8e-51	1.72
MLC1	22	50497819	50524358	3.52e-43	1.72
RHOBTB3	5	95066849	95132071	1.07e-33	1.72
FZD7	2	202899309	202903160	6.69e-12	1.719
PITPNC1	17	65373396	65693379	1.2e-50	1.719
PCNT	21	47744035	47865682	4.38e-37	1.719
ZBTB20	3	114056946	114866127	2.6e-38	1.719
REST	4	57774041	57832976	2.97e-36	1.718
SH3TC2	5	147929699	148442737	2.08e-12	1.718
STXBP6	14	25281305	25519171	8.83e-36	1.718
RFX4	12	106976684	107156582	8.27e-32	1.718
USP2	11	119225924	119252436	6.22e-36	1.717
TCF7L1	2	85360582	85537511	9.34e-38	1.715
PSMD6	3	63996224	64009686	7.92e-21	1.715
MAP3K14	17	43340487	43394414	2e-36	1.715
CHST3	10	73724119	73773322	6.91e-25	1.715
DHRS3	1	12627938	12677820	1.95e-76	1.714
MYLK	3	123331142	123603149	4.99e-25	1.714
PIK3C2A	11	17099276	17229530	1.28e-48	1.713
SEZ6	17	27281946	27333458	7.5e-16	1.713
GSTM1	1	110230417	110236367	6.89e-45	1.712
SLC6A6	3	14444075	14530857	4.94e-35	1.712
RIN1	11	66099541	66104311	1.83e-11	1.712
TEX9	15	56657643	56738072	6.63e-35	1.712
CREB3L2	7	137559724	137686847	1.28e-46	1.712
GPR155	2	175296299	175351816	1.17e-34	1.711
ZCCHC24	10	81142082	81205383	5.2e-22	1.711
ALDH3A2	17	19552063	19580908	1.28e-62	1.711
BDH2	4	103998781	104021024	3.38e-33	1.71
TRPC3	4	122800182	122872909	7.84e-33	1.71
CA14	1	150230217	150237480	2.07e-15	1.71
TMEM8A	16	420775	431978	5.86e-60	1.71
LIFR	5	38475064	38595507	5.55e-38	1.71
SREBF1	17	17714662	17740325	9.77e-29	1.709
TCL1B	14	96129592	96158980	6.47e-18	1.708
TPT1	13	45911303	45915297	4.82e-67	1.708
SOX10	22	38368318	38383429	8.89e-14	1.707
CBR1	21	37442284	37445464	6.05e-21	1.707
PDE1C	7	31792631	32338383	1.17e-32	1.706
TRIM49	11	89530822	89541743	5.6e-21	1.706
PMP2	8	82352563	82359719	2.51e-28	1.705
PBXIP1	1	154916558	154928567	6.65e-31	1.705
MT1G	16	56700652	56701977	2.05e-45	1.705
PCDH20	13	61983818	62002079	3.13e-34	1.705
RAMP1	2	238768186	238820755	2.94e-97	1.704
KIF13B	8	28924794	29120610	5.7e-19	1.704
POU2AF1	11	111222980	111250157	7.25e-14	1.704
IFITM3	11	319672	320914	1.57e-44	1.703
BAG3	10	121410881	121437329	1.22e-34	1.703
TNNC2	20	44451854	44455953	8.38e-32	1.703
MMP28	17	34083268	34122640	2.17e-46	1.703
NPY1R	4	164245116	164253947	1.04e-15	1.703
EMP1	12	13349601	13369708	3.5e-30	1.702
NOTCH2	1	120454175	120612317	3.65e-36	1.702
SOX2	3	181429711	181432223	8.02e-29	1.701
ALDH6A1	14	74526871	74551196	2.86e-44	1.701
TNS1	2	218712232	218867718	3.98e-19	1.701
CREM	10	35415768	35501886	3.58e-56	1.701
SLC31A2	9	115913237	115926422	3.97e-13	1.701
TTPA	8	63972047	63998612	9.61e-28	1.701
DYDC2	10	82104500	82127829	1.2e-08	1.7
HSPA2	14	65002622	65009954	1.25e-13	1.698
MT1X	16	56716381	56718108	4.28e-40	1.698
PIP5KL1	9	130683807	130693076	4.92e-13	1.698
UBL3	13	30338544	30424820	1.34e-67	1.697
LOC389834	4	46844	55049	6.24e-27	1.697
FKBP1A	20	1349620	1373816	6.93e-23	1.697
AGFG2	7	100136833	100165843	1.1e-62	1.697
TF	3	133419210	133497850	1.32e-13	1.697
LYPD1	2	133402336	133429070	2.25e-25	1.697
PNO1	2	68385004	68403094	1.66e-67	1.697
RASL11A	13	27844463	27847827	2.88e-41	1.696
MT1L	16	56651372	56652730	2.7e-47	1.696
PDE8A	15	85523743	85682376	3.71e-28	1.696
ZNF710	15	90544751	90625432	6.06e-73	1.695
MITF	3	69788585	70017488	1.4e-29	1.694
NPL	1	182758583	182799519	3.13e-31	1.693
CD34	1	208059882	208084683	4.28e-49	1.693
RIN2	20	19867164	19983103	1.05e-46	1.692
HBB	11	5246695	5248301	6.26e-18	1.692
GABRA2	4	46251580	46392056	2.7e-17	1.692
GTPBP3	19	17445790	17453540	5.78e-42	1.691
CSRP1	1	201452657	201476387	6.91e-20	1.691
OLIG2	21	34398215	34401503	2.76e-24	1.69
EDN1	6	12290528	12297427	1.6e-42	1.69
ECM2	9	95255828	95298374	9.82e-22	1.69
SLC16A8	22	38474143	38479170	8.25e-65	1.69
ZFYVE16	5	79703837	79775498	2.35e-24	1.688
CNKSR3	6	154726432	154831753	8.51e-26	1.688
ABCG1	21	43619798	43717354	2.6e-58	1.688
MAD1L1	7	1855427	2272583	2.83e-34	1.686
ADRB1	10	115803805	115806667	1.05e-21	1.685
BTBD16	10	124030820	124097676	1.16e-12	1.684
CGNL1	15	57668702	57842925	9.89e-49	1.684
FOXP2	7	113726364	114333827	1.05e-26	1.684
SIPA1L1	14	71996028	72206120	2.98e-27	1.684
QDPR	4	17461883	17513857	1.55e-20	1.684
SULT1C4	2	108994420	109004270	1.9e-26	1.683
NIPAL1	4	48018790	48039080	2.62e-26	1.683
CDKN2A	9	21967750	21994490	2.02e-18	1.683
SSBP4	19	18530145	18545372	1.98e-21	1.682
PLLP	16	57290008	57318584	5.24e-09	1.682
LOC399815	10	124612012	124648239	4.88e-28	1.682
SLC22A18AS	11	2909326	2925175	2.38e-15	1.682
C10orf90	10	128113573	128359079	5.02e-16	1.681
TMPRSS6	22	37461478	37505603	1.72e-33	1.681
LRIG3	12	59265936	59314319	1.93e-31	1.68
RPS20	8	56980738	56987140	1.77e-65	1.679
PPP2R2A	8	25230074	26230195	2.15e-75	1.679
CENPK	5	64813592	64858995	7.73e-44	1.679
FERMT1	20	6055491	6104191	2.41e-50	1.678
ANGEL2	1	213165523	213189168	1.39e-70	1.678
ITGB7	12	53585106	53601000	1.65e-27	1.677
SORCS2	4	7194373	7744564	2.07e-41	1.677
IFI44L	1	79086087	79111830	3.78e-23	1.677
FHL5	6	97010423	97064512	2.69e-36	1.676
FA2H	16	74746855	74808729	5.59e-12	1.675
IFITM2	11	308106	309410	3.3e-43	1.675
IFITM1	11	313990	315272	1.31e-39	1.675
VRK2	2	58134785	58387055	4.06e-20	1.674
PLA2G5	1	20354671	20418394	1.11e-21	1.674
COL1A2	7	94023872	94060544	8.79e-21	1.673
GRAMD1C	3	113547028	113666021	8.8e-36	1.672
KCNJ14	19	48958963	48969367	2.43e-31	1.672
CDC40	6	110501586	110553422	2.45e-29	1.672
MYOZ3	5	150040402	150058930	4e-59	1.672
MBP	18	74690788	74844774	1.25e-12	1.67
FGFR2	10	123237843	123357972	5e-23	1.67
C19orf18	19	58469804	58485902	4.29e-28	1.669
FMOD	1	203309751	203320289	7.25e-33	1.669
RPF1	1	84944919	84964033	2.96e-56	1.669
BBX	3	107241782	107530176	1.09e-48	1.668
TP53TG1	7	86954663	86974831	7.7e-68	1.667
NPC2	14	74946642	74960084	2.06e-34	1.667
C1orf198	1	230972864	231005335	1.41e-26	1.667
FOS	14	75745480	75748937	5.15e-13	1.666
LYAR	4	4269428	4291896	2.84e-59	1.666
GSN	9	123963760	124095120	5.9e-19	1.666
FAM78A	9	134133464	134151906	4.56e-39	1.665
FAM43B	1	20878931	20881513	2.68e-16	1.665
PABPC3	13	25670275	25672704	1.58e-13	1.664
SLC45A3	1	205592803	205649630	1.06e-12	1.664
CCDC122	13	44410488	44453826	3.87e-37	1.663
NCAN	19	19322781	19363061	1.68e-29	1.663
EPAS1	2	46524540	46613842	2.41e-53	1.663
PLA2G16	11	63341943	63381941	2.64e-18	1.663
FAR2	12	29301935	29488549	3.71e-41	1.663
EPB41L4A	5	111498314	111755010	5.89e-30	1.662
PPP2R5A	1	212458878	212535205	1.91e-69	1.662
PPP1R3B	8	8993763	9009152	1.3e-39	1.661
COLEC12	18	319354	500729	2.16e-46	1.66
CHRAC1	8	141521396	141527252	4.37e-49	1.66
RBP1	3	139236275	139258671	4.9e-28	1.66
CCDC8	19	46913585	46916919	1.44e-37	1.66
THSD4	15	71433787	72075722	1.74e-40	1.659
MT1B	16	56685810	56687116	8.05e-49	1.658
BBOX1	11	27062508	27149354	4.88e-25	1.658
CLEC3B	3	45067758	45077563	6.72e-55	1.657
SESN3	11	94898676	94965705	1.88e-48	1.657
IFITM4P	6	1234755	1235098	2.46e-38	1.657
KLF2	19	16435650	16438339	1.61e-27	1.656
DEPDC7	11	33037409	33055128	4.44e-28	1.656
GSTM3	1	110276553	110283660	1.31e-37	1.656
MUC1	1	155158299	155162706	1.21e-27	1.655
OR5L2	11	55594694	55595630	1.28e-19	1.655
EYA2	20	45523262	45817492	2.66e-28	1.654
BNIP2	15	59955061	59981642	2.77e-60	1.654
PRR5L	11	36317724	36486754	1.07e-11	1.653
SOX21	13	95361878	95364389	8.56e-36	1.652
KRTAP10-10	21	46057272	46058372	7.42e-46	1.651
KLF15	3	126061477	126076236	2.86e-31	1.651
YAP1	11	101981191	102104154	2.34e-31	1.65
SGK1	6	134490383	134639196	1.88e-32	1.65
LILRB4	19	55155339	55175496	2.29e-16	1.65
ABHD1	2	27346656	27353680	1.45e-41	1.649
NETO2	16	47115430	47177936	4.11e-18	1.648
LINC00320	21	22114912	22175426	4.18e-20	1.647
EFCAB11	14	90263468	90421089	5.21e-32	1.647
DLGAP2	8	1449531	1656642	1.78e-10	1.647
HERC5	4	89378267	89427319	2.61e-30	1.647
TANK	2	161993465	162092683	9.18e-55	1.647
GNG11	7	93551015	93555826	7.81e-52	1.647

## Sheet: Func enrichment of MFG genes
Category	ID	Name	p-value	q-value Bonferroni	q-value FDR B&H	q-value FDR B&Y	Hit Count in Query List	Hit Count in Genome	Hit in Query List
GO: Molecular Function	GO:0022836	gated channel activity	2.47e-24	3.33e-21	3.33e-21	2.59e-20	71	352	KCNMB2,KCNH7,KCNIP3,CACNG3,PTK2B,SCN2B,FKBP1B,PEX5L,KCNV1,ANO3,CACNA2D3,SCN3B,GABRA1,GABRA2,GABRA4,KCNH5,GABRA5,GABRB2,GABRD,GABRG3,CACNA1I,KCNMB4,CACNB1,CACNB3,HCN1,PKD2L1,GRIK1,GRIK3,GRIN1,GRIN2A,GRIN2B,KCNG3,NCS1,KCNH4,KCNH3,P2RX5,P2RX6,HTR3B,KCNAB3,CALHM1,KCNB2,CHRNA7,KCNQ5,CNR1,KCNT2,ITPR1,KCNB1,KCNC2,KCNC3,KCNF1,KCNG1,KCNH1,KCNJ3,KCNJ4,KCNJ6,KCNJ8,KCNJ9,KCNJ11,KCNMA1,KCNN1,KCNN2,SLC17A7,KCN…
GO: Molecular Function	GO:0005216	ion channel activity	4.67e-22	6.29e-19	2.26e-19	1.76e-18	84	516	KCNMB2,KCNH7,KCNIP3,AMIGO1,CACNG3,PTK2B,SCN2B,TRPV2,FKBP1B,DPP10,PEX5L,KCNV1,ANO3,CACNA2D3,SCN3B,GABRA1,GABRA2,GABRA4,KCNH5,GABRA5,GABRB2,GABRD,GABRG3,ARPP19,FXYD7,FXYD6,STX1A,CACNA1I,KCNMB4,GPM6A,CACNB1,CACNB3,CALM1,HCN1,PKD2L1,GRIK1,GRIK3,GRIN1,GRIN2A,GRIN2B,KCNG3,NCS1,KCNH4,KCNH3,P2RX5,P2RX6,LRRC8B,HTR3B,KCNAB3,CALHM1,KCNB2,CHRNA7,KCNQ5,SLC24A2,CNR1,KCNT2,ITPR1,PTPN3,KCNB1,KCNC2,KCNC3,KCNF1,KC…
GO: Molecular Function	GO:0022843	voltage-gated cation channel activity	5.05e-22	6.79e-19	2.26e-19	1.76e-18	43	145	KCNH7,CACNG3,PTK2B,KCNV1,CACNA2D3,KCNH5,CACNA1I,CACNB1,CACNB3,HCN1,GRIN1,GRIN2A,GRIN2B,KCNG3,NCS1,KCNH4,KCNH3,KCNAB3,CALHM1,KCNB2,KCNQ5,CNR1,KCNT2,KCNB1,KCNC2,KCNC3,KCNF1,KCNG1,KCNH1,KCNJ3,KCNJ4,KCNJ6,KCNJ8,KCNJ9,KCNJ11,KCNMA1,KCNQ2,KCNS1,KCNS2,GRIN3A,LRRC38,CACNG8,CACNG6
GO: Molecular Function	GO:0005261	cation channel activity	1.32e-21	1.78e-18	4.44e-19	3.46e-18	73	410	KCNMB2,KCNH7,KCNIP3,AMIGO1,CACNG3,PTK2B,SCN2B,TRPV2,FKBP1B,DPP10,PEX5L,KCNV1,CACNA2D3,SCN3B,KCNH5,ARPP19,FXYD7,FXYD6,STX1A,CACNA1I,KCNMB4,GPM6A,CACNB1,CACNB3,CALM1,HCN1,PKD2L1,GRIK1,GRIK3,GRIN1,GRIN2A,GRIN2B,KCNG3,NCS1,KCNH4,KCNH3,P2RX5,P2RX6,HTR3B,KCNAB3,CALHM1,KCNB2,CHRNA7,KCNQ5,SLC24A2,CNR1,KCNT2,ITPR1,PTPN3,KCNB1,KCNC2,KCNC3,KCNF1,KCNG1,KCNH1,KCNJ3,KCNJ4,KCNJ6,KCNJ8,KCNJ9,KCNJ11,KCNMA1,KCNN1,…
GO: Molecular Function	GO:0015267	channel activity	3.21e-21	4.32e-18	8.09e-19	6.29e-18	90	597	KCNMB2,KCNH7,KCNIP3,AMIGO1,CACNG3,PTK2B,SCN2B,TRPV2,FKBP1B,STEAP1,DPP10,PEX5L,KCNV1,ANO3,CACNA2D3,SCN3B,GABRA1,GABRA2,GABRA4,KCNH5,GABRA5,GABRB2,GABRD,GABRG3,ARPP19,FXYD7,FXYD6,STX1A,CACNA1I,KCNMB4,NPY,GPM6A,CACNB1,CACNB3,NPY2R,CALM1,HCN1,PKD2L1,GRIK1,GRIK3,GRIN1,GRIN2A,GRIN2B,KCNG3,GRM2,NCS1,KCNH4,KCNH3,P2RX5,P2RX6,LRRC8B,HTR3B,KCNAB3,CALHM1,KCNB2,CHRNA7,KCNQ5,SLC24A2,STOML1,CNR1,KCNT2,PRKCB,ITP…
GO: Molecular Function	GO:0022803	passive transmembrane transporter activity	3.61e-21	4.85e-18	8.09e-19	6.29e-18	90	598	KCNMB2,KCNH7,KCNIP3,AMIGO1,CACNG3,PTK2B,SCN2B,TRPV2,FKBP1B,STEAP1,DPP10,PEX5L,KCNV1,ANO3,CACNA2D3,SCN3B,GABRA1,GABRA2,GABRA4,KCNH5,GABRA5,GABRB2,GABRD,GABRG3,ARPP19,FXYD7,FXYD6,STX1A,CACNA1I,KCNMB4,NPY,GPM6A,CACNB1,CACNB3,NPY2R,CALM1,HCN1,PKD2L1,GRIK1,GRIK3,GRIN1,GRIN2A,GRIN2B,KCNG3,GRM2,NCS1,KCNH4,KCNH3,P2RX5,P2RX6,LRRC8B,HTR3B,KCNAB3,CALHM1,KCNB2,CHRNA7,KCNQ5,SLC24A2,STOML1,CNR1,KCNT2,PRKCB,ITP…
GO: Molecular Function	GO:0046873	metal ion transmembrane transporter activity	1.48e-20	1.99e-17	2.84e-18	2.21e-17	81	511	KCNMB2,KCNH7,KCNIP3,AMIGO1,CACNG3,SCN2B,TRPV2,FKBP1B,DPP10,SLC39A4,KCNV1,SLC6A7,SLC8A2,ATP2B1,ATP4A,CACNA2D3,SCN3B,KCNH5,ARPP19,FXYD7,FXYD6,SLC12A8,STX1A,CACNA1I,KCNMB4,GPM6A,CACNB1,CACNB3,CALM1,HCN1,PKD2L1,GRIK1,GRIK3,GRIN1,GRIN2A,GRIN2B,KCNG3,NCS1,KCNH4,KCNH3,SLC39A14,KCNAB3,CALHM1,KCNB2,CHRNA7,KCNQ5,SLC24A2,HRH1,CNR1,KCNT2,SLC30A3,ITPR1,PTPN3,KCNB1,KCNC2,KCNC3,KCNF1,KCNG1,KCNH1,KCNJ3,KCNJ4,KCN…
GO: Molecular Function	GO:0005267	potassium channel activity	2.12e-18	2.85e-15	3.56e-16	2.77e-15	40	153	KCNMB2,KCNH7,KCNIP3,AMIGO1,DPP10,KCNV1,KCNH5,ARPP19,KCNMB4,HCN1,PKD2L1,GRIK1,GRIK3,KCNG3,KCNH4,KCNH3,KCNAB3,KCNB2,KCNQ5,KCNT2,KCNB1,KCNC2,KCNC3,KCNF1,KCNG1,KCNH1,KCNJ3,KCNJ4,KCNJ6,KCNJ8,KCNJ9,KCNJ11,KCNMA1,KCNN1,KCNN2,KCNQ2,KCNS1,KCNS2,LRRC38,ENSA
GO: Molecular Function	GO:0005244	voltage-gated ion channel activity	3.55e-18	4.78e-15	5.31e-16	4.13e-15	46	204	KCNH7,KCNIP3,CACNG3,PTK2B,SCN2B,KCNV1,CACNA2D3,SCN3B,KCNH5,CACNA1I,CACNB1,CACNB3,HCN1,GRIN1,GRIN2A,GRIN2B,KCNG3,NCS1,KCNH4,KCNH3,KCNAB3,CALHM1,KCNB2,KCNQ5,CNR1,KCNT2,KCNB1,KCNC2,KCNC3,KCNF1,KCNG1,KCNH1,KCNJ3,KCNJ4,KCNJ6,KCNJ8,KCNJ9,KCNJ11,KCNMA1,KCNQ2,KCNS1,KCNS2,GRIN3A,LRRC38,CACNG8,CACNG6
GO: Molecular Function	GO:0022832	voltage-gated channel activity	4.37e-18	5.87e-15	5.87e-16	4.57e-15	46	205	KCNH7,KCNIP3,CACNG3,PTK2B,SCN2B,KCNV1,CACNA2D3,SCN3B,KCNH5,CACNA1I,CACNB1,CACNB3,HCN1,GRIN1,GRIN2A,GRIN2B,KCNG3,NCS1,KCNH4,KCNH3,KCNAB3,CALHM1,KCNB2,KCNQ5,CNR1,KCNT2,KCNB1,KCNC2,KCNC3,KCNF1,KCNG1,KCNH1,KCNJ3,KCNJ4,KCNJ6,KCNJ8,KCNJ9,KCNJ11,KCNMA1,KCNQ2,KCNS1,KCNS2,GRIN3A,LRRC38,CACNG8,CACNG6
GO: Molecular Function	GO:0022890	inorganic cation transmembrane transporter activity	3.08e-17	4.15e-14	3.53e-15	2.75e-14	89	673	KCNMB2,KCNH7,KCNIP3,AMIGO1,CACNG3,PTK2B,SCN2B,TRPV2,FKBP1B,RHCG,DPP10,SLC39A4,PEX5L,KCNV1,SLC6A7,SLC8A2,ATP2B1,ATP4A,CACNA2D3,SCN3B,KCNH5,ARPP19,FXYD7,FXYD6,SLC12A8,STX1A,CACNA1I,KCNMB4,GPM6A,CACNB1,CACNB3,CALM1,HCN1,PKD2L1,GRIK1,GRIK3,GRIN1,GRIN2A,GRIN2B,KCNG3,NCS1,KCNH4,KCNH3,P2RX5,P2RX6,HTR3B,SLC39A14,KCNAB3,CALHM1,KCNB2,CHRNA7,KCNQ5,SLC24A2,HRH1,CNR1,COX7A1,KCNT2,SLC30A3,ITPR1,PTPN3,KCNB1,KCN…
GO: Molecular Function	GO:0015079	potassium ion transmembrane transporter activity	3.15e-17	4.23e-14	3.53e-15	2.75e-14	43	189	KCNMB2,KCNH7,KCNIP3,AMIGO1,DPP10,KCNV1,ATP4A,KCNH5,ARPP19,SLC12A8,KCNMB4,HCN1,PKD2L1,GRIK1,GRIK3,KCNG3,KCNH4,KCNH3,KCNAB3,KCNB2,KCNQ5,SLC24A2,KCNT2,KCNB1,KCNC2,KCNC3,KCNF1,KCNG1,KCNH1,KCNJ3,KCNJ4,KCNJ6,KCNJ8,KCNJ9,KCNJ11,KCNMA1,KCNN1,KCNN2,KCNQ2,KCNS1,KCNS2,LRRC38,ENSA
GO: Molecular Function	GO:0015318	inorganic molecular entity transmembrane transporter activity	6.48e-16	8.72e-13	6.71e-14	5.22e-13	106	924	KCNMB2,KCNH7,KCNIP3,AMIGO1,CACNG3,PTK2B,SCN2B,TRPV2,FKBP1B,RHCG,DPP10,SLC39A4,PEX5L,KCNV1,SLC6A7,SLC8A2,ATP2B1,ANO3,ATP4A,CACNA2D3,SCN3B,GABRA1,GABRA2,GABRA4,KCNH5,GABRA5,GABRB2,GABRD,GABRG3,ARPP19,FXYD7,FXYD6,SLC12A8,STX1A,SLCO1C1,CACNA1I,KCNMB4,GPM6A,CACNB1,CACNB3,CALM1,HCN1,PKD2L1,GRIK1,GRIK3,OCA2,GRIN1,ADAMTS8,GRIN2A,GRIN2B,KCNG3,NCS1,KCNH4,KCNH3,P2RX5,P2RX6,LRRC8B,HTR3B,SLC39A14,KCNAB3,CALHM…
GO: Molecular Function	GO:0008324	cation transmembrane transporter activity	7.03e-16	9.46e-13	6.76e-14	5.26e-13	90	720	KCNMB2,KCNH7,KCNIP3,AMIGO1,CACNG3,PTK2B,SCN2B,TRPV2,FKBP1B,RHCG,DPP10,SLC39A4,PEX5L,KCNV1,SLC6A7,SLC8A2,ATP2B1,ATP4A,CACNA2D3,SCN3B,KCNH5,ARPP19,FXYD7,FXYD6,SLC12A8,STX1A,CACNA1I,KCNMB4,GPM6A,CACNB1,CACNB3,CALM1,HCN1,PKD2L1,GRIK1,GRIK3,OCA2,GRIN1,GRIN2A,GRIN2B,KCNG3,NCS1,KCNH4,KCNH3,P2RX5,P2RX6,HTR3B,SLC39A14,KCNAB3,CALHM1,KCNB2,CHRNA7,KCNQ5,SLC24A2,HRH1,CNR1,COX7A1,KCNT2,SLC30A3,ITPR1,PTPN3,KCNB…
GO: Molecular Function	GO:0005249	voltage-gated potassium channel activity	1.51e-15	2.03e-12	1.35e-13	1.05e-12	28	89	KCNH7,KCNV1,KCNH5,HCN1,KCNG3,KCNH4,KCNH3,KCNAB3,KCNB2,KCNQ5,KCNT2,KCNB1,KCNC2,KCNC3,KCNF1,KCNG1,KCNH1,KCNJ3,KCNJ4,KCNJ6,KCNJ8,KCNJ9,KCNJ11,KCNMA1,KCNQ2,KCNS1,KCNS2,LRRC38
GO: Molecular Function	GO:0030594	neurotransmitter receptor activity	1.93e-15	2.59e-12	1.62e-13	1.26e-12	33	126	PTK2B,ADRB1,GABRA1,GABRA2,GABRA4,GABRA5,GABRB2,GABRD,GABRG3,GRIK1,GRIK3,GRIN1,GRIN2A,GRIN2B,GRM5,HTR3B,AGRN,CHRM1,CHRM2,CHRM3,CHRNA7,HRH1,HRH2,HTR1A,HTR1E,HTR1F,HTR2A,HTR4,HTR5A,GRIN3A,DRD1,GLRA3,LY6H
GO: Molecular Function	GO:0005215	transporter activity	2.67e-15	3.59e-12	2.11e-13	1.64e-12	132	1301	KCNMB2,KCNH7,KCNIP3,AMIGO1,FABP3,CACNG3,PTK2B,SLC44A5,SCN2B,OSBPL1A,TRPV2,OSBPL10,FKBP1B,SVOP,STEAP1,RHCG,PITPNM2,DPP10,SLC39A4,PEX5L,KCNV1,SLC6A7,SLC8A2,SLCO2A1,ATP2B1,ANO3,ATP4A,CACNA2D3,SCN3B,GABRA1,GABRA2,CPNE7,GABRA4,KCNH5,GABRA5,GABRB2,GABRD,GABRG3,ARPP19,FXYD7,FXYD6,SLC12A8,STX1A,SLCO1C1,SLC22A10,CACNA1I,KCNMB4,NPY,GPM6A,CACNB1,CACNB3,NPY2R,CALM1,HCN1,PKD2L1,GRIK1,GRIK3,OCA2,GRIN1,ADAMTS8,…
GO: Molecular Function	GO:0022857	transmembrane transporter activity	5.8e-15	7.81e-12	4.34e-13	3.38e-12	123	1187	KCNMB2,KCNH7,KCNIP3,AMIGO1,CACNG3,PTK2B,SLC44A5,SCN2B,TRPV2,FKBP1B,SVOP,STEAP1,RHCG,DPP10,SLC39A4,PEX5L,KCNV1,SLC6A7,SLC8A2,SLCO2A1,ATP2B1,ANO3,ATP4A,CACNA2D3,SCN3B,GABRA1,GABRA2,GABRA4,KCNH5,GABRA5,GABRB2,GABRD,GABRG3,ARPP19,FXYD7,FXYD6,SLC12A8,STX1A,SLCO1C1,SLC22A10,CACNA1I,KCNMB4,NPY,GPM6A,CACNB1,CACNB3,NPY2R,CALM1,HCN1,PKD2L1,GRIK1,GRIK3,OCA2,GRIN1,ADAMTS8,GRIN2A,GRIN2B,KCNG3,GRM2,NCS1,KCNH4,…
GO: Molecular Function	GO:0042165	neurotransmitter binding	8.44e-15	1.14e-11	5.98e-13	4.65e-12	33	132	PTK2B,ADRB1,GABRA1,GABRA2,GABRA4,GABRA5,GABRB2,GABRD,GABRG3,GRIK1,GRIK3,GRIN1,GRIN2A,GRIN2B,GRM5,HTR3B,AGRN,CHRM1,CHRM2,CHRM3,CHRNA7,HRH1,HRH2,HTR1A,HTR1E,HTR1F,HTR2A,HTR4,HTR5A,GRIN3A,DRD1,GLRA3,LY6H
GO: Molecular Function	GO:0015075	ion transmembrane transporter activity	1.09e-13	1.47e-10	7.35e-12	5.72e-11	109	1039	KCNMB2,KCNH7,KCNIP3,AMIGO1,CACNG3,PTK2B,SCN2B,TRPV2,FKBP1B,RHCG,DPP10,SLC39A4,PEX5L,KCNV1,SLC6A7,SLC8A2,SLCO2A1,ATP2B1,ANO3,ATP4A,CACNA2D3,SCN3B,GABRA1,GABRA2,GABRA4,KCNH5,GABRA5,GABRB2,GABRD,GABRG3,ARPP19,FXYD7,FXYD6,SLC12A8,STX1A,SLCO1C1,CACNA1I,KCNMB4,GPM6A,CACNB1,CACNB3,CALM1,HCN1,PKD2L1,GRIK1,GRIK3,OCA2,GRIN1,ADAMTS8,GRIN2A,GRIN2B,KCNG3,NCS1,KCNH4,KCNH3,SLC22A18,P2RX5,P2RX6,LRRC8B,HTR3B,SLC3…
GO: Molecular Function	GO:0005516	calmodulin binding	1.59e-13	2.14e-10	1.02e-11	7.93e-11	40	208	ADCY1,CAMKK1,MYO1B,CAMK1,FAS,SLC8A2,CAMKK2,ATP2B1,UNC13A,SNTB2,KCNH5,ARPP21,GAP43,MYO5B,PLCB1,SYT1,NOS2,NRGN,CAMK2A,GRIN1,SYT7,KCNQ5,CAMKV,PIK3R1,IQGAP3,CNN1,AKAP5,PPP3CB,PPP3R1,DAPK1,ITPKA,KCNH1,KCNN1,KCNN2,KCNQ2,CAMK1D,RASGRF2,CAMK1G,RGS4,MYO15A
GO: Molecular Function	GO:0015276	ligand-gated ion channel activity	2.32e-13	3.12e-10	1.42e-11	1.11e-10	33	147	KCNH7,PTK2B,FKBP1B,PEX5L,GABRA1,GABRA2,GABRA4,GABRA5,GABRB2,GABRD,GABRG3,HCN1,GRIK1,GRIK3,GRIN1,GRIN2A,GRIN2B,P2RX5,P2RX6,HTR3B,CHRNA7,ITPR1,KCNJ3,KCNJ4,KCNJ6,KCNJ8,KCNJ9,KCNJ11,KCNMA1,SLC17A7,GRIN3A,GLRA3,MCOLN1
GO: Molecular Function	GO:0022834	ligand-gated channel activity	4.26e-13	5.73e-10	2.49e-11	1.94e-10	33	150	KCNH7,PTK2B,FKBP1B,PEX5L,GABRA1,GABRA2,GABRA4,GABRA5,GABRB2,GABRD,GABRG3,HCN1,GRIK1,GRIK3,GRIN1,GRIN2A,GRIN2B,P2RX5,P2RX6,HTR3B,CHRNA7,ITPR1,KCNJ3,KCNJ4,KCNJ6,KCNJ8,KCNJ9,KCNJ11,KCNMA1,SLC17A7,GRIN3A,GLRA3,MCOLN1
GO: Molecular Function	GO:0016247	channel regulator activity	5.06e-11	6.8e-08	2.83e-09	2.21e-08	31	158	KCNMB2,KCNIP3,AMIGO1,CACNG3,SCN2B,FKBP1B,DPP10,KCNV1,SCN3B,ARPP19,FXYD7,FXYD6,STX1A,KCNMB4,NPY,CACNB3,NPY2R,CALM1,GRM2,KCNAB3,CHRNA7,STOML1,PRKCB,CNIH3,ITPR1,PTPN3,KCNS1,LRRC38,CACNG8,CACNG6,ENSA
GO: Molecular Function	GO:0098960	postsynaptic neurotransmitter receptor activity	9.39e-11	1.26e-07	5.05e-09	3.93e-08	22	84	ADRB1,GABRA1,GABRA2,GABRA4,GABRA5,GABRB2,GABRD,GABRG3,GRIK1,GRIK3,GRIN1,GRIN2A,GRIN2B,GRM5,AGRN,CHRM1,CHRM2,CHRM3,CHRNA7,GRIN3A,DRD1,LY6H
GO: Molecular Function	GO:0099106	ion channel regulator activity	5.77e-10	7.76e-07	2.98e-08	2.32e-07	26	126	KCNMB2,KCNIP3,AMIGO1,FKBP1B,DPP10,KCNV1,SCN3B,ARPP19,FXYD7,FXYD6,STX1A,KCNMB4,NPY,CACNB3,NPY2R,CALM1,GRM2,KCNAB3,STOML1,PRKCB,ITPR1,KCNS1,LRRC38,CACNG8,CACNG6,ENSA
GO: Molecular Function	GO:0005230	extracellular ligand-gated ion channel activity	6.09e-10	8.19e-07	3.04e-08	2.36e-07	20	76	PTK2B,GABRA1,GABRA2,GABRA4,GABRA5,GABRB2,GABRD,GABRG3,GRIK1,GRIK3,GRIN1,GRIN2A,GRIN2B,P2RX5,P2RX6,HTR3B,CHRNA7,SLC17A7,GRIN3A,GLRA3
GO: Molecular Function	GO:0022835	transmitter-gated channel activity	4.53e-09	6.09e-06	2.1e-07	1.64e-06	17	61	PTK2B,GABRA1,GABRA2,GABRA4,GABRA5,GABRB2,GABRD,GABRG3,GRIK1,GRIK3,GRIN1,GRIN2A,GRIN2B,HTR3B,CHRNA7,GRIN3A,GLRA3
GO: Molecular Function	GO:0022824	transmitter-gated ion channel activity	4.53e-09	6.09e-06	2.1e-07	1.64e-06	17	61	PTK2B,GABRA1,GABRA2,GABRA4,GABRA5,GABRB2,GABRD,GABRG3,GRIK1,GRIK3,GRIN1,GRIN2A,GRIN2B,HTR3B,CHRNA7,GRIN3A,GLRA3
GO: Molecular Function	GO:0099529	neurotransmitter receptor activity involved in regulation of postsynaptic membrane potential	6.49e-09	8.73e-06	2.91e-07	2.27e-06	16	55	ADRB1,GABRA1,GABRA2,GABRA4,GABRA5,GABRB2,GABRD,GABRG3,GRIK1,GRIK3,GRIN1,GRIN2A,GRIN2B,CHRM1,CHRNA7,GRIN3A
GO: Molecular Function	GO:0015085	calcium ion transmembrane transporter activity	7.4e-09	9.95e-06	3.13e-07	2.43e-06	27	151	CACNG3,TRPV2,FKBP1B,SLC8A2,ATP2B1,CACNA2D3,STX1A,CACNA1I,GPM6A,CACNB1,CACNB3,CALM1,PKD2L1,GRIN1,GRIN2A,GRIN2B,NCS1,CALHM1,CHRNA7,SLC24A2,HRH1,CNR1,ITPR1,GRIN3A,MCOLN1,CACNG8,CACNG6
GO: Molecular Function	GO:0099094	ligand-gated cation channel activity	7.44e-09	1e-05	3.13e-07	2.43e-06	23	113	KCNH7,PTK2B,FKBP1B,PEX5L,HCN1,GRIK1,GRIK3,GRIN1,GRIN2A,GRIN2B,P2RX5,P2RX6,HTR3B,CHRNA7,ITPR1,KCNJ3,KCNJ4,KCNJ6,KCNJ8,KCNJ9,KCNJ11,GRIN3A,MCOLN1
GO: Molecular Function	GO:0005544	calcium-dependent phospholipid binding	2.58e-08	3.47e-05	1.05e-06	8.18e-06	16	60	SYT13,DOC2A,CPNE9,ANXA11,CPNE5,RPH3A,CPNE7,SYT17,SYT1,SYT5,SYT7,CPNE8,PLA2G4A,SYT10,SYT16,CPNE4
GO: Molecular Function	GO:0005262	calcium channel activity	3.59e-08	4.82e-05	1.42e-06	1.1e-05	24	132	CACNG3,TRPV2,FKBP1B,CACNA2D3,STX1A,CACNA1I,GPM6A,CACNB1,CACNB3,CALM1,PKD2L1,GRIN1,GRIN2A,GRIN2B,NCS1,CALHM1,CHRNA7,SLC24A2,CNR1,ITPR1,GRIN3A,MCOLN1,CACNG8,CACNG6
GO: Molecular Function	GO:0005509	calcium ion binding	6.18e-08	8.31e-05	2.38e-06	1.85e-05	74	773	NCALD,ACTN1,ACTN2,KCNIP3,F12,EHD3,SPARCL1,PCDH10,SYT13,DOC2A,PITPNM2,ANXA11,RPH3A,CAMKK2,SLIT1,NECAB3,SNCB,SNCA,PLCH1,UNC13A,SYT17,CLSTN2,NELL1,NELL2,STX1A,NECAB1,SULF1,PLCB1,SYT1,SYT5,BAIAP3,FBLN7,PCDHGC5,CALM1,CALML3,PKD2L1,CASQ1,GRIN1,SYT7,NCS1,CDH22,GUCA1B,TNNC2,TNNT3,AGRN,PCDH7,PCDH8,CDH8,CDH9,CDH10,CDH13,SLIT2,PLA2G4A,CABP1,NECAB2,VSNL1,EFHD2,SYT10,PCDH20,PPP3CB,PPP3R1,NKD2,PDP1,PRSS3,DGKA,…
GO: Molecular Function	GO:0008227	G protein-coupled amine receptor activity	1.29e-07	0.000174	4.82e-06	3.75e-05	14	51	ADRA1D,ADRA1B,ADRB1,CHRM1,CHRM2,CHRM3,HRH1,HRH2,HTR1A,HTR1E,HTR1F,HTR2A,HTR4,HTR5A
GO: Molecular Function	GO:1904315	transmitter-gated ion channel activity involved in regulation of postsynaptic membrane potential	1.68e-07	0.000227	6.12e-06	4.76e-05	14	52	GABRA1,GABRA2,GABRA4,GABRA5,GABRB2,GABRD,GABRG3,GRIK1,GRIK3,GRIN1,GRIN2A,GRIN2B,CHRNA7,GRIN3A
GO: Molecular Function	GO:0004683	calmodulin-dependent protein kinase activity	3.65e-07	0.000492	1.29e-05	0.000101	10	27	PTK2B,CAMKK1,CAMK1,CAMKK2,CAMK2A,CAMKV,DAPK1,ITPKA,CAMK1D,CAMK1G
GO: Molecular Function	GO:0099589	serotonin receptor activity	4.63e-07	0.000622	1.56e-05	0.000121	11	34	CHRM1,CHRM2,CHRM3,HRH1,HRH2,HTR1A,HTR1E,HTR1F,HTR2A,HTR4,HTR5A
GO: Molecular Function	GO:0004993	G protein-coupled serotonin receptor activity	4.63e-07	0.000622	1.56e-05	0.000121	11	34	CHRM1,CHRM2,CHRM3,HRH1,HRH2,HTR1A,HTR1E,HTR1F,HTR2A,HTR4,HTR5A
GO: Molecular Function	GO:0035254	glutamate receptor binding	1.02e-06	0.00138	3.36e-05	0.000261	15	68	CACNG3,MYO5B,CALM1,CAMK2A,GRIN1,GRIN2A,GRIN2B,PTPN5,HOMER1,PICK1,NECAB2,AKAP5,SHANK1,CACNG8,NETO1
GO: Molecular Function	GO:0051378	serotonin binding	1.2e-06	0.00162	3.86e-05	0.0003	11	37	CHRM1,CHRM2,CHRM3,HRH1,HRH2,HTR1A,HTR1E,HTR1F,HTR2A,HTR4,HTR5A
GO: Molecular Function	GO:0071855	neuropeptide receptor binding	2.15e-06	0.0029	6.58e-05	0.000512	11	39	ADCYAP1,NMU,TAC1,TAC3,NPY,NPPA,CCKBR,CRH,SHANK1,GAL,MRAP2
GO: Molecular Function	GO:0043176	amine binding	2.15e-06	0.0029	6.58e-05	0.000512	11	39	CHRM1,CHRM2,CHRM3,HRH1,HRH2,HTR1A,HTR1E,HTR1F,HTR2A,HTR4,HTR5A
GO: Molecular Function	GO:0005251	delayed rectifier potassium channel activity	3.05e-06	0.0041	9.11e-05	0.000709	10	33	KCNG3,KCNB2,KCNQ5,KCNB1,KCNC2,KCNC3,KCNG1,KCNH1,KCNQ2,KCNS1
GO: Molecular Function	GO:0008066	glutamate receptor activity	3.94e-06	0.0053	0.000115	0.000897	9	27	PTK2B,GRIK1,GRIK3,GRIN1,GRIN2A,GRIN2B,GRM2,GRM5,GRIN3A
GO: Molecular Function	GO:0005184	neuropeptide hormone activity	4.12e-06	0.00555	0.000118	0.000918	10	34	ADCYAP1,NPY,NPPA,CCK,PNOC,VIP,CORT,CRH,CARTPT,GAL
GO: Molecular Function	GO:0099095	ligand-gated anion channel activity	4.35e-06	0.00585	0.000122	0.000949	8	21	GABRA1,GABRA2,GABRA4,GABRA5,GABRB2,GABRG3,SLC17A7,GLRA3
GO: Molecular Function	GO:0044325	ion channel binding	5.08e-06	0.00683	0.000139	0.00109	22	149	ACTN1,ACTN2,KCNIP3,FKBP1B,DPP10,SCN3B,KCNH5,STX1A,CALM1,AGRN,KCNAB3,KCNB2,HOMER1,ID2,CNTNAP2,RIMS3,ITPR1,KCNB1,KCNC2,KCNH1,KCNJ11,LRRC38
GO: Molecular Function	GO:0016595	glutamate binding	5.52e-06	0.00742	0.000148	0.00115	10	35	PTK2B,GAD1,GRIK1,GRIK3,GRIN1,GRIN2A,GRIN2B,GRM2,GRM5,GRIN3A
GO: Molecular Function	GO:0016917	GABA receptor activity	6.54e-06	0.0088	0.000173	0.00134	8	22	GABRA1,GABRA2,GABRA4,GABRA5,GABRB2,GABRD,GABRG3,GABBR2
GO: Molecular Function	GO:0005005	transmembrane-ephrin receptor activity	9.64e-06	0.013	0.000245	0.0019	7	17	EPHB6,EFNA3,EFNB3,EPHA10,EPHA3,EPHA4,EPHA5
GO: Molecular Function	GO:0005237	inhibitory extracellular ligand-gated ion channel activity	9.64e-06	0.013	0.000245	0.0019	7	17	GABRA1,GABRA2,GABRA4,GABRA5,GABRB2,GABRG3,GLRA3
GO: Molecular Function	GO:0008188	neuropeptide receptor activity	9.9e-06	0.0133	0.000247	0.00192	11	45	SORCS1,GALR1,SSTR1,SSTR2,NPFFR2,NPY1R,NPY2R,NPY5R,MCHR1,NTSR1,GAL
GO: Molecular Function	GO:0016773	phosphotransferase activity, alcohol group as acceptor	1.24e-05	0.0167	0.000304	0.00237	73	875	EPHB6,MATK,STYK1,CCNO,MET,PTK2B,FES,AHSG,CAMKK1,DGKZ,CAMK1,STK32C,CAMKK2,SNCA,NRG3,NLK,MAST3,PLK2,PGM2L1,CDKL1,INKA2,MAST4,CCNA1,NOS2,CALM1,KALRN,CAMK2A,NTRK2,GRM5,PAPSS2,CCKBR,CCND2,PKIG,PAK1,DCLK1,TYRO3,CAMKV,PIK3CD,PIK3R1,PI4KA,PKDCC,SOSTDC1,DUSP19,IGF1,PRKAR1B,PRKCB,PRKCE,PRKCG,PRKG2,MAPK11,MAPK10,MAPK13,DGKA,DGKB,DAPK1,DAPK3,ITPKA,CCNYL1,NUAK1,KHK,TESC,CAMK1D,CAMK1G,LRRK1,LIMK1,EFNA3,EFNA5,E…
GO: Molecular Function	GO:0005543	phospholipid binding	1.4e-05	0.0189	0.000337	0.00262	47	488	ACTN2,MFGE8,OSBPL1A,FES,OSBPL10,SYT13,BAIAP2L2,RASAL1,DOC2A,PITPNM2,CPNE9,ANXA11,MYO1B,CPNE5,RPH3A,SNCA,UNC13A,CPNE7,GAP43,SYT17,PLCB1,SYT1,SYT5,BAIAP3,NRGN,HCN1,ARHGAP9,SYT7,CPNE8,TNFAIP8L3,ATP8B1,PHLDA2,PLA2G4A,PICK1,SYT10,ARHGAP32,PSD,SYTL2,DGKA,ITPR1,VILL,KCNH1,EPN3,RLBP1,SYT16,RASGRP1,CPNE4
GO: Molecular Function	GO:0004972	NMDA glutamate receptor activity	1.54e-05	0.0207	0.000363	0.00282	5	8	PTK2B,GRIN1,GRIN2A,GRIN2B,GRIN3A
GO: Molecular Function	GO:0022851	GABA-gated chloride ion channel activity	1.96e-05	0.0264	0.000455	0.00354	6	13	GABRA1,GABRA2,GABRA4,GABRA5,GABRB2,GABRG3
GO: Molecular Function	GO:0005102	signaling receptor binding	2.09e-05	0.0282	0.000477	0.00372	131	1842	STYK1,ETS2,ACTN1,ACTN2,ADAM11,SHC3,ADCYAP1,CACNG3,SEMA3A,FZD8,PTK2B,FAP,MFGE8,ADRB1,KITLG,SPON2,TAFA1,FES,CX3CL1,FKBP1B,PITPNM2,SEMA4F,SFRP2,ARNTL,SLIT1,RSPO2,WNT10A,RASL11B,GAST,NRG3,GABRA5,ARPP19,MYO5B,SST,FGF18,BDNF,NMU,BID,NPFFR2,BMP8B,RND1,BTC,SYT1,TAC1,GNA15,TAC3,TAF6,NPY,CCN3,NPPA,MCHR1,CALM1,CAMK2A,NTRK2,OSTN,GRB14,GRIN1,ADAMTS8,GRIN2A,GRIN2B,GRM5,CCK,CCKBR,TAFA2,PTPN5,LINGO1,ICAM5,ASXL3,…
GO: Molecular Function	GO:0004890	GABA-A receptor activity	2.29e-05	0.0308	0.000496	0.00386	7	19	GABRA1,GABRA2,GABRA4,GABRA5,GABRB2,GABRD,GABRG3
GO: Molecular Function	GO:0005003	ephrin receptor activity	2.29e-05	0.0308	0.000496	0.00386	7	19	EPHB6,EFNA3,EFNB3,EPHA10,EPHA3,EPHA4,EPHA5
GO: Molecular Function	GO:0004970	ionotropic glutamate receptor activity	2.29e-05	0.0308	0.000496	0.00386	7	19	PTK2B,GRIK1,GRIK3,GRIN1,GRIN2A,GRIN2B,GRIN3A
GO: Molecular Function	GO:0004888	transmembrane signaling receptor activity	2.69e-05	0.0362	0.000574	0.00447	100	1331	EPHB6,OR2L3,SORCS1,FZD8,UNC5A,MET,PTK2B,ADRA1D,ADRA1B,ADRB1,FAS,B9D1,GABRA1,GABRA2,GABRA4,GABRA5,GABRB2,GABRD,GABRG3,GALR1,MCHR2,TNFRSF14,OR14I1,TNFRSF11A,PLXND1,SSTR1,SSTR2,GFRA2,NPFFR2,UNC5D,NPY,GPR6,NPY1R,NPY2R,NPY5R,GPR20,GPR22,MCHR1,GPR26,NTRK2,NTSR1,PKD2L1,GRIK1,GRIK3,GRIN1,GRIN2A,GRIN2B,GRM2,GRM5,PTPRT,CCKBR,P2RX5,P2RX6,NPTXR,HTR3B,OR52K2,AGRN,CRLF1,OPN3,CHRM1,CHRM2,CHRM3,CHRNA7,GLP2R,TYRO…
GO: Molecular Function	GO:0005246	calcium channel regulator activity	2.89e-05	0.0389	0.000608	0.00473	11	50	FKBP1B,STX1A,NPY,CACNB3,NPY2R,CALM1,GRM2,PRKCB,ITPR1,CACNG8,CACNG6
GO: Molecular Function	GO:0015269	calcium-activated potassium channel activity	3.29e-05	0.0443	0.000681	0.0053	6	14	KCNMB2,KCNMB4,PKD2L1,KCNMA1,KCNN1,KCNN2
GO: Molecular Function	GO:0016301	kinase activity	4.28e-05	0.0576	0.000865	0.00673	75	940	EPHB6,MATK,STYK1,CCNO,MET,PTK2B,FES,AHSG,CAMKK1,DGKZ,CAMK1,STK32C,TPK1,CAMKK2,SNCA,NRG3,NLK,MAST3,PLK2,PGM2L1,CDKL1,INKA2,MAST4,CCNA1,NOS2,CALM1,KALRN,CAMK2A,NTRK2,GRM5,PAPSS2,CCKBR,CCND2,PKIG,PAK1,DCLK1,TYRO3,CAMKV,PIK3CD,PIK3R1,PI4KA,PKDCC,SOSTDC1,DUSP19,IGF1,PRKAR1B,PRKCB,PRKCE,PRKCG,PRKG2,MAPK11,MAPK10,MAPK13,DGKA,DGKB,DAPK1,DAPK3,ITPKA,CCNYL1,NUAK1,AK5,KHK,TESC,CAMK1D,CAMK1G,LRRK1,LIMK1,EFNA…
GO: Molecular Function	GO:0016597	amino acid binding	4.31e-05	0.058	0.000865	0.00673	15	91	PTK2B,ASS1,GAD1,GLDC,NOS2,GRIK1,GRIK3,GRIN1,GRIN2A,GRIN2B,GRM2,GRM5,HDC,GRIN3A,GLRA3
GO: Molecular Function	GO:0003779	actin binding	5.29e-05	0.0711	0.00105	0.00813	43	456	NCALD,ACTN1,ACTN2,SPTBN5,MRTFB,FMN1,CAP2,SHROOM3,ENC1,MYO1B,PKNOX2,TAGLN3,SNCA,SNTB2,MYBPC1,MYBPC2,PHACTR1,CTNNAL1,MYO5B,ARC,NOS2,FMNL1,CORO1A,INF2,MYOM2,TNNC2,TNNT2,TNNT3,TPM3,SYNPO2,SYNPO,IQGAP3,CNN1,PICK1,AKAP5,MICAL2,PRKCE,CTNNA2,VILL,KCNMA1,WIPF2,LSP1,MYO15A
GO: Molecular Function	GO:0004672	protein kinase activity	5.71e-05	0.0768	0.00111	0.00866	63	759	EPHB6,MATK,STYK1,CCNO,MET,PTK2B,FES,AHSG,CAMKK1,CAMK1,STK32C,CAMKK2,SNCA,NRG3,NLK,MAST3,PLK2,CDKL1,INKA2,MAST4,CCNA1,NOS2,CALM1,KALRN,CAMK2A,NTRK2,GRM5,CCND2,PKIG,PAK1,DCLK1,TYRO3,CAMKV,PKDCC,SOSTDC1,DUSP19,IGF1,PRKAR1B,PRKCB,PRKCE,PRKCG,PRKG2,MAPK11,MAPK10,MAPK13,DAPK1,DAPK3,ITPKA,CCNYL1,NUAK1,TESC,CAMK1D,CAMK1G,LRRK1,LIMK1,EFNA3,EFNA5,EFNB3,LTK,EPHA10,EPHA3,EPHA4,EPHA5
GO: Molecular Function	GO:0045499	chemorepellent activity	6.42e-05	0.0863	0.00123	0.0096	8	29	SEMA3A,SEMA4F,NRG3,SLIT2,SEMA5B,FLRT3,FLRT2,EFNA5
GO: Molecular Function	GO:0005234	extracellularly glutamate-gated ion channel activity	8.64e-05	0.116	0.00159	0.0124	4	6	GRIK1,GRIN2A,GRIN2B,SLC17A7
GO: Molecular Function	GO:0099507	ligand-gated ion channel activity involved in regulation of presynaptic membrane potential	8.64e-05	0.116	0.00159	0.0124	4	6	GRIK3,GRIN1,GRIN2A,KCNMA1
GO: Molecular Function	GO:0042923	neuropeptide binding	8.77e-05	0.118	0.00159	0.0124	11	56	SORCS1,GALR1,SSTR1,SSTR2,NPFFR2,NPY1R,NPY2R,NPY5R,MCHR1,NTSR1,GAL
GO: Molecular Function	GO:0015459	potassium channel regulator activity	8.77e-05	0.118	0.00159	0.0124	11	56	KCNMB2,KCNIP3,AMIGO1,DPP10,KCNV1,ARPP19,KCNMB4,KCNAB3,KCNS1,LRRC38,ENSA
GO: Molecular Function	GO:0030551	cyclic nucleotide binding	9e-05	0.121	0.00162	0.0126	10	47	FKBP1B,POPDC3,HCN1,RAPGEF4,PDE2A,PDE4A,PDE6H,PRKAR1B,PRKG2,KCNH1
GO: Molecular Function	GO:0005245	voltage-gated calcium channel activity	0.000109	0.146	0.00192	0.015	10	48	CACNG3,CACNA2D3,CACNA1I,CACNB1,CACNB3,NCS1,CALHM1,CNR1,CACNG8,CACNG6
GO: Molecular Function	GO:0008503	benzodiazepine receptor activity	0.000112	0.15	0.00195	0.0152	5	11	GABRA1,GABRA2,GABRA4,GABRA5,GABRG3
GO: Molecular Function	GO:0005242	inward rectifier potassium channel activity	0.000126	0.17	0.00217	0.0169	7	24	KCNH7,KCNJ3,KCNJ4,KCNJ6,KCNJ8,KCNJ9,KCNJ11
GO: Molecular Function	GO:0046875	ephrin receptor binding	0.000138	0.185	0.00234	0.0182	8	32	CHN1,NGEF,ANKS1B,EFNA3,EFNA5,EFNB2,EFNB3,EPHA4
GO: Molecular Function	GO:0001664	G protein-coupled receptor binding	0.000161	0.217	0.00271	0.0211	32	320	ADCYAP1,ADRB1,CX3CL1,WNT10A,NMU,NPFFR2,TAC1,GNA15,TAC3,NPY,NPPA,CALM1,GRIN2B,GRM5,CCKBR,RTP1,CCL28,HOMER1,PICK1,PNOC,NECAB2,AKAP5,CORT,WNT7A,WNT10B,CXCL14,CRH,GNA14,SHANK1,DRD1,GAL,MRAP2
GO: Molecular Function	GO:0048495	Roundabout binding	0.000184	0.247	0.00305	0.0237	5	12	SLIT1,LRTM2,SLIT2,RTN4RL1,RTN4R
GO: Molecular Function	GO:0008200	ion channel inhibitor activity	0.000191	0.256	0.00312	0.0243	9	42	KCNMB2,FKBP1B,KCNV1,SCN3B,STX1A,CALM1,STOML1,ITPR1,ENSA
GO: Molecular Function	GO:0008289	lipid binding	0.000233	0.313	0.00378	0.0294	66	846	ACTN2,FABP3,EHD3,MFGE8,SPON2,OSBPL1A,FES,OSBPL10,SYT13,BAIAP2L2,RASAL1,DOC2A,PITPNM2,CPNE9,ANXA11,MYO1B,CPNE5,RPH3A,SNCA,UNC13A,CPNE7,STARD13,GAP43,SYT17,PLCB1,SYT1,SYT5,BAIAP3,NRGN,HCN1,ARHGAP9,SYT7,PRR7,STARD5,CD6,CPNE8,TNFAIP8L3,OPN3,ATP8B1,PHLDA2,PLA2G4A,PICK1,CYP26B1,SYT10,IGF1,OSBPL3,CADPS2,ARHGAP32,PSD,RTN4R,CYP26A1,SYTL2,DGKA,DGKB,ITPR1,VILL,KCNH1,EPN3,RBP4,MCOLN1,RHO,RLBP1,SYT16,RASGRP1,…
GO: Molecular Function	GO:0016248	channel inhibitor activity	0.000277	0.372	0.00443	0.0345	9	44	KCNMB2,FKBP1B,KCNV1,SCN3B,STX1A,CALM1,STOML1,ITPR1,ENSA
GO: Molecular Function	GO:0005231	excitatory extracellular ligand-gated ion channel activity	0.000331	0.446	0.00524	0.0408	8	36	GRIK1,GRIN2A,GRIN2B,P2RX5,P2RX6,CHRNA7,SLC17A7,GLRA3
GO: Molecular Function	GO:0005227	calcium activated cation channel activity	0.000362	0.487	0.00566	0.044	7	28	KCNMB2,KCNMB4,PKD2L1,CALHM1,KCNMA1,KCNN1,KCNN2
GO: Molecular Function	GO:0022839	ion gated channel activity	0.000393	0.529	0.00608	0.0473	9	46	KCNMB2,ANO3,KCNMB4,PKD2L1,CALHM1,KCNT2,KCNMA1,KCNN1,KCNN2
GO: Molecular Function	GO:0016594	glycine binding	0.000427	0.574	0.00652	0.0507	5	14	GLDC,GRIN1,GRIN2B,GRIN3A,GLRA3
GO: Molecular Function	GO:0004714	transmembrane receptor protein tyrosine kinase activity	0.000458	0.616	0.00692	0.0539	11	67	EPHB6,MET,NTRK2,TYRO3,EFNA3,EFNB3,LTK,EPHA10,EPHA3,EPHA4,EPHA5
GO: Molecular Function	GO:0015467	G-protein activated inward rectifier potassium channel activity	0.000482	0.648	0.00713	0.0555	3	4	KCNJ3,KCNJ6,KCNJ9
GO: Molecular Function	GO:0001601	peptide YY receptor activity	0.000482	0.648	0.00713	0.0555	3	4	NPY1R,NPY2R,NPY5R
GO: Molecular Function	GO:0000149	SNARE binding	0.000557	0.749	0.00815	0.0634	16	126	SYT13,SNCA,UNC13A,SYT17,STX1A,SYT1,SYT5,BAIAP3,SYT7,SYT10,STX19,DAPK1,SEC24D,KCNB1,TXLNB,SYPL2
GO: Molecular Function	GO:0008179	adenylate cyclase binding	0.000614	0.825	0.00887	0.0691	5	15	ADCY2,CAP2,CALM1,CHRNA7,AKAP5
GO: Molecular Function	GO:0008092	cytoskeletal protein binding	0.000824	1	0.0118	0.0917	76	1053	NCALD,ACTN1,ACTN2,FABP3,SPTBN5,MRTFB,FMN1,FES,BAIAP2,TRIM36,KIF17,CAP2,RHCG,SHROOM3,ENC1,MYO1B,CDC42EP3,PKNOX2,TAGLN3,SNCB,SNCA,UNC13A,SNTB2,MYBPC1,MYBPC2,PHACTR1,KIF21B,CTNNAL1,MYO5B,STX1A,ARC,NOS2,FMNL1,NPHS1,CALM1,PKD2L1,PTPRT,AGBL4,CORO1A,INF2,LZTS1,MYOM2,TNNC2,TNNT2,TNNT3,TPM3,SYNPO2,CENPF,SYNPO,HOOK2,FAM110C,IQGAP3,CNN1,PICK1,AKAP5,EPB41L4B,ATCAY,NKD2,MICAL2,PRKCE,CTNNA2,PTPN3,VILL,KCNJ11,K…
GO: Molecular Function	GO:0001786	phosphatidylserine binding	0.000832	1	0.0118	0.0917	10	61	MFGE8,OSBPL10,SYT13,GAP43,SYT17,SYT1,SYT5,SYT7,SYT10,SYTL2
GO: Molecular Function	GO:0030546	signaling receptor activator activity	0.000916	1	0.0128	0.0998	42	505	ADCYAP1,SEMA3A,KITLG,TAFA1,CX3CL1,SEMA4F,SFRP2,WNT10A,GAST,NRG3,SST,FGF18,BDNF,BMP8B,BTC,TAC1,NPY,CCN3,NPPA,OSTN,CCK,TAFA2,HGF,CRLF1,SLIT2,CCL28,SEMA5B,FLRT3,FLRT2,PNOC,VIP,CORT,WNT7A,WNT10B,CXCL14,CRH,CARTPT,IGF1,PRKCE,VSTM1,GAL,EFNA5
GO: Molecular Function	GO:0030545	receptor regulator activity	0.000959	1	0.0133	0.104	45	553	ADCYAP1,SEMA3A,KITLG,TAFA1,CX3CL1,SEMA4F,SFRP2,WNT10A,GAST,NRG3,SST,FGF18,BDNF,BMP8B,BTC,TAC1,NPY,CCN3,NPPA,OSTN,CCK,TAFA2,AGRN,HGF,CRLF1,SLIT2,CCL28,SEMA5B,FLRT3,FLRT2,PNOC,VIP,CORT,WNT7A,WNT10B,CXCL14,CRH,CARTPT,IGF1,PRKCE,VSTM1,GAL,EFNA5,LY6H,MRAP2
GO: Molecular Function	GO:0099528	G protein-coupled neurotransmitter receptor activity	0.00103	1	0.014	0.109	4	10	ADRB1,CHRM1,CHRM2,CHRM3
GO: Molecular Function	GO:0004713	protein tyrosine kinase activity	0.00103	1	0.014	0.109	17	146	EPHB6,MATK,STYK1,MET,PTK2B,FES,CAMKK2,NTRK2,TYRO3,PKDCC,EFNA3,EFNB3,LTK,EPHA10,EPHA3,EPHA4,EPHA5
GO: Molecular Function	GO:0043177	organic acid binding	0.00111	1	0.015	0.117	18	160	FABP3,PTK2B,SNCA,GAD1,GLDC,NOS2,GRIK1,GRIK3,GRIN1,GRIN2A,GRIN2B,GRM2,GRM5,HBQ1,CYP26B1,CYP26A1,GRIN3A,GLRA3
GO: Molecular Function	GO:0022849	glutamate-gated calcium ion channel activity	0.00116	1	0.0153	0.119	3	5	GRIN1,GRIN2A,GRIN2B
GO: Molecular Function	GO:0019199	transmembrane receptor protein kinase activity	0.00116	1	0.0153	0.119	12	86	EPHB6,MET,NTRK2,TYRO3,SOSTDC1,EFNA3,EFNB3,LTK,EPHA10,EPHA3,EPHA4,EPHA5
GO: Molecular Function	GO:0038023	signaling receptor activity	0.00129	1	0.0167	0.13	106	1587	EPHB6,OR2L3,SORCS1,FZD8,UNC5A,MET,PTK2B,ADRA1D,ADRA1B,ADRB1,FAS,B9D1,GABRA1,GABRA2,GABRA4,GABRA5,GABRB2,GABRD,GABRG3,GALR1,MCHR2,TNFRSF14,OR14I1,TNFRSF11A,PLXND1,SSTR1,SSTR2,GFRA2,NPFFR2,UNC5D,NPY,GPR6,NPY1R,NPY2R,NPY5R,GPR20,GPR22,MCHR1,GPR26,NTRK2,NTSR1,PKD2L1,GRIK1,GRIK3,GRIN1,GRIN2A,GRIN2B,GRM2,GRM5,PTPRT,CCKBR,THRB,P2RX5,P2RX6,NPTXR,NR2E1,HTR3B,OR52K2,AGRN,CRLF1,OPN3,CHRM1,CHRM2,CHRM3,CHRNA7…
GO: Molecular Function	GO:0060089	molecular transducer activity	0.00129	1	0.0167	0.13	106	1587	EPHB6,OR2L3,SORCS1,FZD8,UNC5A,MET,PTK2B,ADRA1D,ADRA1B,ADRB1,FAS,B9D1,GABRA1,GABRA2,GABRA4,GABRA5,GABRB2,GABRD,GABRG3,GALR1,MCHR2,TNFRSF14,OR14I1,TNFRSF11A,PLXND1,SSTR1,SSTR2,GFRA2,NPFFR2,UNC5D,NPY,GPR6,NPY1R,NPY2R,NPY5R,GPR20,GPR22,MCHR1,GPR26,NTRK2,NTSR1,PKD2L1,GRIK1,GRIK3,GRIN1,GRIN2A,GRIN2B,GRM2,GRM5,PTPRT,CCKBR,THRB,P2RX5,P2RX6,NPTXR,NR2E1,HTR3B,OR52K2,AGRN,CRLF1,OPN3,CHRM1,CHRM2,CHRM3,CHRNA7…
GO: Molecular Function	GO:0008528	G protein-coupled peptide receptor activity	0.00139	1	0.0178	0.139	17	150	SORCS1,GALR1,MCHR2,SSTR1,SSTR2,NPFFR2,NPY1R,NPY2R,NPY5R,MCHR1,NTSR1,CCKBR,GLP2R,VIPR1,VIPR2,GAL,RXFP1
GO: Molecular Function	GO:0048018	receptor ligand activity	0.00142	1	0.0181	0.14	41	501	ADCYAP1,SEMA3A,KITLG,TAFA1,CX3CL1,SEMA4F,SFRP2,WNT10A,GAST,NRG3,SST,FGF18,BDNF,BMP8B,BTC,TAC1,NPY,CCN3,NPPA,OSTN,CCK,TAFA2,HGF,CRLF1,SLIT2,CCL28,SEMA5B,FLRT3,FLRT2,PNOC,VIP,CORT,WNT7A,WNT10B,CXCL14,CRH,CARTPT,IGF1,VSTM1,GAL,EFNA5
GO: Molecular Function	GO:0099604	ligand-gated calcium channel activity	0.00151	1	0.0189	0.147	6	26	FKBP1B,GRIN1,GRIN2A,GRIN2B,ITPR1,MCOLN1
GO: Molecular Function	GO:0001653	peptide receptor activity	0.00185	1	0.0231	0.18	17	154	SORCS1,GALR1,MCHR2,SSTR1,SSTR2,NPFFR2,NPY1R,NPY2R,NPY5R,MCHR1,NTSR1,CCKBR,GLP2R,VIPR1,VIPR2,GAL,RXFP1
GO: Molecular Function	GO:0005254	chloride channel activity	0.00209	1	0.0258	0.201	12	92	ANO3,GABRA1,GABRA2,GABRA4,GABRA5,GABRB2,GABRD,GABRG3,STX1A,CHRNA7,SLC17A7,GLRA3
GO: Molecular Function	GO:0005502	11-cis retinal binding	0.00223	1	0.0269	0.209	3	6	OPN3,RHO,RLBP1
GO: Molecular Function	GO:0019855	calcium channel inhibitor activity	0.00224	1	0.0269	0.209	4	12	FKBP1B,STX1A,CALM1,ITPR1
GO: Molecular Function	GO:0005253	anion channel activity	0.00224	1	0.0269	0.209	13	105	ANO3,GABRA1,GABRA2,GABRA4,GABRA5,GABRB2,GABRD,GABRG3,STX1A,LRRC8B,CHRNA7,SLC17A7,GLRA3
GO: Molecular Function	GO:1901981	phosphatidylinositol phosphate binding	0.00226	1	0.0269	0.209	19	184	ACTN2,MYO1B,RPH3A,GAP43,PLCB1,SYT1,SYT5,NRGN,HCN1,ARHGAP9,SYT7,PHLDA2,PLA2G4A,SYT10,ARHGAP32,SYTL2,VILL,KCNH1,RLBP1
GO: Molecular Function	GO:0031836	neuromedin K receptor binding	0.00264	1	0.0306	0.239	2	2	TAC1,TAC3
GO: Molecular Function	GO:0005169	neurotrophin TRKB receptor binding	0.00264	1	0.0306	0.239	2	2	BDNF,EFNA5
GO: Molecular Function	GO:0033798	thyroxine 5-deiodinase activity	0.00264	1	0.0306	0.239	2	2	DIO2,DIO3
GO: Molecular Function	GO:0015108	chloride transmembrane transporter activity	0.00271	1	0.0312	0.243	14	120	ANO3,GABRA1,GABRA2,GABRA4,GABRA5,GABRB2,GABRD,GABRG3,SLC12A8,STX1A,SLC26A4,CHRNA7,SLC17A7,GLRA3
GO: Molecular Function	GO:0016772	transferase activity, transferring phosphorus-containing groups	0.00285	1	0.0325	0.253	76	1103	EPHB6,MATK,STYK1,CCNO,MET,PTK2B,FES,AHSG,CAMKK1,DGKZ,CAMK1,STK32C,TPK1,CAMKK2,SNCA,NRG3,NLK,MAST3,PLK2,PGM2L1,CDKL1,INKA2,MAST4,CCNA1,NOS2,CALM1,KALRN,CAMK2A,NTRK2,GRM5,PAPSS2,CCKBR,CCND2,PKIG,PAK1,DCLK1,TYRO3,CAMKV,PIK3CD,PIK3R1,PI4KA,GMPPB,PKDCC,SOSTDC1,DUSP19,IGF1,PRKAR1B,PRKCB,PRKCE,PRKCG,PRKG2,MAPK11,MAPK10,MAPK13,DGKA,DGKB,DAPK1,DAPK3,ITPKA,CCNYL1,NUAK1,AK5,KHK,TESC,CAMK1D,CAMK1G,LRRK1,LIMK…
GO: Molecular Function	GO:0035255	ionotropic glutamate receptor binding	0.00291	1	0.0329	0.256	7	39	CACNG3,MYO5B,GRIN2B,PICK1,SHANK1,CACNG8,NETO1
GO: Molecular Function	GO:0004115	3',5'-cyclic-AMP phosphodiesterase activity	0.0031	1	0.0348	0.271	4	13	PDE8B,PDE2A,PDE4A,PDE4C
GO: Molecular Function	GO:0019212	phosphatase inhibitor activity	0.00317	1	0.0352	0.274	8	50	ELFN2,PHACTR1,ARPP19,PPP1R26,PPP1R37,TESC,PPP1R14C,ENSA
GO: Molecular Function	GO:0031406	carboxylic acid binding	0.0036	1	0.0394	0.306	24	264	FABP3,PTK2B,ASS1,SNCA,GAD1,GLDC,NOS2,GRIK1,GRIK3,GRIN1,GRIN2A,GRIN2B,GRM2,GRM5,PRR7,STARD5,AGRN,HDC,CYP26B1,RTN4R,CYP26A1,PTGER3,GRIN3A,GLRA3
GO: Molecular Function	GO:0015103	inorganic anion transmembrane transporter activity	0.0036	1	0.0394	0.306	17	164	ANO3,GABRA1,GABRA2,GABRA4,GABRA5,GABRB2,GABRD,GABRG3,SLC12A8,STX1A,ADAMTS8,LRRC8B,SLC39A14,SLC26A4,CHRNA7,SLC17A7,GLRA3
GO: Molecular Function	GO:0005004	GPI-linked ephrin receptor activity	0.00376	1	0.0405	0.315	3	7	EPHA3,EPHA4,EPHA5
GO: Molecular Function	GO:0016907	G protein-coupled acetylcholine receptor activity	0.00376	1	0.0405	0.315	3	7	CHRM1,CHRM2,CHRM3
GO: Molecular Function	GO:0005179	hormone activity	0.00395	1	0.0422	0.328	14	125	ADCYAP1,GAST,SST,NPY,NPPA,OSTN,CCK,PNOC,VIP,CORT,CRH,CARTPT,IGF1,GAL
GO: Molecular Function	GO:0005385	zinc ion transmembrane transporter activity	0.00402	1	0.0424	0.33	5	22	SLC39A4,SLC39A14,SLC30A3,SLC39A10,SLC39A12
GO: Molecular Function	GO:0004721	phosphoprotein phosphatase activity	0.00404	1	0.0424	0.33	22	237	ELFN2,PHACTR1,ARPP19,LHPP,PTPRT,PTPN5,DUSP19,PPP3CB,PPP3R1,PDP1,LRRC2,PGAM5,PPP1R26,PTPN3,PTPRO,PDXP,PPP1R37,PPP1R14C,DUSP2,DUSP6,LRRK1,ENSA
GO: Molecular Function	GO:0050840	extracellular matrix binding	0.0044	1	0.0459	0.357	9	64	SPARCL1,AGRN,SLIT2,OLFML2B,CCN1,ITGA9,ECM1,NTN4,PLEKHA2
GO: Molecular Function	GO:0030552	cAMP binding	0.00459	1	0.0475	0.369	6	32	POPDC3,HCN1,RAPGEF4,PDE2A,PDE4A,PRKAR1B
GO: Biological Process	GO:0099536	synaptic signaling	9.17e-57	6.4e-53	2.7e-53	2.54e-52	173	928	KCNMB2,NAT8L,ABR,NRN1,ADCY1,SHC3,MEF2C,ADCYAP1,CACNG3,MET,PTK2B,LRFN2,ADRB1,SCN2B,BAIAP2,CX3CL1,FKBP1B,DOC2A,TSHZ3,NTNG1,DGKZ,LRRC4C,RPH3A,KMO,SLC8A2,SNCB,SNCA,NRG3,UNC13A,GABRA1,GABRA2,GABRA4,GABRA5,GABRB2,GABRD,GABRG3,GAD1,PLK2,MYO5B,CLSTN2,SST,LRRC4,CYP46A1,BDNF,NMU,STX1A,NTNG2,NEUROD2,PLCB1,ARC,SYT1,SYT5,TAC1,CACNA1I,KCNMB4,GNA15,BAIAP3,NPY,CA7,CACNB1,CACNB3,CUX2,NPTX1,NPTX2,NPY2R,NPY5R,CALM1…
GO: Biological Process	GO:0098916	anterograde trans-synaptic signaling	1.16e-56	8.09e-53	2.7e-53	2.54e-52	170	899	KCNMB2,NAT8L,ABR,NRN1,ADCY1,SHC3,MEF2C,ADCYAP1,CACNG3,MET,PTK2B,LRFN2,ADRB1,SCN2B,BAIAP2,CX3CL1,FKBP1B,DOC2A,TSHZ3,NTNG1,DGKZ,LRRC4C,RPH3A,KMO,SLC8A2,SNCB,SNCA,NRG3,UNC13A,GABRA1,GABRA2,GABRA4,GABRA5,GABRB2,GABRD,GABRG3,GAD1,PLK2,MYO5B,CLSTN2,SST,LRRC4,CYP46A1,BDNF,NMU,STX1A,NTNG2,NEUROD2,PLCB1,ARC,SYT1,SYT5,TAC1,CACNA1I,KCNMB4,GNA15,BAIAP3,NPY,CA7,CACNB1,CACNB3,CUX2,NPTX1,NPTX2,NPY2R,NPY5R,CALM1…
GO: Biological Process	GO:0007268	chemical synaptic transmission	1.16e-56	8.09e-53	2.7e-53	2.54e-52	170	899	KCNMB2,NAT8L,ABR,NRN1,ADCY1,SHC3,MEF2C,ADCYAP1,CACNG3,MET,PTK2B,LRFN2,ADRB1,SCN2B,BAIAP2,CX3CL1,FKBP1B,DOC2A,TSHZ3,NTNG1,DGKZ,LRRC4C,RPH3A,KMO,SLC8A2,SNCB,SNCA,NRG3,UNC13A,GABRA1,GABRA2,GABRA4,GABRA5,GABRB2,GABRD,GABRG3,GAD1,PLK2,MYO5B,CLSTN2,SST,LRRC4,CYP46A1,BDNF,NMU,STX1A,NTNG2,NEUROD2,PLCB1,ARC,SYT1,SYT5,TAC1,CACNA1I,KCNMB4,GNA15,BAIAP3,NPY,CA7,CACNB1,CACNB3,CUX2,NPTX1,NPTX2,NPY2R,NPY5R,CALM1…
GO: Biological Process	GO:0099537	trans-synaptic signaling	5.18e-56	3.61e-52	9.04e-53	8.52e-52	170	908	KCNMB2,NAT8L,ABR,NRN1,ADCY1,SHC3,MEF2C,ADCYAP1,CACNG3,MET,PTK2B,LRFN2,ADRB1,SCN2B,BAIAP2,CX3CL1,FKBP1B,DOC2A,TSHZ3,NTNG1,DGKZ,LRRC4C,RPH3A,KMO,SLC8A2,SNCB,SNCA,NRG3,UNC13A,GABRA1,GABRA2,GABRA4,GABRA5,GABRB2,GABRD,GABRG3,GAD1,PLK2,MYO5B,CLSTN2,SST,LRRC4,CYP46A1,BDNF,NMU,STX1A,NTNG2,NEUROD2,PLCB1,ARC,SYT1,SYT5,TAC1,CACNA1I,KCNMB4,GNA15,BAIAP3,NPY,CA7,CACNB1,CACNB3,CUX2,NPTX1,NPTX2,NPY2R,NPY5R,CALM1…
GO: Biological Process	GO:0007267	cell-cell signaling	2.6e-44	1.81e-40	3.62e-41	3.42e-40	240	1971	KCNMB2,NAT8L,ABR,NRN1,ADCY1,SHC3,MEF2C,ADCYAP1,CACNG3,FZD8,MET,PTK2B,ADRA1D,ADRA1B,LRFN2,ADRB1,SCN2B,BAIAP2,CMAHP,CX3CL1,FKBP1B,SYT13,BICC1,DOC2A,SEMA4F,TRABD2A,TSHZ3,SFRP2,NTNG1,DGKZ,LRRC4C,PEX5L,RPH3A,KMO,SLC8A2,ARNTL,PDE8B,AACS,PRICKLE2,RSPO2,WNT10A,SNCB,SNCA,NRG3,UNC13A,NLK,SCN3B,GABRA1,MYB,GABRA2,GABRA4,GABRA5,GABRB2,GABRD,GABRG3,GAD1,PLK2,GALR1,HECW1,MYO5B,SYT17,CLSTN2,TNFRSF11A,SST,LRRC4,C…
GO: Biological Process	GO:0050804	modulation of chemical synaptic transmission	3.25e-41	2.27e-37	3.78e-38	3.57e-37	112	537	ABR,NRN1,ADCY1,MEF2C,ADCYAP1,CACNG3,MET,PTK2B,LRFN2,ADRB1,BAIAP2,CX3CL1,TSHZ3,NTNG1,DGKZ,LRRC4C,KMO,SLC8A2,SNCA,NRG3,UNC13A,PLK2,MYO5B,CLSTN2,LRRC4,CYP46A1,BDNF,NMU,STX1A,NTNG2,NEUROD2,PLCB1,ARC,SYT1,TAC1,KCNMB4,BAIAP3,CA7,CACNB3,CUX2,NPTX1,NPTX2,NPY2R,NPY5R,CALM1,NRGN,KALRN,CAMK2A,NTRK2,RAPGEF4,GRIK1,GRIK3,GRIN1,GRIN2A,GRIN2B,GRM2,GRM5,SYT7,NCS1,CCKBR,PTPN5,SHISA9,LZTS1,NPTXR,SYNGR1,NR2E1,PAK1,P…
GO: Biological Process	GO:0099177	regulation of trans-synaptic signaling	3.93e-41	2.74e-37	3.92e-38	3.7e-37	112	538	ABR,NRN1,ADCY1,MEF2C,ADCYAP1,CACNG3,MET,PTK2B,LRFN2,ADRB1,BAIAP2,CX3CL1,TSHZ3,NTNG1,DGKZ,LRRC4C,KMO,SLC8A2,SNCA,NRG3,UNC13A,PLK2,MYO5B,CLSTN2,LRRC4,CYP46A1,BDNF,NMU,STX1A,NTNG2,NEUROD2,PLCB1,ARC,SYT1,TAC1,KCNMB4,BAIAP3,CA7,CACNB3,CUX2,NPTX1,NPTX2,NPY2R,NPY5R,CALM1,NRGN,KALRN,CAMK2A,NTRK2,RAPGEF4,GRIK1,GRIK3,GRIN1,GRIN2A,GRIN2B,GRM2,GRM5,SYT7,NCS1,CCKBR,PTPN5,SHISA9,LZTS1,NPTXR,SYNGR1,NR2E1,PAK1,P…
GO: Biological Process	GO:0043269	regulation of ion transport	6.5e-29	4.54e-25	5.67e-26	5.35e-25	178	1550	NAT8L,KCNH7,ACTN2,KCNIP3,YJEFN3,RTN2,MEF2C,ADCYAP1,AMIGO1,FABP3,BAP1,EHD3,CACNG3,MET,PTK2B,ADRB1,SCN2B,TRPV2,LRRC7,CX3CL1,FKBP1B,SYT13,DPP10,CAMK1,PEX5L,RPH3A,KMO,KCNV1,ARNTL,PDE8B,SLN,AACS,ANTKMT,SNCA,ATP2B1,ATP4A,CACNA2D3,SCN3B,MYB,KCNH5,ARPP19,GALR1,HECW1,SYT17,FXYD7,FXYD6,TNFRSF11A,NMU,BID,STAC2,STX1A,NEUROD1,PLCB1,ARC,SYT1,SYT5,TAC1,CACNA1I,BAIAP3,NOS2,CCN3,CA7,NPPA,CACNB1,CACNB3,NPY2R,NPY5R…
GO: Biological Process	GO:0030182	neuron differentiation	1.06e-28	7.43e-25	7.96e-26	7.5e-25	184	1639	EPHB6,BCL11A,GPRIN1,NRN1,ADCY1,SHC3,SLITRK1,MEF2C,ADCYAP1,AMIGO1,SEMA3A,SPTBN5,FZD8,UNC5A,MET,PTK2B,MRTFB,FMN1,TRPV2,FES,OLFM1,LRRC7,BAIAP2,CX3CL1,FKBP1B,FOXG1,RASAL1,SEMA4F,ISLR2,SFRP2,CPNE9,ENC1,NTNG1,CAMK1,LRRC4C,LMO4,CPNE5,FAS,ZNF365,SLIT1,PRICKLE2,FUT9,RSPO2,WNT10A,TBR1,NEUROD6,UNC13A,MIAT,GABRA5,PHACTR1,MYT1L,CHL1,GABRB2,SOX5,PLK2,HECW1,GAP43,MYO5B,SYT17,RAP1GAP2,PLXND1,GFRA2,BDNF,NTNG2,NEU…
GO: Biological Process	GO:0050808	synapse organization	1.14e-28	7.96e-25	7.96e-26	7.5e-25	93	522	ACTN1,SLITRK1,MEF2C,AMIGO1,LRFN2,LRRTM4,SPARCL1,BAIAP2,CX3CL1,LRFN1,NTNG1,DGKZ,LINGO2,CAMK1,LRRC4C,ZNF365,RPH3A,SLC8A2,SLIT1,SNCB,SNCA,PDZRN3,UNC13A,GABRA1,GABRA2,GABRB2,FILIP1,GAP43,MYO5B,CLSTN2,PLXND1,LRRC4,BDNF,NTNG2,NEUROD2,ARC,SDK1,GPM6A,CACNB1,CACNB3,CUX2,NPTX1,PCDHGC5,KALRN,C1QL3,NTRK2,RAPGEF4,GRIN1,GRIN2A,GRIN2B,GRM5,PTPRT,NPTXR,PAK1,IGSF21,AGRN,PCDH8,CDH8,CDH9,TPBG,SYNPO,LRTM2,CHRNA7,CAM…
GO: Biological Process	GO:0048666	neuron development	1.37e-27	9.59e-24	8.72e-25	8.22e-24	161	1358	EPHB6,BCL11A,GPRIN1,NRN1,ADCY1,SHC3,SLITRK1,MEF2C,ADCYAP1,AMIGO1,SEMA3A,SPTBN5,UNC5A,MET,PTK2B,MRTFB,FMN1,TRPV2,FES,OLFM1,LRRC7,BAIAP2,CX3CL1,FKBP1B,FOXG1,RASAL1,SEMA4F,ISLR2,SFRP2,CPNE9,ENC1,NTNG1,CAMK1,LRRC4C,CPNE5,FAS,ZNF365,SLIT1,PRICKLE2,FUT9,TBR1,UNC13A,MIAT,GABRA5,PHACTR1,MYT1L,CHL1,GABRB2,PLK2,HECW1,GAP43,MYO5B,SYT17,RAP1GAP2,PLXND1,GFRA2,BDNF,NTNG2,NEUROD1,RND1,NEUROD2,ARC,SYT1,SDK1,UNC5…
GO: Biological Process	GO:0048699	generation of neurons	4.14e-27	2.89e-23	2.41e-24	2.27e-23	192	1802	EPHB6,BCL11A,GPRIN1,NRN1,ADCY1,SHC3,SLITRK1,MEF2C,ADCYAP1,AMIGO1,SEMA3A,SPTBN5,FZD8,UNC5A,MET,PTK2B,MRTFB,FMN1,TAFA1,TRPV2,FES,OLFM1,HES6,LRRC7,BAIAP2,CX3CL1,FKBP1B,FOXG1,RASAL1,SEMA4F,ISLR2,SFRP2,CPNE9,ENC1,NTNG1,CAMK1,LRRC4C,LMO4,CPNE5,FAS,ZNF365,ARNTL,SLIT1,PRICKLE2,FUT9,RSPO2,WNT10A,TBR1,NRG3,NEUROD6,UNC13A,MIAT,MYB,GABRA5,PHACTR1,MYT1L,CHL1,GABRB2,SOX5,PLK2,HECW1,GAP43,MYO5B,SYT17,RAP1GAP2,P…
GO: Biological Process	GO:0034765	regulation of ion transmembrane transport	6.52e-25	4.55e-21	3.5e-22	3.3e-21	99	651	KCNH7,ACTN2,KCNIP3,RTN2,MEF2C,AMIGO1,EHD3,CACNG3,MET,PTK2B,ADRB1,SCN2B,LRRC7,CX3CL1,FKBP1B,DPP10,RPH3A,KCNV1,SLN,ANTKMT,SNCA,ATP4A,CACNA2D3,SCN3B,KCNH5,ARPP19,HECW1,FXYD7,FXYD6,STAC2,PLCB1,ARC,CACNA1I,NPPA,CACNB1,CACNB3,CALM1,HCN1,NTSR1,OSTN,CASQ1,GRIN1,GRIN2A,GRIN2B,KCNG3,GRM5,KCNH4,KCNH3,SHISA9,CORO1A,P2RX5,HTR3B,AGRN,KCNAB3,OPN3,CALHM1,KCNB2,CHRM3,KCNQ5,PIK3R1,STOML1,HOMER1,CRH,CRHBP,IGF1,PRKC…
GO: Biological Process	GO:0022008	neurogenesis	8.48e-25	5.92e-21	4.23e-22	3.99e-21	196	1940	EPHB6,BCL11A,GPRIN1,NRN1,ADCY1,SHC3,SLITRK1,MEF2C,ADCYAP1,AMIGO1,SEMA3A,SPTBN5,FZD8,UNC5A,MET,PTK2B,MRTFB,FMN1,TAFA1,TRPV2,FES,OLFM1,HES6,LRRC7,BAIAP2,CX3CL1,FKBP1B,FOXG1,RASAL1,SOX6,SEMA4F,ISLR2,SFRP2,CPNE9,ENC1,NTNG1,CAMK1,LRRC4C,LMO4,CPNE5,FAS,ZNF365,ARNTL,SLIT1,PRICKLE2,FUT9,RSPO2,WNT10A,TBR1,NRG3,NEUROD6,UNC13A,MIAT,MYB,GABRA5,PHACTR1,MYT1L,CHL1,GABRB2,SOX5,PLK2,HECW1,GAP43,MYO5B,SYT17,RAP1G…
GO: Biological Process	GO:0034762	regulation of transmembrane transport	1.05e-24	7.33e-21	4.89e-22	4.61e-21	99	655	KCNH7,ACTN2,KCNIP3,RTN2,MEF2C,AMIGO1,EHD3,CACNG3,MET,PTK2B,ADRB1,SCN2B,LRRC7,CX3CL1,FKBP1B,DPP10,RPH3A,KCNV1,SLN,ANTKMT,SNCA,ATP4A,CACNA2D3,SCN3B,KCNH5,ARPP19,HECW1,FXYD7,FXYD6,STAC2,PLCB1,ARC,CACNA1I,NPPA,CACNB1,CACNB3,CALM1,HCN1,NTSR1,OSTN,CASQ1,GRIN1,GRIN2A,GRIN2B,KCNG3,GRM5,KCNH4,KCNH3,SHISA9,CORO1A,P2RX5,HTR3B,AGRN,KCNAB3,OPN3,CALHM1,KCNB2,CHRM3,KCNQ5,PIK3R1,STOML1,HOMER1,CRH,CRHBP,IGF1,PRKC…
GO: Biological Process	GO:0031175	neuron projection development	2.7e-24	1.89e-20	1.18e-21	1.11e-20	142	1197	EPHB6,BCL11A,GPRIN1,NRN1,ADCY1,SHC3,SLITRK1,MEF2C,ADCYAP1,AMIGO1,SEMA3A,SPTBN5,UNC5A,MET,PTK2B,MRTFB,FMN1,TRPV2,FES,OLFM1,LRRC7,BAIAP2,CX3CL1,FKBP1B,FOXG1,RASAL1,SEMA4F,ISLR2,SFRP2,CPNE9,ENC1,NTNG1,CAMK1,LRRC4C,CPNE5,FAS,ZNF365,SLIT1,PRICKLE2,FUT9,TBR1,UNC13A,PHACTR1,CHL1,PLK2,HECW1,GAP43,MYO5B,SYT17,RAP1GAP2,PLXND1,GFRA2,BDNF,NTNG2,ARC,SYT1,SDK1,UNC5D,NPY,GPM6A,CUX2,NPTX1,KALRN,NGB,CAMK2A,NTRK2,…
GO: Biological Process	GO:0042391	regulation of membrane potential	7.75e-24	5.41e-20	3.18e-21	3e-20	86	527	KCNMB2,KCNH7,ACTN2,MEF2C,ADCYAP1,EHD3,CACNG3,MET,PTK2B,ADRB1,SCN2B,BAIAP2,CX3CL1,FKBP1B,PEX5L,SLC8A2,SNCA,SCN3B,GABRA1,GABRA2,GABRA4,KCNH5,GABRA5,GABRB2,GABRD,GABRG3,BDNF,BID,STX1A,TAC1,CACNA1I,POPDC3,KCNMB4,GNA15,NPPA,CACNB3,CUX2,NPY2R,CALM1,HCN1,NTRK2,NTSR1,RAPGEF4,GRIK1,GRIK3,GRIN1,GRIN2A,GRIN2B,GRM5,CCK,KCNH4,KCNH3,P2RX5,P2RX6,PAK1,HTR3B,AGRN,CHRM1,CHRNA7,CNR1,WNT7A,CARTPT,GNA14,CNTNAP2,PRKCE…
GO: Biological Process	GO:0048167	regulation of synaptic plasticity	3.54e-22	2.47e-18	1.37e-19	1.3e-18	54	237	ADCY1,MEF2C,PTK2B,ADRB1,BAIAP2,CX3CL1,TSHZ3,SLC8A2,SNCA,UNC13A,PLK2,CYP46A1,BDNF,NEUROD2,ARC,NRGN,KALRN,CAMK2A,NTRK2,GRIK1,GRIN1,GRIN2A,GRIN2B,GRM5,SYT7,PTPN5,SHISA9,LZTS1,SYNGR1,NR2E1,PAK1,MGLL,SYNPO,CHRNA7,SLC24A2,HRH1,HRH2,PICK1,AKAP5,CRH,PPP3CB,PRKCG,RIMS3,PTGS2,ITPKA,KCNB1,KCNN2,SHANK1,DRD1,RASGRF2,EGR1,EGR2,NETO1,EPHA4
GO: Biological Process	GO:0048812	neuron projection morphogenesis	1.61e-21	1.12e-17	5.91e-19	5.57e-18	103	770	EPHB6,BCL11A,NRN1,ADCY1,SHC3,SLITRK1,AMIGO1,SEMA3A,SPTBN5,UNC5A,MET,FMN1,TRPV2,OLFM1,BAIAP2,FOXG1,RASAL1,SEMA4F,ISLR2,CPNE9,NTNG1,LRRC4C,CPNE5,ZNF365,SLIT1,TBR1,UNC13A,PHACTR1,CHL1,HECW1,GAP43,MYO5B,SYT17,PLXND1,GFRA2,BDNF,NTNG2,ARC,SYT1,UNC5D,GPM6A,CUX2,NPTX1,KALRN,CAMK2A,NTRK2,OSTN,GRIN1,CCK,RNF165,LINGO1,LZTS1,NR2E1,PAK1,AGRN,DCLK1,TPBG,MGLL,LRTM2,CHN1,CHRNA7,SLIT2,LHX2,SEMA5B,PIK3CD,PIK3R1,NG…
GO: Biological Process	GO:0044057	regulation of system process	2.53e-21	1.76e-17	8.82e-19	8.32e-18	100	738	KCNMB2,KCNIP3,MEF2C,EHD3,CACNG3,SEMA3A,PTK2B,ADRA1D,ADRA1B,ADRB1,SCN2B,BAIAP2,CX3CL1,FKBP1B,TSHZ3,PEX5L,SLC8A2,MLIP,SLN,ATP2B1,CACNA2D3,SCN3B,GALR1,HOPX,FXYD7,FXYD6,SSTR2,NMU,STX1A,NEUROD1,TAC1,KCNMB4,CCN3,NPHS1,NPPA,CACNB1,CACNB3,CUX2,NPTX1,NPTX2,NPY1R,NPY2R,CALM1,NTSR1,RAPGEF4,CASQ1,GRIN1,GRIN2A,CCK,CCKBR,SHISA9,THRB,NPTXR,PAK1,TNNC2,TNNT2,TNNT3,AGRN,HGF,DLGAP2,DLGAP1,MGLL,CHGA,KCNB2,CHRM2,CHRM…
GO: Biological Process	GO:0098660	inorganic ion transmembrane transport	4.17e-21	2.91e-17	1.39e-18	1.31e-17	122	1022	KCNMB2,KCNH7,ACTN2,KCNIP3,AMIGO1,EHD3,CACNG3,PTK2B,ADRB1,SCN2B,TRPV2,CX3CL1,FKBP1B,STEAP1,RHCG,DPP10,SLC39A4,KCNV1,SLC6A7,SLC8A2,SLN,ANTKMT,SNCA,ATP2B1,ANO3,ATP4A,CACNA2D3,SCN3B,GABRA1,GABRA2,GABRA4,KCNH5,GABRA5,GABRB2,GABRD,GABRG3,HECW1,FXYD7,FXYD6,SLC12A8,NDUFB3,BDNF,BID,STAC2,PLCB1,CACNA1I,KCNMB4,GPM6A,NPPA,CACNB1,CACNB3,CALM1,HCN1,NTSR1,PKD2L1,CASQ1,GRIN1,ADAMTS8,GRIN2A,GRIN2B,KCNG3,GRM5,NCS1…
GO: Biological Process	GO:0120039	plasma membrane bounded cell projection morphogenesis	6.9e-21	4.82e-17	2.19e-18	2.06e-17	103	785	EPHB6,BCL11A,NRN1,ADCY1,SHC3,SLITRK1,AMIGO1,SEMA3A,SPTBN5,UNC5A,MET,FMN1,TRPV2,OLFM1,BAIAP2,FOXG1,RASAL1,SEMA4F,ISLR2,CPNE9,NTNG1,LRRC4C,CPNE5,ZNF365,SLIT1,TBR1,UNC13A,PHACTR1,CHL1,HECW1,GAP43,MYO5B,SYT17,PLXND1,GFRA2,BDNF,NTNG2,ARC,SYT1,UNC5D,GPM6A,CUX2,NPTX1,KALRN,CAMK2A,NTRK2,OSTN,GRIN1,CCK,RNF165,LINGO1,LZTS1,NR2E1,PAK1,AGRN,DCLK1,TPBG,MGLL,LRTM2,CHN1,CHRNA7,SLIT2,LHX2,SEMA5B,PIK3CD,PIK3R1,NG…
GO: Biological Process	GO:0006812	cation transport	1.1e-20	7.68e-17	3.23e-18	3.04e-17	147	1376	KCNMB2,NAT8L,KCNH7,ACTN2,KCNIP3,MEF2C,ADCYAP1,AMIGO1,EHD3,CACNG3,PTK2B,ADRB1,SCN2B,TRPV2,LRRC7,CX3CL1,FKBP1B,SYT13,STEAP1,RHCG,DPP10,MYO1B,SLC39A4,RPH3A,KCNV1,SLC6A7,SLC8A2,SLN,ANTKMT,SNCA,ATP2B1,ATP4A,CACNA2D3,SCN3B,MYB,KCNH5,HECW1,SYT17,FXYD7,FXYD6,SLC12A8,NDUFB3,BDNF,BID,STAC2,PLCB1,ARC,SYT1,SYT5,CACNA1I,KCNMB4,GPM6A,NPPA,CACNB1,CACNB3,NPY2R,MCHR1,CALM1,CAMK2A,HCN1,NTSR1,PKD2L1,CASQ1,GRIN1,GRI…
GO: Biological Process	GO:0048858	cell projection morphogenesis	1.11e-20	7.75e-17	3.23e-18	3.04e-17	103	790	EPHB6,BCL11A,NRN1,ADCY1,SHC3,SLITRK1,AMIGO1,SEMA3A,SPTBN5,UNC5A,MET,FMN1,TRPV2,OLFM1,BAIAP2,FOXG1,RASAL1,SEMA4F,ISLR2,CPNE9,NTNG1,LRRC4C,CPNE5,ZNF365,SLIT1,TBR1,UNC13A,PHACTR1,CHL1,HECW1,GAP43,MYO5B,SYT17,PLXND1,GFRA2,BDNF,NTNG2,ARC,SYT1,UNC5D,GPM6A,CUX2,NPTX1,KALRN,CAMK2A,NTRK2,OSTN,GRIN1,CCK,RNF165,LINGO1,LZTS1,NR2E1,PAK1,AGRN,DCLK1,TPBG,MGLL,LRTM2,CHN1,CHRNA7,SLIT2,LHX2,SEMA5B,PIK3CD,PIK3R1,NG…
GO: Biological Process	GO:0098655	cation transmembrane transport	1.5e-20	1.05e-16	4.19e-18	3.95e-17	123	1051	KCNMB2,KCNH7,ACTN2,KCNIP3,MEF2C,AMIGO1,EHD3,CACNG3,PTK2B,ADRB1,SCN2B,TRPV2,LRRC7,CX3CL1,FKBP1B,STEAP1,RHCG,DPP10,SLC39A4,RPH3A,KCNV1,SLC6A7,SLC8A2,SLN,ANTKMT,SNCA,ATP2B1,ATP4A,CACNA2D3,SCN3B,KCNH5,HECW1,FXYD7,FXYD6,SLC12A8,NDUFB3,BDNF,BID,STAC2,PLCB1,ARC,CACNA1I,KCNMB4,GPM6A,NPPA,CACNB1,CACNB3,CALM1,HCN1,NTSR1,PKD2L1,CASQ1,GRIN1,GRIN2A,GRIN2B,KCNG3,NCS1,KCNH4,KCNH3,SHISA9,CORO1A,P2RX5,P2RX6,SLC39…
GO: Biological Process	GO:0034330	cell junction organization	1.77e-20	1.24e-16	4.76e-18	4.49e-17	105	820	ACTN1,ACTN2,SLITRK1,MEF2C,AMIGO1,PTK2B,LRFN2,FMN1,LRRTM4,SPARCL1,BAIAP2,CX3CL1,LRFN1,NTNG1,DGKZ,LINGO2,CAMK1,LRRC4C,ZNF365,RPH3A,SLC8A2,SLIT1,SNCB,SNCA,PDZRN3,UNC13A,GABRA1,GABRA2,GABRB2,FILIP1,GAP43,MYO5B,CLSTN2,PLXND1,LRRC4,BDNF,NTNG2,NEUROD2,ARC,SDK1,GPM6A,CACNB1,CACNB3,CUX2,NPTX1,PCDHGC5,KALRN,C1QL3,NTRK2,RAPGEF4,GRIN1,GRIN2A,GRIN2B,GRM5,PTPRT,CDH22,NPTXR,PKP3,PAK1,IGSF21,AGRN,PCDH8,CDH8,CDH9…
GO: Biological Process	GO:0007610	behavior	2.65e-20	1.85e-16	6.86e-18	6.47e-17	100	762	KCNIP3,GCNT4,ADCY1,SHC3,SLITRK1,MEF2C,ADCYAP1,MET,ADRA1B,ADRB1,MMP17,SLC8A2,PDE8B,TBR1,SNCA,GABRA5,CHL1,GAD1,PLK2,BDNF,NMU,NEUROD2,PLCB1,ARC,TAC1,BAIAP3,SDK1,NPY,NPAS1,NPAS2,CUX2,NPTX2,NPY1R,NPY2R,NPY5R,MCHR1,NRGN,KALRN,NTRK2,NTSR1,GRIK1,GRIN1,GRIN2A,GRIN2B,GRM2,GRM5,CCK,CCKBR,TAFA2,CCND2,PTPN5,THRB,NR2E1,PAK1,CSMD1,TPBG,SERPINF1,SYNPO,CHRNA7,NEGR1,SLC24A2,HRH1,HRH2,HOMER1,CNR1,VIP,HTR1A,HTR2A,CO…
GO: Biological Process	GO:0000902	cell morphogenesis	3.41e-20	2.38e-16	8.51e-18	8.02e-17	133	1197	EPHB6,BCL11A,ACTN1,NRN1,ADCY1,SHC3,SLITRK1,MEF2C,AMIGO1,SEMA3A,SPTBN5,UNC5A,MET,PTK2B,FMN1,TRPV2,FES,OLFM1,BAIAP2,FOXG1,RASAL1,CAP2,SOX6,SEMA4F,ISLR2,SHROOM3,CPNE9,OLFM4,NTNG1,LRRC4C,CPNE5,CDC42EP3,ZNF365,MSX1,SLIT1,TBR1,UNC13A,PHACTR1,CHL1,HECW1,GAP43,MYO5B,SYT17,PLXND1,GFRA2,BDNF,NEDD9,NTNG2,RND1,RHOBTB2,ARC,SYT1,UNC5D,FMNL1,GPM6A,CUX2,NPTX1,KALRN,CAMK2A,NTRK2,OSTN,GRIN1,CCK,RNF165,CORO1A,CDH22…
GO: Biological Process	GO:0032990	cell part morphogenesis	6.47e-20	4.52e-16	1.56e-17	1.47e-16	103	809	EPHB6,BCL11A,NRN1,ADCY1,SHC3,SLITRK1,AMIGO1,SEMA3A,SPTBN5,UNC5A,MET,FMN1,TRPV2,OLFM1,BAIAP2,FOXG1,RASAL1,SEMA4F,ISLR2,CPNE9,NTNG1,LRRC4C,CPNE5,ZNF365,SLIT1,TBR1,UNC13A,PHACTR1,CHL1,HECW1,GAP43,MYO5B,SYT17,PLXND1,GFRA2,BDNF,NTNG2,ARC,SYT1,UNC5D,GPM6A,CUX2,NPTX1,KALRN,CAMK2A,NTRK2,OSTN,GRIN1,CCK,RNF165,LINGO1,LZTS1,NR2E1,PAK1,AGRN,DCLK1,TPBG,MGLL,LRTM2,CHN1,CHRNA7,SLIT2,LHX2,SEMA5B,PIK3CD,PIK3R1,NG…
GO: Biological Process	GO:0048667	cell morphogenesis involved in neuron differentiation	1.08e-19	7.51e-16	2.51e-17	2.36e-16	95	715	EPHB6,BCL11A,NRN1,ADCY1,SHC3,SLITRK1,MEF2C,AMIGO1,SEMA3A,SPTBN5,UNC5A,MET,FMN1,TRPV2,OLFM1,BAIAP2,FOXG1,SEMA4F,ISLR2,NTNG1,LRRC4C,ZNF365,SLIT1,TBR1,PHACTR1,CHL1,HECW1,GAP43,MYO5B,PLXND1,GFRA2,BDNF,NTNG2,ARC,UNC5D,CUX2,NPTX1,KALRN,CAMK2A,NTRK2,GRIN1,CCK,RNF165,LINGO1,LZTS1,NR2E1,PAK1,AGRN,DCLK1,TPBG,MGLL,LRTM2,CHN1,CHRNA7,SLIT2,LHX2,SEMA5B,PIK3CD,PIK3R1,NGEF,FLRT3,FLRT2,PLXNA1,AKAP5,WNT7A,ID2,RTN4…
GO: Biological Process	GO:0050803	regulation of synapse structure or activity	1.95e-19	1.36e-15	4.39e-17	4.14e-16	55	279	SLITRK1,MEF2C,AMIGO1,LRFN2,LRRTM4,SPARCL1,BAIAP2,LRFN1,LINGO2,CAMK1,SLIT1,SNCA,MYO5B,CLSTN2,BDNF,NTNG2,NEUROD2,ARC,GPM6A,CUX2,NPTX1,KALRN,C1QL3,NTRK2,RAPGEF4,GRIN1,GRIN2B,PTPRT,AGRN,PCDH8,CDH8,TPBG,LRTM2,CHRNA7,CAMKV,NEGR1,PIK3R1,NGEF,FLRT3,FLRT2,HOMER1,PICK1,WNT7A,SLITRK5,CTNNA2,TANC2,RIMS3,DGKB,MDGA2,ITPKA,PTPRO,SLC17A7,EFNA5,CBLN2,EPHA4
GO: Biological Process	GO:0032989	cellular component morphogenesis	2.44e-19	1.7e-15	5.33e-17	5.02e-16	110	914	EPHB6,BCL11A,ACTN2,NRN1,ADCY1,SHC3,SLITRK1,MEF2C,AMIGO1,SEMA3A,SPTBN5,UNC5A,MET,FMN1,TRPV2,OLFM1,BAIAP2,FOXG1,RASAL1,SEMA4F,ISLR2,CPNE9,NTNG1,LRRC4C,CPNE5,ZNF365,SLIT1,TBR1,UNC13A,PHACTR1,CHL1,HECW1,SPINK2,GAP43,MYO5B,SYT17,PLXND1,GFRA2,BDNF,NTNG2,ARC,SYT1,UNC5D,GPM6A,CUX2,NPTX1,KALRN,CAMK2A,NTRK2,OSTN,CASQ1,GRIN1,CCK,RNF165,LINGO1,LZTS1,NR2E1,PAK1,TNNT2,TNNT3,AGRN,DCLK1,TPBG,MGLL,LRTM2,CHN1,CHRN…
GO: Biological Process	GO:0050807	regulation of synapse organization	5.45e-19	3.8e-15	1.15e-16	1.09e-15	53	266	SLITRK1,MEF2C,AMIGO1,LRFN2,LRRTM4,SPARCL1,BAIAP2,LRFN1,LINGO2,CAMK1,SLIT1,SNCA,MYO5B,CLSTN2,BDNF,NTNG2,NEUROD2,ARC,GPM6A,CUX2,NPTX1,KALRN,C1QL3,NTRK2,RAPGEF4,GRIN1,GRIN2B,PTPRT,AGRN,PCDH8,CDH8,TPBG,LRTM2,CHRNA7,CAMKV,NEGR1,PIK3R1,NGEF,FLRT3,FLRT2,HOMER1,WNT7A,SLITRK5,CTNNA2,TANC2,RIMS3,DGKB,MDGA2,ITPKA,PTPRO,EFNA5,CBLN2,EPHA4
GO: Biological Process	GO:0006813	potassium ion transport	6.95e-19	4.85e-15	1.43e-16	1.35e-15	52	258	KCNMB2,KCNH7,ACTN2,KCNIP3,ADCYAP1,AMIGO1,PTK2B,DPP10,KCNV1,ATP4A,KCNH5,SLC12A8,KCNMB4,NPPA,HCN1,PKD2L1,KCNG3,KCNH4,KCNH3,AGRN,KCNAB3,KCNB2,KCNQ5,SLC24A2,VIP,AKAP5,HTR2A,KCNT2,PTGER3,KCNB1,KCNC2,KCNC3,KCNF1,KCNG1,KCNH1,KCNJ3,KCNJ4,KCNJ6,KCNJ8,KCNJ9,KCNJ11,KCNMA1,KCNN1,KCNN2,KCNQ2,KCNS1,KCNS2,DRD1,LRRC38,RGS4,GAL,NETO1
GO: Biological Process	GO:0050806	positive regulation of synaptic transmission	7.92e-19	5.53e-15	1.58e-16	1.49e-15	45	196	ADCY1,ADCYAP1,CACNG3,PTK2B,ADRB1,TSHZ3,KMO,SLC8A2,SNCA,UNC13A,PLK2,CLSTN2,CYP46A1,NMU,STX1A,ARC,SYT1,TAC1,BAIAP3,CA7,NRGN,KALRN,NTRK2,GRIK1,GRIN2A,GRIN2B,NCS1,CCKBR,PTPN5,NR2E1,PAK1,CHRNA7,SLC24A2,CNR1,AKAP5,CRH,PRKCE,PRKCG,RIMS3,PTGS2,SHANK1,DRD1,RASGRF2,CACNG8,EPHA4
GO: Biological Process	GO:0098662	inorganic cation transmembrane transport	9.07e-19	6.33e-15	1.76e-16	1.66e-15	110	930	KCNMB2,KCNH7,ACTN2,KCNIP3,AMIGO1,EHD3,CACNG3,PTK2B,ADRB1,SCN2B,TRPV2,CX3CL1,FKBP1B,STEAP1,RHCG,DPP10,SLC39A4,KCNV1,SLC6A7,SLC8A2,SLN,ANTKMT,SNCA,ATP2B1,ATP4A,CACNA2D3,SCN3B,KCNH5,HECW1,FXYD7,FXYD6,SLC12A8,NDUFB3,BDNF,BID,STAC2,PLCB1,CACNA1I,KCNMB4,GPM6A,NPPA,CACNB1,CACNB3,CALM1,HCN1,NTSR1,PKD2L1,CASQ1,GRIN1,GRIN2A,GRIN2B,KCNG3,NCS1,KCNH4,KCNH3,CORO1A,P2RX5,SLC39A14,AGRN,KCNAB3,PDE2A,CALHM1,KCNB2,…
GO: Biological Process	GO:0034220	ion transmembrane transport	1.04e-18	7.27e-15	1.96e-16	1.85e-15	155	1562	KCNMB2,KCNH7,ACTN2,KCNIP3,RTN2,MEF2C,AMIGO1,EHD3,CACNG3,MET,PTK2B,ADRB1,SCN2B,TRPV2,LRRC7,CX3CL1,FKBP1B,STEAP1,RHCG,DPP10,SLC39A4,PEX5L,RPH3A,KCNV1,SLC6A7,SLC8A2,SLN,ANTKMT,SNCA,ATP2B1,ANO3,ATP4A,CACNA2D3,SCN3B,GABRA1,GABRA2,GABRA4,KCNH5,GABRA5,GABRB2,GABRD,GABRG3,ARPP19,HECW1,FXYD7,FXYD6,SLC12A8,NDUFB3,BDNF,BID,STAC2,PLCB1,ARC,CACNA1I,KCNMB4,GPM6A,NPPA,CACNB1,CACNB3,CALM1,HCN1,NTSR1,OSTN,PKD2L1,…
GO: Biological Process	GO:0019932	second-messenger-mediated signaling	1.99e-18	1.39e-14	3.65e-16	3.44e-15	85	623	NCALD,ACTN2,ADCY1,ADCY2,ADCYAP1,PTK2B,ADRA1D,ADRA1B,ADRB1,FHL2,FKBP1B,CAP2,PEX5L,SLC8A2,CAMKK2,RASD1,GALR1,SSTR1,SSTR2,RUNDC3A,NEUROD1,NEUROD2,GNA15,NOS2,NPY,NPPA,GPR6,NPY1R,NPY2R,GPR20,MCHR1,GPR26,CALM1,CALML3,NTRK2,RAPGEF4,CASQ1,GRIK3,GRIN1,GRIN2A,GRIN2B,GRM2,GRM5,CCKBR,NUDT4,P2RX5,CDH13,PDE2A,PDE4A,CHGA,CHRM1,CHRM2,CHRM3,GLP2R,HRH1,HRH2,HOMER1,CNR1,VIP,VIPR1,VIPR2,HTR1A,AKAP5,HTR1E,HTR1F,HTR2A…
GO: Biological Process	GO:0023061	signal release	3.63e-18	2.53e-14	6.5e-16	6.13e-15	85	629	NRN1,ADCY1,MEF2C,ADCYAP1,ADRB1,FKBP1B,SYT13,DOC2A,PEX5L,RPH3A,KMO,ARNTL,PDE8B,AACS,SNCA,UNC13A,MYB,GAD1,GALR1,SYT17,TNFRSF11A,NMU,NELL2,STX1A,NEUROD1,SYT1,SYT5,TAC1,KCNMB4,BAIAP3,NOS2,CCN3,NPPA,NPY1R,NPY2R,CALM1,KALRN,CAMK2A,NTRK2,RAPGEF4,GRM2,SYT7,NCS1,CCKBR,PAK1,PDE4C,CHGA,CHRM2,CHRNA7,PLA2G4A,CNR1,PICK1,VIP,HTR1A,VSNL1,HTR2A,WNT7A,SYT10,CRH,CRHBP,CARTPT,STX19,PPP3CB,PRKCB,PRKCE,PRKCG,CADPS2,RI…
GO: Biological Process	GO:1903530	regulation of secretion by cell	5.23e-18	3.65e-14	9.12e-16	8.6e-15	92	719	ABR,NRN1,ADCY1,MEF2C,ADCYAP1,ADRB1,HYAL3,FES,FKBP1B,SYT13,DOC2A,PEX5L,KMO,ARNTL,PDE8B,AACS,SNCA,UNC13A,MYB,GALR1,MYO5B,SYT17,TNFRSF11A,NMU,NELL2,STX1A,NEUROD1,SYT1,SYT5,TAC1,CACNA1I,KCNMB4,BAIAP3,NOS2,CCN3,NPPA,NPY1R,NPY2R,NPY5R,CALM1,KALRN,CAMK2A,NTRK2,NTSR1,RAPGEF4,GRIN2B,ADTRP,GRM2,SYT7,CCK,NCS1,CCKBR,PDE4C,CHGA,CHRM2,CHRNA7,PLA2G4A,CNR1,PICK1,VIP,HTR1A,VSNL1,HTR2A,WNT7A,SYT10,CRH,CRHBP,CARTPT…
GO: Biological Process	GO:0032412	regulation of ion transmembrane transporter activity	7.21e-18	5.03e-14	1.23e-15	1.16e-14	55	301	ACTN2,MEF2C,AMIGO1,EHD3,CACNG3,PTK2B,ADRB1,SCN2B,LRRC7,FKBP1B,RPH3A,SLN,ANTKMT,SCN3B,HECW1,FXYD7,FXYD6,STAC2,PLCB1,ARC,NPPA,CACNB1,CACNB3,CALM1,HCN1,NTSR1,CASQ1,GRIN1,GRIN2A,GRIN2B,GRM5,SHISA9,HTR3B,AGRN,CHRM3,STOML1,HOMER1,CRH,CRHBP,PRKCE,DAPK1,CNIH3,PTPN3,KCNC2,KCNG1,KCNJ11,KCNS1,KCNS2,TESC,SHANK1,LRRC38,RASGRF2,GAL,CACNG8,NETO1
GO: Biological Process	GO:0022898	regulation of transmembrane transporter activity	8.39e-18	5.85e-14	1.39e-15	1.31e-14	56	312	ACTN2,MEF2C,AMIGO1,EHD3,CACNG3,PTK2B,ADRB1,SCN2B,LRRC7,FKBP1B,RPH3A,SLN,ANTKMT,SNCA,SCN3B,HECW1,FXYD7,FXYD6,STAC2,PLCB1,ARC,NPPA,CACNB1,CACNB3,CALM1,HCN1,NTSR1,CASQ1,GRIN1,GRIN2A,GRIN2B,GRM5,SHISA9,HTR3B,AGRN,CHRM3,STOML1,HOMER1,CRH,CRHBP,PRKCE,DAPK1,CNIH3,PTPN3,KCNC2,KCNG1,KCNJ11,KCNS1,KCNS2,TESC,SHANK1,LRRC38,RASGRF2,GAL,CACNG8,NETO1
GO: Biological Process	GO:0055085	transmembrane transport	8.72e-18	6.09e-14	1.42e-15	1.33e-14	168	1794	KCNMB2,KCNH7,ACTN2,KCNIP3,RTN2,MEF2C,AMIGO1,EHD3,CACNG3,MET,PTK2B,ADRB1,SLC44A5,SCN2B,TRPV2,LRRC7,CX3CL1,FKBP1B,SVOP,STEAP1,RHCG,DPP10,SLC39A4,PEX5L,RPH3A,KCNV1,SLC6A7,SLC8A2,SLCO2A1,SLN,ANTKMT,SNCA,ATP2B1,ANO3,ATP4A,CACNA2D3,SCN3B,GABRA1,GABRA2,GABRA4,KCNH5,GABRA5,GABRB2,GABRD,GABRG3,ARPP19,HECW1,FXYD7,FXYD6,SLC12A8,NDUFB3,BDNF,BID,STAC2,SLCO1C1,SLC22A10,PLCB1,ARC,CACNA1I,KCNMB4,GPM6A,NPPA,CACNB…
GO: Biological Process	GO:1904062	regulation of cation transmembrane transport	9.2e-18	6.42e-14	1.46e-15	1.38e-14	65	407	ACTN2,KCNIP3,MEF2C,AMIGO1,EHD3,CACNG3,PTK2B,ADRB1,SCN2B,LRRC7,CX3CL1,FKBP1B,DPP10,RPH3A,SLN,ANTKMT,SNCA,ATP4A,SCN3B,HECW1,FXYD7,FXYD6,STAC2,PLCB1,ARC,NPPA,CACNB1,CACNB3,CALM1,HCN1,NTSR1,CASQ1,GRIN1,GRIN2A,GRIN2B,SHISA9,CORO1A,P2RX5,AGRN,KCNAB3,STOML1,HOMER1,CRH,CRHBP,PRKCE,DAPK1,PTGER3,CNIH3,PTPN3,KCNC2,KCNG1,KCNJ11,KCNN2,KCNS1,KCNS2,TESC,SHANK1,DRD1,LRRC38,RASGRF2,RGS4,GAL,CACNG8,CACNG6,NETO1
GO: Biological Process	GO:0051046	regulation of secretion	1.84e-17	1.28e-13	2.85e-15	2.69e-14	96	784	ABR,NRN1,ADCY1,MEF2C,ADCYAP1,ADRB1,HYAL3,FES,FKBP1B,SYT13,DOC2A,PEX5L,KMO,ARNTL,PDE8B,AACS,SNCA,UNC13A,MYB,GALR1,MYO5B,SYT17,TNFRSF11A,NMU,NELL2,STX1A,NEUROD1,SYT1,SYT5,TAC1,CACNA1I,KCNMB4,BAIAP3,NOS2,CCN3,NPHS1,NPPA,NPY1R,NPY2R,NPY5R,CALM1,KALRN,CAMK2A,NTRK2,NTSR1,RAPGEF4,GRIK1,GRIN2B,ADTRP,GRM2,SYT7,CCK,NCS1,CCKBR,PDE4C,CHGA,CHRM2,CHRNA7,PLA2G4A,HRH2,CNR1,PICK1,VIP,HTR1A,VSNL1,HTR2A,WNT7A,SYT10…
GO: Biological Process	GO:0032409	regulation of transporter activity	1.99e-17	1.39e-13	3.01e-15	2.84e-14	57	328	ACTN2,MEF2C,AMIGO1,EHD3,CACNG3,PTK2B,ADRB1,SCN2B,LRRC7,FKBP1B,RPH3A,SLN,ANTKMT,SNCA,SCN3B,HECW1,FXYD7,FXYD6,STAC2,PLCB1,ARC,NPPA,CACNB1,CACNB3,CALM1,HCN1,NTSR1,CASQ1,GRIN1,GRIN2A,GRIN2B,GRM5,SHISA9,HTR3B,AGRN,CHRM3,STOML1,HOMER1,NDFIP2,CRH,CRHBP,PRKCE,DAPK1,CNIH3,PTPN3,KCNC2,KCNG1,KCNJ11,KCNS1,KCNS2,TESC,SHANK1,LRRC38,RASGRF2,GAL,CACNG8,NETO1
GO: Biological Process	GO:0071805	potassium ion transmembrane transport	2.9e-17	2.02e-13	4.3e-15	4.06e-14	46	223	KCNMB2,KCNH7,ACTN2,KCNIP3,AMIGO1,DPP10,KCNV1,ATP4A,KCNH5,SLC12A8,KCNMB4,NPPA,HCN1,PKD2L1,KCNG3,KCNH4,KCNH3,AGRN,KCNAB3,KCNB2,KCNQ5,SLC24A2,KCNT2,PTGER3,KCNB1,KCNC2,KCNC3,KCNF1,KCNG1,KCNH1,KCNJ3,KCNJ4,KCNJ6,KCNJ8,KCNJ9,KCNJ11,KCNMA1,KCNN1,KCNN2,KCNQ2,KCNS1,KCNS2,LRRC38,RGS4,GAL,NETO1
GO: Biological Process	GO:0060078	regulation of postsynaptic membrane potential	4.73e-17	3.3e-13	6.88e-15	6.48e-14	39	164	MEF2C,ADCYAP1,MET,PTK2B,ADRB1,BAIAP2,CX3CL1,SLC8A2,SNCA,GABRA1,GABRA2,GABRA4,GABRA5,GABRB2,GABRG3,BDNF,STX1A,CACNB3,CUX2,NPY2R,NTSR1,GRIK1,GRIK3,GRIN1,GRIN2A,GRIN2B,GRM5,P2RX5,P2RX6,CHRM1,CHRNA7,WNT7A,SLC17A7,GRIN3A,SHANK1,GLRA3,RGS4,NETO1,SLC29A1
GO: Biological Process	GO:0000904	cell morphogenesis involved in differentiation	5.48e-17	3.82e-13	7.8e-15	7.35e-14	103	889	EPHB6,BCL11A,ACTN1,NRN1,ADCY1,SHC3,SLITRK1,MEF2C,AMIGO1,SEMA3A,SPTBN5,UNC5A,MET,FMN1,TRPV2,OLFM1,BAIAP2,FOXG1,SEMA4F,ISLR2,OLFM4,NTNG1,LRRC4C,ZNF365,SLIT1,TBR1,PHACTR1,CHL1,HECW1,GAP43,MYO5B,PLXND1,GFRA2,BDNF,NEDD9,NTNG2,ARC,UNC5D,CUX2,NPTX1,KALRN,CAMK2A,NTRK2,GRIN1,CCK,RNF165,LINGO1,LZTS1,NR2E1,PAK1,AGRN,DCLK1,TPBG,MGLL,LRTM2,CHN1,CHRNA7,TYRO3,SLIT2,LHX2,SEMA5B,PIK3CD,PIK3R1,NGEF,HRH2,FLRT3,FLRT…
GO: Biological Process	GO:0007409	axonogenesis	8.41e-17	5.87e-13	1.17e-14	1.11e-13	76	552	EPHB6,BCL11A,NRN1,ADCY1,SHC3,SLITRK1,AMIGO1,SEMA3A,SPTBN5,UNC5A,TRPV2,OLFM1,BAIAP2,FOXG1,SEMA4F,ISLR2,NTNG1,LRRC4C,SLIT1,TBR1,CHL1,GAP43,MYO5B,PLXND1,GFRA2,BDNF,NTNG2,UNC5D,NPTX1,KALRN,NTRK2,GRIN1,CCK,RNF165,LINGO1,NR2E1,PAK1,AGRN,DCLK1,MGLL,LRTM2,CHN1,SLIT2,LHX2,SEMA5B,PIK3CD,PIK3R1,FLRT3,FLRT2,PLXNA1,WNT7A,RTN4RL1,BCL11B,PPP3CB,VSTM2L,SLITRK5,CTNNA2,RTN4R,TIAM2,PRDM8,PTPRO,KIF5A,FEZF2,NR4A3,STM…
GO: Biological Process	GO:0061564	axon development	1.1e-16	7.68e-13	1.51e-14	1.42e-13	80	603	EPHB6,BCL11A,NRN1,ADCY1,SHC3,SLITRK1,AMIGO1,SEMA3A,SPTBN5,UNC5A,TRPV2,OLFM1,BAIAP2,FKBP1B,FOXG1,SEMA4F,ISLR2,NTNG1,LRRC4C,SLIT1,TBR1,CHL1,GAP43,MYO5B,PLXND1,GFRA2,BDNF,NTNG2,UNC5D,NPTX1,KALRN,NTRK2,GRIN1,CCK,RNF165,LINGO1,NR2E1,PAK1,AGRN,DCLK1,MGLL,LRTM2,CHN1,SLIT2,LHX2,SEMA5B,PIK3CD,PIK3R1,FLRT3,FLRT2,PLXNA1,CNR1,WNT7A,RTN4RL1,BCL11B,PPP3CB,VSTM2L,SLITRK5,CTNNA2,RTN4RL2,RTN4R,TIAM2,PRDM8,PTPRO,K…
GO: Biological Process	GO:0007611	learning or memory	6.41e-16	4.47e-12	8.61e-14	8.11e-13	55	332	ADCY1,SHC3,MEF2C,ADRA1B,ADRB1,SLC8A2,PDE8B,TBR1,GABRA5,PLK2,BDNF,NEUROD2,PLCB1,ARC,TAC1,CUX2,NPTX2,NRGN,KALRN,NTRK2,NTSR1,GRIN1,GRIN2A,GRIN2B,GRM5,CCK,TAFA2,CCND2,PAK1,CSMD1,TPBG,SERPINF1,SYNPO,CHRNA7,SLC24A2,HRH1,HRH2,CNR1,VIP,HTR2A,CRH,CRHBP,IGF1,PPP3CB,CNTNAP2,PRKAR1B,PRKCG,PTGS2,SLC17A7,SHANK1,DRD1,EGR1,EGR2,NETO1,ELAVL4
GO: Biological Process	GO:0120036	plasma membrane bounded cell projection organization	7.01e-16	4.89e-12	9.23e-14	8.7e-13	167	1863	EPHB6,CCNO,BCL11A,ACTN2,GPRIN1,NRN1,XKR4,ADCY1,SHC3,SLITRK1,MEF2C,ADCYAP1,AMIGO1,EHD3,SEMA3A,SPTBN5,UNC5A,MET,PTK2B,FAP,MRTFB,FMN1,TRPV2,FES,OLFM1,LRRC7,BAIAP2,KIF17,CX3CL1,FKBP1B,FOXG1,RASAL1,SEMA4F,ISLR2,SFRP2,CPNE9,ENC1,NTNG1,CAMK1,LRRC4C,CPNE5,FAS,CDC42EP3,ZNF365,RPH3A,CEP72,SLIT1,SSX2IP,PRICKLE2,FUT9,B9D1,TBR1,UNC13A,PHACTR1,CHL1,PLK2,HECW1,GAP43,MYO5B,SYT17,RAP1GAP2,PLXND1,CDKL1,GFRA2,BDNF,…
GO: Biological Process	GO:0019935	cyclic-nucleotide-mediated signaling	9.96e-16	6.95e-12	1.29e-13	1.21e-12	56	346	ADCY1,ADCY2,ADCYAP1,PTK2B,ADRA1D,ADRA1B,ADRB1,CAP2,PEX5L,GALR1,SSTR1,SSTR2,RUNDC3A,GNA15,NPY,NPPA,GPR6,NPY1R,NPY2R,MCHR1,GPR26,RAPGEF4,GRIK3,GRM2,NUDT4,PDE2A,PDE4A,CHGA,CHRM1,CHRM2,CHRM3,GLP2R,HRH1,HRH2,CNR1,VIP,VIPR1,VIPR2,HTR1A,AKAP5,HTR1E,HTR1F,HTR2A,HTR4,HTR5A,CORT,CRH,GNA14,PRKAR1B,PTGER3,KCNC2,DRD1,GAL,RXFP1,MRAP2,EPHA5
GO: Biological Process	GO:0030030	cell projection organization	1.13e-15	7.89e-12	1.43e-13	1.35e-12	169	1904	EPHB6,CCNO,BCL11A,ACTN2,GPRIN1,NRN1,XKR4,ADCY1,SHC3,SLITRK1,MEF2C,ADCYAP1,AMIGO1,EHD3,SEMA3A,SPTBN5,UNC5A,MET,PTK2B,FAP,MRTFB,FMN1,TRPV2,FES,OLFM1,LRRC7,BAIAP2,KIF17,CX3CL1,FKBP1B,FOXG1,RASAL1,SEMA4F,ISLR2,SFRP2,CPNE9,ENC1,NTNG1,CAMK1,LRRC4C,CPNE5,FAS,CDC42EP3,ZNF365,RPH3A,CEP72,SLIT1,SSX2IP,PRICKLE2,FUT9,B9D1,TBR1,UNC13A,PHACTR1,CHL1,PLK2,HECW1,GAP43,MYO5B,SYT17,RAP1GAP2,PLXND1,CDKL1,GFRA2,BDNF,…
GO: Biological Process	GO:0010975	regulation of neuron projection development	1.68e-15	1.17e-11	2.09e-13	1.97e-12	74	558	BCL11A,SLITRK1,ADCYAP1,AMIGO1,SEMA3A,MET,PTK2B,TRPV2,FES,LRRC7,BAIAP2,CX3CL1,FKBP1B,SEMA4F,ISLR2,SFRP2,ENC1,NTNG1,CAMK1,LRRC4C,ZNF365,SLIT1,FUT9,TBR1,HECW1,MYO5B,RAP1GAP2,PLXND1,BDNF,NTNG2,ARC,CUX2,KALRN,NTRK2,RAPGEF4,GRIN1,NCS1,PTPN5,LINGO1,LZTS1,NR2E1,PAK1,HGF,SERPINF1,CHN1,SLIT2,SERPINI1,SEMA5B,NEGR1,NGEF,PLXNA1,CNR1,AKAP5,WNT7A,RTN4RL1,CTNNA2,RTN4RL2,TANC2,TOX,RTN4R,TIAM2,ITPKA,ITPR1,PTPRO,CA…
GO: Biological Process	GO:0007416	synapse assembly	4.49e-15	3.13e-11	5.5e-13	5.18e-12	42	214	SLITRK1,MEF2C,AMIGO1,LRRTM4,LRFN1,LINGO2,SLIT1,SNCA,GABRA1,GABRA2,GABRB2,GAP43,CLSTN2,PLXND1,LRRC4,BDNF,NTNG2,SDK1,GPM6A,CUX2,NPTX1,NTRK2,GRIN1,NPTXR,AGRN,CDH9,TPBG,LRTM2,NEGR1,PIK3R1,FLRT3,FLRT2,SDK2,WNT7A,CBLN4,SLITRK5,MDGA2,SHANK1,DRD1,EFNA5,EFNB2,CBLN2
GO: Biological Process	GO:0050890	cognition	9.38e-15	6.54e-11	1.13e-12	1.06e-11	57	375	ADCY1,SHC3,MEF2C,ADRA1B,ADRB1,SLC8A2,PDE8B,TBR1,GABRA5,CHL1,PLK2,BDNF,NEUROD2,PLCB1,ARC,TAC1,CUX2,NPTX2,NRGN,KALRN,NTRK2,NTSR1,GRIN1,GRIN2A,GRIN2B,GRM5,CCK,TAFA2,CCND2,PAK1,CSMD1,TPBG,SERPINF1,SYNPO,CHRM1,CHRNA7,SLC24A2,HRH1,HRH2,CNR1,VIP,HTR2A,CRH,CRHBP,IGF1,PPP3CB,CNTNAP2,PRKAR1B,PRKCG,PTGS2,SLC17A7,SHANK1,DRD1,EGR1,EGR2,NETO1,ELAVL4
GO: Biological Process	GO:2001257	regulation of cation channel activity	9.69e-15	6.76e-11	1.15e-12	1.08e-11	41	209	ACTN2,MEF2C,AMIGO1,EHD3,CACNG3,PTK2B,ADRB1,LRRC7,FKBP1B,RPH3A,ANTKMT,STAC2,ARC,NPPA,CACNB1,CACNB3,CALM1,HCN1,NTSR1,CASQ1,GRIN1,GRIN2A,GRIN2B,SHISA9,STOML1,HOMER1,CRH,CRHBP,DAPK1,CNIH3,KCNC2,KCNG1,KCNJ11,KCNS1,KCNS2,SHANK1,LRRC38,RASGRF2,GAL,CACNG8,NETO1
GO: Biological Process	GO:0035249	synaptic transmission, glutamatergic	1.06e-14	7.41e-11	1.24e-12	1.17e-11	30	114	SHC3,MEF2C,ADCYAP1,CACNG3,PTK2B,TSHZ3,DGKZ,KMO,UNC13A,SYT1,NPY2R,KALRN,NTRK2,GRIK1,GRIK3,GRIN1,GRM2,GRM5,CCKBR,PAK1,CDH8,HOMER1,CNR1,HTR2A,PTGS2,CNIH3,SLC17A7,SHANK1,DRD1,CACNG8
GO: Biological Process	GO:0015837	amine transport	1.13e-13	7.86e-10	1.29e-11	1.21e-10	31	132	NAT8L,SYT13,RHCG,KMO,SNCA,SYT17,STX1A,SYT1,SYT5,NPY2R,NPY5R,NTSR1,GRIK1,GRIN2B,GRM2,SYT7,CCK,CHGA,CHRNA7,CNR1,VIP,HTR1A,HTR2A,SYT10,CRH,CARTPT,PRKCB,PTGER3,KCNB1,DRD1,RGS4
GO: Biological Process	GO:0050877	nervous system process	1.48e-13	1.04e-09	1.67e-11	1.57e-10	146	1645	KCNMB2,OR2L3,ABR,KCNIP3,ADCY1,SHC3,MEF2C,ADCYAP1,CACNG3,MET,PTK2B,ADRA1D,ADRA1B,ADRB1,TRPV2,BAIAP2,CX3CL1,FKBP1B,TSHZ3,SLC8A2,PDE8B,TBR1,SNCA,SCN3B,GABRA1,GABRA2,GABRA4,GABRA5,CHL1,GABRB2,GABRD,GABRG3,PLK2,OR14I1,BDNF,NMU,STX1A,NEUROD2,PLCB1,ARC,TAC1,CACNA1I,KCNMB4,CCN3,NPAS1,CACNB3,CUX2,NPTX1,NPTX2,NPY1R,NPY2R,NRGN,KALRN,NGB,NTRK2,NTSR1,RAPGEF4,PKD2L1,GRIK1,GRIN1,GRIN2A,GRIN2B,GRM5,CCK,CCKBR,TAF…
GO: Biological Process	GO:0051952	regulation of amine transport	1.52e-13	1.06e-09	1.68e-11	1.59e-10	30	125	NAT8L,SYT13,KMO,SNCA,SYT17,STX1A,SYT1,SYT5,NPY2R,NPY5R,NTSR1,GRIK1,GRIN2B,GRM2,SYT7,CCK,CHGA,CHRNA7,CNR1,VIP,HTR1A,HTR2A,SYT10,CRH,CARTPT,PRKCB,PTGER3,KCNB1,DRD1,RGS4
GO: Biological Process	GO:0099601	regulation of neurotransmitter receptor activity	3.5e-13	2.44e-09	3.82e-11	3.6e-10	25	89	ACTN2,MEF2C,CACNG3,PTK2B,LRRC7,RPH3A,ARC,NPTX1,NPTX2,GRIN1,GRIN2A,GRIN2B,SHISA9,NPTXR,DLGAP2,DLGAP1,HOMER1,CRH,CRHBP,DAPK1,CNIH3,SHANK1,RASGRF2,CACNG8,NETO1
GO: Biological Process	GO:0006836	neurotransmitter transport	4.59e-13	3.2e-09	4.93e-11	4.65e-10	45	275	NAT8L,NRN1,ADCY1,MEF2C,DOC2A,RPH3A,KMO,SLC6A7,SNCA,UNC13A,GABRA2,GAD1,STX1A,SYT1,SYT5,KCNMB4,BAIAP3,CALM1,CAMK2A,NTRK2,SYT7,NCS1,PAK1,CHRM2,CHRNA7,CNR1,HTR1A,HTR2A,WNT7A,SYT10,STX19,PRKCB,PRKCE,PRKCG,CADPS2,RIMS3,KCNC3,SV2B,KCNH1,SLC17A7,GRIN3A,DRD1,GLRA3,CBLN2,SLC29A1
GO: Biological Process	GO:0051966	regulation of synaptic transmission, glutamatergic	5.15e-13	3.6e-09	5.45e-11	5.14e-10	24	83	MEF2C,ADCYAP1,CACNG3,PTK2B,TSHZ3,DGKZ,KMO,UNC13A,SYT1,NPY2R,KALRN,NTRK2,GRIK1,GRIK3,GRM2,GRM5,CCKBR,HOMER1,CNR1,HTR2A,PTGS2,SHANK1,DRD1,CACNG8
GO: Biological Process	GO:0140352	export from cell	7.98e-13	5.57e-09	8.32e-11	7.84e-10	139	1571	ABR,SIRPB1,ACTN1,ACTN2,NRN1,ADCY1,MEF2C,ADCYAP1,ADRB1,HYAL3,FES,AHSG,LRRC7,FKBP1B,SYT13,DOC2A,OLFM4,APEH,PEX5L,RPH3A,KMO,ARL4D,SLC8A2,ARNTL,PDE8B,AACS,NECAB3,SNCA,ATP2B1,ATP4A,UNC13A,MYB,GAD1,GALR1,MYO5B,SYT17,TNFRSF11A,BDNF,NMU,NELL2,STX1A,NEUROD1,SYT1,SYT5,TAC1,CACNA1I,KCNMB4,BAIAP3,NOS2,CCN3,NPPA,NPY1R,NPY2R,NPY5R,CALM1,KALRN,CAMK2A,NTRK2,NTSR1,RAPGEF4,ARHGAP9,GRIN2B,ADTRP,GRM2,SYT7,CREB3L1,CC…
GO: Biological Process	GO:0019933	cAMP-mediated signaling	9.01e-13	6.29e-09	9.24e-11	8.72e-10	46	291	ADCY1,ADCY2,ADCYAP1,ADRA1D,ADRA1B,ADRB1,CAP2,PEX5L,GALR1,SSTR2,GNA15,GPR6,NPY1R,NPY2R,MCHR1,GPR26,RAPGEF4,GRIK3,GRM2,PDE2A,PDE4A,CHGA,CHRM1,CHRM2,CHRM3,GLP2R,CNR1,VIP,VIPR1,VIPR2,HTR1A,AKAP5,HTR1E,HTR1F,HTR4,HTR5A,CORT,CRH,GNA14,PRKAR1B,PTGER3,DRD1,GAL,RXFP1,MRAP2,EPHA5
GO: Biological Process	GO:0099643	signal release from synapse	1.11e-12	7.73e-09	1.1e-10	1.04e-09	39	219	NRN1,ADCY1,MEF2C,DOC2A,RPH3A,KMO,SNCA,UNC13A,GAD1,STX1A,SYT1,SYT5,KCNMB4,BAIAP3,CALM1,CAMK2A,NTRK2,SYT7,NCS1,PAK1,CHRM2,CHRNA7,CNR1,HTR1A,HTR2A,WNT7A,SYT10,STX19,PRKCB,PRKCE,PRKCG,CADPS2,RIMS3,KCNC3,KCNH1,GRIN3A,DRD1,GLRA3,CBLN2
GO: Biological Process	GO:0007269	neurotransmitter secretion	1.11e-12	7.73e-09	1.1e-10	1.04e-09	39	219	NRN1,ADCY1,MEF2C,DOC2A,RPH3A,KMO,SNCA,UNC13A,GAD1,STX1A,SYT1,SYT5,KCNMB4,BAIAP3,CALM1,CAMK2A,NTRK2,SYT7,NCS1,PAK1,CHRM2,CHRNA7,CNR1,HTR1A,HTR2A,WNT7A,SYT10,STX19,PRKCB,PRKCE,PRKCG,CADPS2,RIMS3,KCNC3,KCNH1,GRIN3A,DRD1,GLRA3,CBLN2
GO: Biological Process	GO:0044070	regulation of anion transport	1.62e-12	1.13e-08	1.6e-10	1.51e-09	103	1041	NAT8L,YJEFN3,RTN2,ADCYAP1,FABP3,BAP1,MET,ADRB1,FKBP1B,SYT13,CAMK1,PEX5L,KMO,ARNTL,PDE8B,AACS,SNCA,MYB,ARPP19,GALR1,SYT17,TNFRSF11A,NMU,BID,STX1A,NEUROD1,ARC,SYT1,SYT5,TAC1,BAIAP3,NOS2,CCN3,CA7,NPPA,CACNB3,NPY2R,NPY5R,KALRN,NTSR1,RAPGEF4,OSTN,GRIK1,GRIN2B,ADTRP,GRM2,GRM5,SYT7,TAMALIN,CCK,CCKBR,PTPN5,PKIG,PAK1,PDE4C,OPN3,ATP8B1,CHGA,CHRM1,CHRNA7,PIK3R1,PLA2G4A,HRH2,CNR1,PICK1,CABP1,VIP,HTR1A,VSNL1,…
GO: Biological Process	GO:0007612	learning	1.7e-12	1.19e-08	1.65e-10	1.56e-09	36	192	ADRA1B,SLC8A2,PDE8B,TBR1,GABRA5,BDNF,NEUROD2,ARC,TAC1,NPTX2,NRGN,KALRN,NTRK2,NTSR1,GRIN1,GRIN2A,GRIN2B,GRM5,CCK,TAFA2,PAK1,CSMD1,TPBG,SYNPO,CHRNA7,SLC24A2,HRH1,HRH2,CRH,PPP3CB,CNTNAP2,PTGS2,SHANK1,DRD1,NETO1,ELAVL4
GO: Biological Process	GO:0007613	memory	1.89e-12	1.32e-08	1.81e-10	1.7e-09	33	164	ADCY1,ADRB1,SLC8A2,PLK2,BDNF,PLCB1,ARC,TAC1,CUX2,KALRN,NTRK2,GRIN1,GRIN2A,GRIN2B,CCK,TAFA2,CCND2,CSMD1,SERPINF1,CHRNA7,SLC24A2,HRH1,HRH2,CNR1,HTR2A,IGF1,PPP3CB,PTGS2,SLC17A7,SHANK1,DRD1,EGR1,NETO1
GO: Biological Process	GO:0060291	long-term synaptic potentiation	2.23e-12	1.56e-08	2.1e-10	1.98e-09	27	112	ADCY1,PTK2B,ADRB1,TSHZ3,SLC8A2,SNCA,UNC13A,PLK2,CYP46A1,ARC,NRGN,KALRN,NTRK2,GRIN2A,GRIN2B,PTPN5,NR2E1,PAK1,CHRNA7,SLC24A2,AKAP5,CRH,PRKCG,SHANK1,DRD1,RASGRF2,EPHA4
GO: Biological Process	GO:0007186	G protein-coupled receptor signaling pathway	2.3e-12	1.61e-08	2.14e-10	2.02e-09	127	1407	OR2L3,ABR,ACTN2,ADCY1,ADCY2,ADCYAP1,SORCS1,FZD8,MET,PTK2B,ADRA1D,ADRA1B,ADRB1,KCTD16,CX3CL1,DGKZ,RGS20,PDE8B,RASD1,GAST,SNCA,GABRA1,GABRA2,GABRA4,GABRA5,GABRB2,GABRG3,GALR1,GAP43,MCHR2,OR14I1,SST,SSTR1,SSTR2,BDNF,NMU,NPFFR2,PLCB1,TAC1,GNA15,TAC3,GNG3,BAIAP3,NPY,NPPA,GPR6,NPY1R,NPY2R,NPY5R,GPR20,GPR22,MCHR1,GPR26,CALM1,KALRN,CAMK2A,NTSR1,RAPGEF4,GRIK3,GRM2,GRM5,ARHGEF25,CCK,CCKBR,GUCA1B,SLC39A14,O…
GO: Biological Process	GO:1903522	regulation of blood circulation	5.11e-12	3.57e-08	4.69e-10	4.42e-09	50	351	KCNMB2,KCNIP3,EHD3,CACNG3,SEMA3A,ADRA1D,ADRA1B,ADRB1,SCN2B,CX3CL1,FKBP1B,SLC8A2,ATP2B1,CACNA2D3,SCN3B,HOPX,FXYD7,FXYD6,NMU,TAC1,KCNMB4,NPPA,CACNB1,CACNB3,NPY1R,CALM1,CASQ1,THRB,TNNT2,AGRN,CHGA,CHRM2,CHRM3,CHRNA7,PIK3R1,HRH1,HRH2,HTR1A,HTR2A,PTGER3,PTGS2,ITPR1,KCNJ3,KCNJ4,KCNJ11,KCNN2,DRD1,RGS4,CACNG8,CACNG6
GO: Biological Process	GO:0032940	secretion by cell	5.19e-12	3.62e-08	4.7e-10	4.43e-09	133	1517	ABR,SIRPB1,ACTN1,ACTN2,NRN1,ADCY1,MEF2C,ADCYAP1,ADRB1,HYAL3,FES,AHSG,LRRC7,FKBP1B,SYT13,DOC2A,OLFM4,APEH,PEX5L,RPH3A,KMO,ARL4D,ARNTL,PDE8B,AACS,NECAB3,SNCA,UNC13A,MYB,GAD1,GALR1,MYO5B,SYT17,TNFRSF11A,BDNF,NMU,NELL2,STX1A,NEUROD1,SYT1,SYT5,TAC1,CACNA1I,KCNMB4,BAIAP3,NOS2,CCN3,NPPA,NPY1R,NPY2R,NPY5R,CALM1,KALRN,CAMK2A,NTRK2,NTSR1,RAPGEF4,ARHGAP9,GRIN2B,ADTRP,GRM2,SYT7,CREB3L1,CCK,NCS1,CCKBR,CORO1A,…
GO: Biological Process	GO:0001505	regulation of neurotransmitter levels	6.44e-12	4.49e-08	5.76e-10	5.43e-09	44	285	NAT8L,NRN1,ADCY1,MEF2C,DOC2A,RPH3A,KMO,SNCA,UNC13A,GABRA2,GAD1,STX1A,SYT1,SYT5,KCNMB4,BAIAP3,CALM1,CAMK2A,NTRK2,SYT7,NCS1,PAK1,CHRM2,CHRNA7,CNR1,HTR1A,HTR2A,WNT7A,SYT10,STX19,MOXD1,PRKCB,PRKCE,PRKCG,CADPS2,RIMS3,KCNC3,KCNH1,SLC17A7,GRIN3A,DRD1,GLRA3,CBLN2,SLC29A1
GO: Biological Process	GO:0046928	regulation of neurotransmitter secretion	7.6e-12	5.3e-08	6.71e-10	6.33e-09	29	135	NRN1,ADCY1,MEF2C,KMO,SNCA,UNC13A,STX1A,SYT1,KCNMB4,BAIAP3,CALM1,CAMK2A,NTRK2,NCS1,CHRM2,CHRNA7,CNR1,HTR1A,HTR2A,WNT7A,PRKCB,PRKCE,PRKCG,RIMS3,KCNC3,KCNH1,GRIN3A,DRD1,GLRA3
GO: Biological Process	GO:0120035	regulation of plasma membrane bounded cell projection organization	8.1e-12	5.65e-08	7.06e-10	6.66e-09	83	782	BCL11A,SLITRK1,ADCYAP1,AMIGO1,SEMA3A,MET,PTK2B,TRPV2,FES,LRRC7,BAIAP2,CX3CL1,FKBP1B,SEMA4F,ISLR2,SFRP2,ENC1,NTNG1,CAMK1,LRRC4C,CDC42EP3,ZNF365,SLIT1,FUT9,TBR1,HECW1,GAP43,MYO5B,RAP1GAP2,PLXND1,CDKL1,BDNF,NTNG2,ARC,GPM6A,CUX2,KALRN,NTRK2,RAPGEF4,GRIN1,GRIN2B,NCS1,PTPN5,LINGO1,LZTS1,NR2E1,PAK1,AGRN,HGF,SERPINF1,ATP8B1,CHN1,SLIT2,SERPINI1,SEMA5B,NEGR1,PIK3R1,NGEF,HOMER1,PLXNA1,CNR1,AKAP5,WNT7A,RTN4R…
GO: Biological Process	GO:0031279	regulation of cyclase activity	1.05e-11	7.33e-08	8.99e-10	8.47e-09	43	278	ADCY1,ADCY2,ADCYAP1,ADRA1D,ADRA1B,ADRB1,CAP2,GALR1,SSTR2,NPFFR2,GNA15,NOS2,GPR6,NPY1R,NPY2R,MCHR1,GPR26,GRIK3,GRM2,GUCA1B,PDE2A,CHGA,CHRM1,CHRM2,CHRM3,GLP2R,CNR1,VIP,VIPR1,VIPR2,HTR1A,AKAP5,HTR1E,HTR1F,HTR4,HTR5A,CORT,GABBR2,GNA14,PTGER3,DRD1,RXFP1,MRAP2
GO: Biological Process	GO:0031344	regulation of cell projection organization	1.06e-11	7.37e-08	8.99e-10	8.47e-09	84	800	BCL11A,SLITRK1,ADCYAP1,AMIGO1,SEMA3A,MET,PTK2B,TRPV2,FES,LRRC7,BAIAP2,CX3CL1,FKBP1B,SEMA4F,ISLR2,SFRP2,ENC1,NTNG1,CAMK1,LRRC4C,CDC42EP3,ZNF365,SLIT1,FUT9,TBR1,HECW1,GAP43,MYO5B,RAP1GAP2,PLXND1,CDKL1,BDNF,NTNG2,ARC,GPM6A,CUX2,KALRN,NTRK2,RAPGEF4,GRIN1,GRIN2B,NCS1,PTPN5,LINGO1,LZTS1,NR2E1,PAK1,AGRN,HGF,SERPINF1,ATP8B1,CHN1,SLIT2,SERPINI1,SEMA5B,NEGR1,PIK3R1,NGEF,FAM110C,HOMER1,PLXNA1,CNR1,AKAP5,WNT…
GO: Biological Process	GO:0007417	central nervous system development	1.67e-11	1.17e-07	1.37e-09	1.29e-08	109	1172	EPHB6,ABR,ADCY1,SHC3,ADCYAP1,AMIGO1,SEMA3A,MET,MRTFB,BASP1,FOXG1,SOX6,SFRP2,LMO4,ZNF365,MSX1,SLIT1,TAGLN3,CHRD,TBR1,NRG3,NEUROD6,ATP2B1,GABRA4,GABRA5,PHACTR1,SOX5,HAPLN4,SSTR1,SSTR2,NEUROD1,NEUROD2,PLCB1,SYT1,UNC5D,NPY,NPAS1,NPAS2,SATB2,NPTX1,CALM1,NRGN,KALRN,NTRK2,GRIK1,GRIN1,GRIN2A,GRIN2B,AGBL4,OTX1,CDH22,LINGO1,NR2E1,PAK1,DCLK1,POU6F2,CENPF,VIT,TYRO3,SLIT2,LHX2,SERPINI1,HTR5A,WNT7A,ID2,RTN4RL1…
GO: Biological Process	GO:0051339	regulation of lyase activity	1.7e-11	1.19e-07	1.37e-09	1.29e-08	43	282	ADCY1,ADCY2,ADCYAP1,ADRA1D,ADRA1B,ADRB1,CAP2,GALR1,SSTR2,NPFFR2,GNA15,NOS2,GPR6,NPY1R,NPY2R,MCHR1,GPR26,GRIK3,GRM2,GUCA1B,PDE2A,CHGA,CHRM1,CHRM2,CHRM3,GLP2R,CNR1,VIP,VIPR1,VIPR2,HTR1A,AKAP5,HTR1E,HTR1F,HTR4,HTR5A,CORT,GABBR2,GNA14,PTGER3,DRD1,RXFP1,MRAP2
GO: Biological Process	GO:0045761	regulation of adenylate cyclase activity	1.7e-11	1.19e-07	1.37e-09	1.29e-08	41	260	ADCY1,ADCY2,ADCYAP1,ADRA1D,ADRA1B,ADRB1,CAP2,GALR1,SSTR2,NPFFR2,GNA15,GPR6,NPY1R,NPY2R,MCHR1,GPR26,GRIK3,GRM2,PDE2A,CHGA,CHRM1,CHRM2,CHRM3,GLP2R,CNR1,VIP,VIPR1,VIPR2,HTR1A,AKAP5,HTR1E,HTR1F,HTR4,HTR5A,CORT,GABBR2,GNA14,PTGER3,DRD1,RXFP1,MRAP2
GO: Biological Process	GO:0043949	regulation of cAMP-mediated signaling	1.71e-11	1.2e-07	1.37e-09	1.29e-08	42	271	ADCY1,ADCY2,ADCYAP1,ADRA1D,ADRA1B,ADRB1,PEX5L,GALR1,SSTR2,GNA15,GPR6,NPY1R,NPY2R,MCHR1,GPR26,GRIK3,GRM2,PDE2A,PDE4A,CHGA,CHRM1,CHRM2,CHRM3,GLP2R,CNR1,VIP,VIPR1,VIPR2,HTR1A,AKAP5,HTR1E,HTR1F,HTR4,HTR5A,CORT,CRH,GNA14,PRKAR1B,PTGER3,DRD1,RXFP1,MRAP2
GO: Biological Process	GO:0099003	vesicle-mediated transport in synapse	1.71e-11	1.2e-07	1.37e-09	1.29e-08	42	271	NRN1,ADCY1,DOC2A,SNCB,SNCA,UNC13A,MYO5B,STX1A,ARC,SYT1,SYT5,CALM1,CAMK2A,RAPGEF4,SYT7,NCS1,CHRM2,CHRNA7,CNR1,PICK1,HTR1A,AKAP5,HTR2A,WNT7A,SYT10,STX19,PPP3CB,PPP3R1,PRKAR1B,PRKCB,PRKCE,PRKCG,CADPS2,MAPK10,RIMS3,KCNH1,SLC17A7,GRIN3A,RAB27B,DRD1,GLRA3,EFNB2
GO: Biological Process	GO:0007411	axon guidance	1.72e-11	1.2e-07	1.37e-09	1.29e-08	46	316	EPHB6,SHC3,SEMA3A,SPTBN5,UNC5A,FOXG1,SEMA4F,SLIT1,TBR1,CHL1,GAP43,PLXND1,GFRA2,BDNF,UNC5D,KALRN,RNF165,AGRN,LRTM2,CHN1,SLIT2,LHX2,SEMA5B,PIK3CD,PIK3R1,FLRT3,FLRT2,PLXNA1,RTN4RL1,BCL11B,VSTM2L,RTN4R,PTPRO,KIF5A,FEZF2,NR4A3,NTN4,EFNA3,EFNA5,EFNB2,EFNB3,EGR2,EPHA10,EPHA3,EPHA4,EPHA5
GO: Biological Process	GO:0046903	secretion	1.85e-11	1.29e-07	1.45e-09	1.37e-08	141	1672	ABR,SIRPB1,ACTN1,ACTN2,NRN1,ADCY1,MEF2C,ADCYAP1,ADRB1,HYAL3,FES,AHSG,LRRC7,FKBP1B,SYT13,DOC2A,OLFM4,APEH,PEX5L,RPH3A,KMO,ARL4D,ARNTL,PDE8B,AACS,NECAB3,SNCA,UNC13A,MYB,GAD1,GALR1,MYO5B,SYT17,TNFRSF11A,BDNF,NMU,NELL2,STX1A,NEUROD1,SYT1,SYT5,TAC1,CACNA1I,KCNMB4,BAIAP3,NOS2,CCN3,NPHS1,NPPA,NPY1R,NPY2R,NPY5R,CALM1,KALRN,CAMK2A,NTRK2,NTSR1,RAPGEF4,ARHGAP9,GRIK1,GRIN2B,ADTRP,GRM2,SYT7,CREB3L1,CCK,NCS1,C…
GO: Biological Process	GO:0097485	neuron projection guidance	1.93e-11	1.34e-07	1.49e-09	1.41e-08	46	317	EPHB6,SHC3,SEMA3A,SPTBN5,UNC5A,FOXG1,SEMA4F,SLIT1,TBR1,CHL1,GAP43,PLXND1,GFRA2,BDNF,UNC5D,KALRN,RNF165,AGRN,LRTM2,CHN1,SLIT2,LHX2,SEMA5B,PIK3CD,PIK3R1,FLRT3,FLRT2,PLXNA1,RTN4RL1,BCL11B,VSTM2L,RTN4R,PTPRO,KIF5A,FEZF2,NR4A3,NTN4,EFNA3,EFNA5,EFNB2,EFNB3,EGR2,EPHA10,EPHA3,EPHA4,EPHA5
GO: Biological Process	GO:0031644	regulation of nervous system process	2.72e-11	1.9e-07	2.09e-09	1.97e-08	34	190	PTK2B,BAIAP2,SLC8A2,NMU,STX1A,TAC1,CCN3,CACNB3,CUX2,NPTX1,NPTX2,NPY2R,NTSR1,RAPGEF4,GRIN1,GRIN2A,CCK,CCKBR,SHISA9,NPTXR,HGF,DLGAP2,DLGAP1,MGLL,CHRNA7,HOMER1,VIP,WNT7A,CARTPT,IGF1,SHANK1,RGS4,EGR2,NETO1
GO: Biological Process	GO:0051963	regulation of synapse assembly	2.87e-11	2e-07	2.18e-09	2.05e-08	27	124	SLITRK1,MEF2C,AMIGO1,LRRTM4,LRFN1,LINGO2,SLIT1,SNCA,CLSTN2,BDNF,NTNG2,CUX2,NPTX1,NTRK2,GRIN1,AGRN,TPBG,LRTM2,NEGR1,PIK3R1,FLRT3,FLRT2,WNT7A,SLITRK5,MDGA2,EFNA5,CBLN2
GO: Biological Process	GO:0099565	chemical synaptic transmission, postsynaptic	2.9e-11	2.03e-07	2.18e-09	2.05e-08	28	133	MEF2C,MET,PTK2B,ADRB1,BAIAP2,CX3CL1,SLC8A2,SNCA,BDNF,STX1A,CACNB3,CUX2,NPY2R,NTSR1,GRIK1,GRIN1,GRIN2A,GRIN2B,P2RX5,P2RX6,CHRNA7,WNT7A,SLC17A7,SHANK1,GLRA3,RGS4,NETO1,SLC29A1
GO: Biological Process	GO:0035418	protein localization to synapse	3.04e-11	2.12e-07	2.26e-09	2.13e-08	25	107	CACNG3,LRRC7,BAIAP2,KIF17,NPHS1,NPTX1,NPTX2,KALRN,CAMK2A,RAPGEF4,GRIN1,GRIN2A,TAMALIN,NPTXR,DLGAP1,HOMER1,WNT7A,MAPK10,ANKS1B,CNIH3,KIF5A,RAB27B,SHANK1,CACNG8,NETO1
GO: Biological Process	GO:0051588	regulation of neurotransmitter transport	3.79e-11	2.65e-07	2.79e-09	2.63e-08	30	153	NAT8L,NRN1,ADCY1,MEF2C,KMO,SNCA,UNC13A,STX1A,SYT1,KCNMB4,BAIAP3,CALM1,CAMK2A,NTRK2,NCS1,CHRM2,CHRNA7,CNR1,HTR1A,HTR2A,WNT7A,PRKCB,PRKCE,PRKCG,RIMS3,KCNC3,KCNH1,GRIN3A,DRD1,GLRA3
GO: Biological Process	GO:0001508	action potential	7.59e-11	5.3e-07	5.52e-09	5.2e-08	34	197	KCNMB2,CACNG3,SCN2B,FKBP1B,SLC8A2,SCN3B,TAC1,CACNA1I,KCNMB4,GNA15,CACNB3,CALM1,HCN1,NTRK2,NTSR1,RAPGEF4,GRIN2A,GRIN2B,PAK1,CHRNA7,CNR1,CARTPT,GNA14,CNTNAP2,PTPN3,KCNB1,KCNC2,KCNJ3,KCNJ8,KCNMA1,KCNN2,KCNQ2,DRD1,CACNG8
GO: Biological Process	GO:0051050	positive regulation of transport	7.71e-11	5.38e-07	5.54e-09	5.23e-08	101	1081	NAT8L,ABR,SIRPB1,ACTN2,ADCYAP1,AMIGO1,FABP3,BAP1,EHD3,CACNG3,MET,MFGE8,ADRB1,HYAL3,TRPV2,AHSG,CX3CL1,CAMK1,PEX5L,KMO,AACS,ANTKMT,SNCA,ATP2B1,UNC13A,SCN3B,MYB,ARPP19,GALR1,MYO5B,TNFRSF11A,NMU,BID,STAC2,NELL2,STX1A,PLCB1,ARC,SYT1,TAC1,CACNA1I,BAIAP3,NPPA,CACNB3,NPY2R,MCHR1,CALM1,CAMK2A,HCN1,NTSR1,RAPGEF4,CASQ1,GRIK1,GRIN1,GRIN2B,SYT7,CCK,NCS1,CCKBR,PTPN5,P2RX5,PAK1,HTR3B,OPN3,CHRM1,PIK3R1,PLA2G4A,H…
GO: Biological Process	GO:1903305	regulation of regulated secretory pathway	9.07e-11	6.33e-07	6.46e-09	6.09e-08	33	188	ABR,NRN1,ADCY1,HYAL3,FES,SYT13,DOC2A,SYT17,STX1A,SYT1,SYT5,CACNA1I,NPPA,CALM1,SYT7,NCS1,CHRM2,CHRNA7,CNR1,HTR1A,HTR2A,WNT7A,SYT10,PRKCB,PRKCE,RAB15,PRKCG,RIMS3,KCNB1,KCNH1,GRIN3A,DRD1,GLRA3
GO: Biological Process	GO:0007188	adenylate cyclase-modulating G protein-coupled receptor signaling pathway	9.43e-11	6.58e-07	6.65e-09	6.27e-08	38	241	ADCY1,ADCY2,ADCYAP1,ADRA1D,ADRA1B,ADRB1,GALR1,SSTR2,GNA15,GPR6,NPY1R,NPY2R,MCHR1,GPR26,GRIK3,GRM2,PDE2A,CHGA,CHRM1,CHRM2,CHRM3,GLP2R,CNR1,VIP,VIPR1,VIPR2,HTR1A,AKAP5,HTR1E,HTR1F,HTR4,HTR5A,CORT,GNA14,PTGER3,DRD1,RXFP1,MRAP2
GO: Biological Process	GO:0043270	positive regulation of ion transport	1.11e-10	7.72e-07	7.72e-09	7.28e-08	82	809	NAT8L,ACTN2,ADCYAP1,AMIGO1,FABP3,BAP1,EHD3,CACNG3,MET,ADRB1,TRPV2,CX3CL1,CAMK1,PEX5L,KMO,AACS,ANTKMT,SNCA,ATP2B1,SCN3B,MYB,ARPP19,GALR1,TNFRSF11A,NMU,BID,STAC2,STX1A,PLCB1,ARC,SYT1,TAC1,BAIAP3,NPPA,CACNB3,NPY2R,MCHR1,CALM1,CAMK2A,HCN1,NTSR1,RAPGEF4,CASQ1,GRIK1,GRIN1,GRIN2B,CCK,CCKBR,PTPN5,P2RX5,PAK1,HTR3B,OPN3,CHRM1,PIK3R1,PLA2G4A,HOMER1,VIP,VSNL1,AKAP5,CRH,CARTPT,IGF1,PPP3CB,PPP3R1,PRKCE,SYTL2,P…
GO: Biological Process	GO:0007420	brain development	1.17e-10	8.17e-07	8.09e-09	7.63e-08	85	853	ABR,ADCY1,ADCYAP1,AMIGO1,SEMA3A,MET,MRTFB,BASP1,FOXG1,SFRP2,ZNF365,MSX1,SLIT1,CHRD,TBR1,NRG3,NEUROD6,ATP2B1,GABRA5,PHACTR1,SSTR1,SSTR2,NEUROD1,NEUROD2,PLCB1,SYT1,NPY,SATB2,CALM1,NRGN,NTRK2,GRIN1,GRIN2A,GRIN2B,OTX1,CDH22,NR2E1,PAK1,DCLK1,CENPF,TYRO3,SLIT2,LHX2,HTR5A,WNT7A,ID2,RTN4RL1,CRH,IGF1,BCL11B,CHD5,CNTNAP2,SLITRK5,CTNNA2,RTN4RL2,TOX,RTN4R,MEIS3,PTGER3,CA10,PRDM8,KCNC2,ARNT2,SLC17A7,MAFB,DLX1…
GO: Biological Process	GO:0050433	regulation of catecholamine secretion	1.32e-10	9.23e-07	9.05e-09	8.53e-08	20	73	SYT13,SNCA,SYT17,STX1A,SYT1,SYT5,NPY2R,GRM2,SYT7,CHGA,CHRNA7,CNR1,VIP,HTR2A,SYT10,CRH,CARTPT,PRKCB,PTGER3,KCNB1
GO: Biological Process	GO:0016079	synaptic vesicle exocytosis	1.35e-10	9.45e-07	9.17e-09	8.65e-08	29	151	NRN1,ADCY1,DOC2A,SNCA,UNC13A,STX1A,SYT1,SYT5,CALM1,CAMK2A,SYT7,NCS1,CHRM2,CHRNA7,CNR1,HTR1A,HTR2A,WNT7A,SYT10,STX19,PRKCB,PRKCE,PRKCG,CADPS2,RIMS3,KCNH1,GRIN3A,DRD1,GLRA3
GO: Biological Process	GO:0017157	regulation of exocytosis	1.53e-10	1.07e-06	1.03e-08	9.7e-08	39	256	ABR,NRN1,ADCY1,HYAL3,FES,SYT13,DOC2A,SNCA,MYO5B,SYT17,STX1A,SYT1,SYT5,CACNA1I,NPPA,CALM1,RAPGEF4,SYT7,NCS1,CHRM2,CHRNA7,CNR1,HTR1A,VSNL1,HTR2A,WNT7A,SYT10,PRKCB,PRKCE,RAB15,PRKCG,CADPS2,RIMS3,KCNB1,KCNH1,GRIN3A,RAB27B,DRD1,GLRA3
GO: Biological Process	GO:0008015	blood circulation	1.93e-10	1.34e-06	1.28e-08	1.21e-07	68	622	KCNMB2,NCALD,ABR,KCNIP3,EHD3,CACNG3,SEMA3A,MET,ADRA1D,ADRA1B,ADRB1,SCN2B,CX3CL1,FKBP1B,SLC8A2,ATP2B1,CACNA2D3,SCN3B,HOPX,FXYD7,FXYD6,NMU,TAC1,KCNMB4,TAC3,NOS2,NPY,NPPA,CACNB1,CACNB3,NPY1R,CALM1,NTSR1,CASQ1,THRB,TNNT2,AGRN,PDE2A,CHGA,CHRM2,CHRM3,CHRNA7,SLIT2,PIK3R1,HRH1,HRH2,CNR1,TRHDE,HTR1A,HTR2A,ID2,CRH,CARTPT,PTGER3,PTGS2,ITPR1,PTPRO,KCNJ3,KCNJ4,KCNJ8,KCNJ11,KCNMA1,KCNN2,DRD1,RGS4,CACNG8,CACNG6…
GO: Biological Process	GO:0030900	forebrain development	2.05e-10	1.43e-06	1.35e-08	1.27e-07	55	451	ADCYAP1,SEMA3A,MRTFB,FOXG1,MSX1,SLIT1,CHRD,TBR1,NRG3,NEUROD6,PHACTR1,SSTR1,SSTR2,NEUROD1,PLCB1,NPY,SATB2,NRGN,NTRK2,GRIN1,OTX1,NR2E1,PAK1,DCLK1,TYRO3,SLIT2,LHX2,HTR5A,WNT7A,ID2,RTN4RL1,CRH,BCL11B,CHD5,CNTNAP2,SLITRK5,RTN4RL2,TOX,RTN4R,PTGER3,PRDM8,KCNC2,DLX1,DLX2,DRD1,RARB,FEZF2,NR4A3,E2F1,CRTAC1,LHX6,ELAVL4,EMX1,EMX2,EPHA5
GO: Biological Process	GO:0007215	glutamate receptor signaling pathway	2.14e-10	1.49e-06	1.39e-08	1.31e-07	18	60	PTK2B,CX3CL1,UNC13A,SSTR1,PLCB1,KALRN,CAMK2A,GRIK1,GRIK3,GRIN1,GRIN2A,GRIN2B,GRM2,GRM5,HOMER1,NECAB2,KCNB1,GRIN3A
GO: Biological Process	GO:0050432	catecholamine secretion	2.26e-10	1.57e-06	1.46e-08	1.37e-07	20	75	SYT13,SNCA,SYT17,STX1A,SYT1,SYT5,NPY2R,GRM2,SYT7,CHGA,CHRNA7,CNR1,VIP,HTR2A,SYT10,CRH,CARTPT,PRKCB,PTGER3,KCNB1
GO: Biological Process	GO:0015844	monoamine transport	2.81e-10	1.96e-06	1.8e-08	1.7e-07	24	109	NAT8L,SYT13,SNCA,SYT17,STX1A,SYT1,SYT5,NPY2R,GRM2,SYT7,CHGA,CHRNA7,CNR1,PICK1,VIP,HTR1A,HTR2A,SYT10,CRH,CARTPT,PRKCB,PTGER3,KCNB1,DRD1
GO: Biological Process	GO:0051937	catecholamine transport	2.86e-10	2e-06	1.82e-08	1.71e-07	22	92	NAT8L,SYT13,SNCA,SYT17,STX1A,SYT1,SYT5,NPY2R,GRM2,SYT7,CHGA,CHRNA7,CNR1,VIP,HTR2A,SYT10,CRH,CARTPT,PRKCB,PTGER3,KCNB1,DRD1
GO: Biological Process	GO:0051592	response to calcium ion	3.1e-10	2.17e-06	1.95e-08	1.84e-07	30	166	KCNMB2,ADCY1,MEF2C,PTK2B,SYT13,RASAL1,CPNE9,FOSB,ANXA11,CPNE5,CPNE7,SYT17,NEUROD2,SYT1,SYT5,KCNMB4,CALM1,HCN1,SYT7,TNNT2,CPNE8,PLA2G4A,HOMER1,SYT10,CRHBP,KCNH1,KCNMA1,SPAG16,MCOLN1,CPNE4
GO: Biological Process	GO:0034329	cell junction assembly	3.14e-10	2.19e-06	1.96e-08	1.85e-07	57	482	ACTN1,ACTN2,SLITRK1,MEF2C,AMIGO1,PTK2B,FMN1,LRRTM4,LRFN1,LINGO2,SLIT1,SNCA,GABRA1,GABRA2,GABRB2,GAP43,CLSTN2,PLXND1,LRRC4,BDNF,NTNG2,SDK1,GPM6A,CUX2,NPTX1,NTRK2,GRIN1,CDH22,NPTXR,PKP3,AGRN,CDH8,CDH9,CDH10,TPBG,LRTM2,NEGR1,PIK3R1,FLRT3,FLRT2,SDK2,WNT7A,CBLN4,SLITRK5,DAPK3,MDGA2,PTPRO,SHANK1,DRD1,KRT14,LAMB3,EFNA5,EFNB2,CBLN2,PHLDB2,SMAD3,EPHA3
GO: Biological Process	GO:0051960	regulation of nervous system development	3.17e-10	2.22e-06	1.96e-08	1.85e-07	62	548	BCL11A,SLITRK1,ADCYAP1,AMIGO1,SEMA3A,MET,LRRTM4,TRPV2,HES6,BAIAP2,CX3CL1,FOXG1,SEMA4F,ISLR2,LINGO2,FAS,ZNF365,ARNTL,SLIT1,MYB,MYO5B,CLSTN2,PLXND1,BDNF,CUX2,KALRN,NTRK2,GRM5,LINGO1,NR2E1,PAK1,AGRN,TPBG,HGF,SERPINF1,LRTM2,SLIT2,LHX2,SEMA5B,PIK3R1,FLRT3,FLRT2,PLXNA1,AKAP5,WNT7A,ID2,IGF1,SLITRK5,RTN4R,TIAM2,ITPKA,DLX1,DLX2,RARB,FEZF2,E2F1,LIMK1,EFNA5,EFNB3,EGR2,CBLN2,EPHA4
GO: Biological Process	GO:0048511	rhythmic process	4.22e-10	2.94e-06	2.58e-08	2.43e-07	46	347	ADCY1,ADRB1,FAS,ARNTL,ASS1,TNFRSF11A,BDNF,NMU,NOS2,NPAS2,NPY2R,NPY5R,NTRK2,GRIN1,GRIN2A,GRIN2B,CCKBR,KLF10,ATOH7,OPN3,SERPINF1,HLF,CHRNA7,TYRO3,SLIT2,HRH1,PLA2G4A,CORT,ID2,CRH,CARTPT,IGF1,PRKCG,PRKG2,MAPK10,PTGER3,ARNTL2,KCNMA1,GRIN3A,HS3ST2,DRD1,EGR1,EGR2,EGR3,RORB,FBXW7
GO: Biological Process	GO:0060322	head development	5.69e-10	3.97e-06	3.45e-08	3.25e-07	87	910	ABR,ADCY1,ADCYAP1,AMIGO1,SEMA3A,MET,MRTFB,BASP1,FOXG1,TRABD2A,SFRP2,ZNF365,MSX1,SLIT1,CHRD,TBR1,NRG3,NEUROD6,ATP2B1,GABRA5,PHACTR1,SSTR1,SSTR2,NEUROD1,NEUROD2,PLCB1,SYT1,NPY,SATB2,CALM1,NRGN,NTRK2,GRIN1,GRIN2A,GRIN2B,OTX1,CDH22,NR2E1,PAK1,DCLK1,CENPF,TYRO3,SLIT2,LHX2,FLRT3,HTR5A,WNT7A,ID2,RTN4RL1,CRH,IGF1,BCL11B,CHD5,CNTNAP2,SLITRK5,CTNNA2,RTN4RL2,TOX,RTN4R,MEIS3,PTGER3,CA10,PRDM8,KCNC2,ARNT2,SLC…
GO: Biological Process	GO:0030001	metal ion transport	6.11e-10	4.27e-06	3.68e-08	3.47e-07	62	557	EHD3,CACNG3,PTK2B,ADRB1,TRPV2,CX3CL1,FKBP1B,SLC39A4,SLC8A2,SLN,SNCA,ATP2B1,ATP4A,CACNA2D3,MYB,STAC2,CACNA1I,GPM6A,NPPA,CACNB1,CACNB3,MCHR1,CALM1,CAMK2A,NTSR1,PKD2L1,CASQ1,GRIN1,GRIN2A,GRIN2B,NCS1,CORO1A,P2RX5,SLC39A14,AGRN,CALHM1,CHRNA7,SLC24A2,HRH1,HOMER1,AKAP5,HTR2A,NDFIP2,CRH,IGF1,KCNT2,PRKCB,PRKCE,PTGER3,SLC30A3,PTGS2,ITPR1,KCNB1,GRIN3A,DRD1,SLC39A10,MCOLN1,RGS4,SLC39A12,CACNG8,CACNG6,NIPAL2
GO: Biological Process	GO:0007218	neuropeptide signaling pathway	6.18e-10	4.31e-06	3.69e-08	3.47e-07	24	113	ADCYAP1,SORCS1,GALR1,MCHR2,SSTR1,SSTR2,NMU,NPFFR2,TAC1,TAC3,NPY,NPPA,NPY1R,NPY2R,NPY5R,MCHR1,NTSR1,NXPH2,TYRO3,PNOC,CORT,CARTPT,GLRA3,GAL
GO: Biological Process	GO:0048168	regulation of neuronal synaptic plasticity	7.73e-10	5.39e-06	4.57e-08	4.31e-07	19	72	SLC8A2,SNCA,UNC13A,BDNF,ARC,KALRN,CAMK2A,GRIK1,GRIN1,GRIN2A,GRIN2B,GRM5,SHISA9,SYNGR1,SYNPO,KCNN2,EGR1,EGR2,NETO1
GO: Biological Process	GO:0099173	postsynapse organization	8.46e-10	5.9e-06	4.96e-08	4.68e-07	34	215	ACTN1,LRFN2,LRRTM4,BAIAP2,LRFN1,DGKZ,ZNF365,RPH3A,GAP43,MYO5B,LRRC4,NTNG2,ARC,CUX2,NPTX1,KALRN,RAPGEF4,GRIN1,GRIN2A,GRIN2B,NPTXR,AGRN,CHRNA7,NGEF,HOMER1,PICK1,HTR1A,WNT7A,TANC2,DGKB,ITPKA,SHANK1,EPHA4,EPHA5
GO: Biological Process	GO:0060079	excitatory postsynaptic potential	8.7e-10	6.07e-06	5.06e-08	4.77e-07	25	124	MEF2C,MET,PTK2B,BAIAP2,SLC8A2,SNCA,BDNF,STX1A,CACNB3,CUX2,NPY2R,GRIK1,GRIN1,GRIN2A,GRIN2B,P2RX5,P2RX6,CHRNA7,WNT7A,SLC17A7,SHANK1,GLRA3,RGS4,NETO1,SLC29A1
GO: Biological Process	GO:0042596	fear response	1.02e-09	7.09e-06	5.86e-08	5.52e-07	17	58	MEF2C,ADCYAP1,ADRB1,PDE8B,GABRA5,BDNF,NEUROD2,NPAS2,NPY2R,KALRN,GRIN2B,CCK,CCKBR,NR2E1,HTR1A,CRH,DRD1
GO: Biological Process	GO:0035637	multicellular organismal signaling	1.09e-09	7.58e-06	6.21e-08	5.86e-07	35	228	KCNMB2,KCNIP3,EHD3,CACNG3,SCN2B,FKBP1B,SLC8A2,ATP2B1,CACNA2D3,SCN3B,FXYD7,FXYD6,CACNA1I,KCNMB4,NPPA,CACNB1,CACNB3,CALM1,NTRK2,RAPGEF4,CASQ1,PAK1,CHRNA7,CARTPT,CNTNAP2,ITPR1,KCNJ3,KCNJ4,KCNJ11,KCNMA1,KCNN2,KCNQ2,DRD1,CACNG8,CACNG6
GO: Biological Process	GO:0016358	dendrite development	1.25e-09	8.73e-06	7.1e-08	6.69e-07	42	310	BCL11A,MEF2C,SEMA3A,MET,FMN1,BAIAP2,CAMK1,FAS,ZNF365,PHACTR1,PLK2,HECW1,MYO5B,BDNF,ARC,SDK1,CUX2,KALRN,CAMK2A,NTRK2,RAPGEF4,GRIN1,LZTS1,NR2E1,PAK1,DCLK1,TPBG,CHRNA7,NGEF,AKAP5,WNT7A,SLITRK5,CTNNA2,TANC2,ITPKA,GRIN3A,SHANK1,CAMK1D,FEZF2,ELAVL4,EPHA4,EPHA5
GO: Biological Process	GO:0051094	positive regulation of developmental process	1.81e-09	1.27e-05	1.02e-07	9.63e-07	125	1525	BCL11A,SLITRK1,MEF2C,AMIGO1,SEMA3A,MET,PTK2B,MRTFB,ADRB1,KITLG,BASP1,LRRTM4,TRPV2,FES,OLFM1,BAIAP2,CX3CL1,FKBP1B,FOXG1,RASAL1,SOX6,ISLR2,TSHZ3,SFRP2,CPNE9,OLFM4,LINGO2,CAMK1,CPNE5,ZNF365,ARNTL,RBM24,ATP2B1,UNC13A,MYB,SOX5,MYO5B,HOPX,SYT17,LMO3,CLSTN2,PLXND1,FGF18,BDNF,STAT6,NEDD9,NELL1,NEUROD1,NEUROD2,BTC,VWC2L,PLCB1,SYT1,BMPER,CUX2,KALRN,NTRK2,VSTM2A,GRM5,THRB,KLF10,NR2E1,WIF1,PAK1,AGRN,TPBG,HGF…
GO: Biological Process	GO:0001662	behavioral fear response	1.95e-09	1.36e-05	1.09e-07	1.03e-06	16	53	MEF2C,ADCYAP1,PDE8B,GABRA5,BDNF,NEUROD2,NPAS2,NPY2R,KALRN,GRIN2B,CCK,CCKBR,NR2E1,HTR1A,CRH,DRD1
GO: Biological Process	GO:0042330	taxis	2.13e-09	1.48e-05	1.18e-07	1.11e-06	72	715	EPHB6,SHC3,SEMA3A,SPTBN5,UNC5A,MET,PTK2B,FES,CX3CL1,FOXG1,SEMA4F,SLIT1,TBR1,NRG3,CHL1,GAP43,TNFRSF11A,PLXND1,FGF18,GFRA2,BDNF,UNC5D,CCN3,KALRN,RNF165,CORO1A,AGRN,CDH13,TPBG,HGF,LRTM2,CHGA,CHN1,SLIT2,LHX2,CCL28,SEMA5B,PIK3CD,PIK3R1,HRH1,FLRT3,FLRT2,PLXNA1,ID2,RTN4RL1,CXCL14,BCL11B,CCN1,VSTM2L,RTN4R,ITGA9,PTPRO,KIF5A,EFCAB1,CAMK1D,FEZF2,NR4A3,RHO,NTN4,EFNA3,EFNA5,EFNB2,EFNB3,EGR2,EGR3,ELANE,LSP1,EP…
GO: Biological Process	GO:0051480	regulation of cytosolic calcium ion concentration	2.23e-09	1.56e-05	1.23e-07	1.16e-06	49	403	ADCYAP1,PTK2B,ADRA1D,ADRA1B,ADRB1,TRPV2,CX3CL1,FKBP1B,SLC8A2,SNCA,ATP2B1,GALR1,NMU,TAC1,CACNA1I,GNA15,GNG3,GPR6,CACNB3,NPY1R,NPY2R,GPR20,MCHR1,CALM1,NTSR1,CASQ1,GRIN1,GRIN2A,GRIN2B,GRM5,NCS1,CCKBR,CORO1A,P2RX5,CD52,SYNPO,CHGA,CCL28,SLC24A2,CNR1,AKAP5,HTR2A,PRKCE,PTGER3,ITPR1,KCNH1,DRD1,MCOLN1,SMAD3
GO: Biological Process	GO:0002209	behavioral defense response	2.64e-09	1.85e-05	1.44e-07	1.36e-06	16	54	MEF2C,ADCYAP1,PDE8B,GABRA5,BDNF,NEUROD2,NPAS2,NPY2R,KALRN,GRIN2B,CCK,CCKBR,NR2E1,HTR1A,CRH,DRD1
GO: Biological Process	GO:0008016	regulation of heart contraction	2.7e-09	1.89e-05	1.46e-07	1.38e-06	39	282	KCNIP3,EHD3,CACNG3,SEMA3A,ADRA1D,ADRA1B,ADRB1,SCN2B,FKBP1B,SLC8A2,ATP2B1,CACNA2D3,SCN3B,HOPX,FXYD7,FXYD6,NMU,TAC1,NPPA,CACNB1,CACNB3,CALM1,CASQ1,THRB,TNNT2,AGRN,CHGA,CHRM2,CHRM3,CHRNA7,PIK3R1,ITPR1,KCNJ3,KCNJ4,KCNJ11,KCNN2,RGS4,CACNG8,CACNG6
GO: Biological Process	GO:0008306	associative learning	2.81e-09	1.96e-05	1.51e-07	1.42e-06	23	112	ADRA1B,PDE8B,TBR1,GABRA5,NEUROD2,TAC1,NPTX2,NRGN,GRIN1,GRIN2A,GRIN2B,CCK,TAFA2,CSMD1,TPBG,SYNPO,CHRNA7,HRH1,HRH2,CRH,SHANK1,DRD1,NETO1
GO: Biological Process	GO:0051932	synaptic transmission, GABAergic	3.17e-09	2.21e-05	1.69e-07	1.59e-06	17	62	GABRA1,GABRA2,GABRA4,GABRA5,GABRB2,GABRG3,BDNF,TAC1,BAIAP3,CA7,NPY5R,GRIK1,CCKBR,PAK1,TPBG,CNR1,PRKCE
GO: Biological Process	GO:0046883	regulation of hormone secretion	3.53e-09	2.46e-05	1.87e-07	1.76e-06	43	333	ADCYAP1,FKBP1B,PEX5L,ARNTL,PDE8B,AACS,MYB,GALR1,NMU,NELL2,STX1A,NEUROD1,TAC1,BAIAP3,NOS2,CCN3,NPPA,NPY1R,KALRN,RAPGEF4,SYT7,CCKBR,PDE4C,CHGA,CNR1,PICK1,HTR1A,VSNL1,CRH,CRHBP,CARTPT,PPP3CB,PRKCE,PTGER3,ITPR1,KCNB1,KCNC2,KCNJ11,RBP4,GAL,EFNA5,ENSA,EPHA5
GO: Biological Process	GO:0009914	hormone transport	4.25e-09	2.97e-05	2.23e-07	2.1e-06	48	398	ADCYAP1,FKBP1B,PEX5L,ARNTL,PDE8B,AACS,MYB,GALR1,NMU,NELL2,STX1A,NEUROD1,SLCO1C1,TAC1,BAIAP3,NOS2,CCN3,NPPA,NPY1R,KALRN,RAPGEF4,SYT7,CCKBR,PDE4C,CHGA,CNR1,PICK1,VIP,HTR1A,VSNL1,CRH,CRHBP,CARTPT,CRYM,PPP3CB,PRKCE,PTGER3,ITPR1,KCNB1,KCNC2,KCNJ11,DIO2,RBP4,SLC22A9,GAL,EFNA5,ENSA,EPHA5
GO: Biological Process	GO:0007187	G protein-coupled receptor signaling pathway, coupled to cyclic nucleotide second messenger	4.35e-09	3.04e-05	2.27e-07	2.14e-06	18	71	SSTR1,SSTR2,NPY,NPY1R,CHRM1,CHRM2,CHRM3,HRH1,HRH2,CNR1,VIPR1,HTR1A,HTR1E,HTR1F,HTR2A,HTR4,HTR5A,DRD1
GO: Biological Process	GO:0043085	positive regulation of catalytic activity	5.03e-09	3.51e-05	2.6e-07	2.45e-06	128	1600	EPHB6,ABR,ACTN2,ADCY1,ADCY2,MEF2C,ADCYAP1,NPM2,FZD8,MET,PTK2B,ADRA1D,ADRA1B,ADRB1,KITLG,SYDE2,CX3CL1,RASAL1,SFRP2,CAMKK1,DGKZ,CAMK1,LMO4,FAS,ARHGDIG,SLC8A2,CAMKK2,RGS20,ANTKMT,SNCA,NRG3,STARD13,GAP43,RAP1GAP2,TNFRSF11A,FGF18,BDNF,BID,NEDD9,BTC,PLCB1,GNA15,GNG3,NOS2,GPR20,DIRAS1,CALM1,KALRN,NGB,NTRK2,ARHGAP9,GRIN1,GRIN2A,GRIN2B,GRM5,CCK,KHDC1,PRR7,CCKBR,CCND2,GUCA1B,PAK1,CDC6,TNNT2,TNNT3,AGRN,HGF,…
GO: Biological Process	GO:0099504	synaptic vesicle cycle	5.42e-09	3.78e-05	2.78e-07	2.62e-06	35	242	NRN1,ADCY1,DOC2A,SNCB,SNCA,UNC13A,STX1A,SYT1,SYT5,CALM1,CAMK2A,RAPGEF4,SYT7,NCS1,CHRM2,CHRNA7,CNR1,HTR1A,HTR2A,WNT7A,SYT10,STX19,PPP3CB,PRKAR1B,PRKCB,PRKCE,PRKCG,CADPS2,RIMS3,KCNH1,SLC17A7,GRIN3A,RAB27B,DRD1,GLRA3
GO: Biological Process	GO:0007155	cell adhesion	5.79e-09	4.04e-05	2.95e-07	2.78e-06	126	1571	EPHB6,SIRPB1,ACTN1,ACTN2,KIRREL2,SLITRK1,AMIGO1,PTK2B,FAP,MFGE8,KITLG,FMN1,SPON2,HYAL3,FES,LRRC7,SPARCL1,BAIAP2,PCDH10,CX3CL1,SFRP2,OLFM4,NTNG1,LRRC4C,LY6D,ARHGDIG,SSX2IP,ASS1,FUT9,CHRD,MYB,MYBPC1,MYBPC2,CHL1,CTNNAL1,TNFRSF14,HAPLN4,CLSTN2,PLXND1,LRRC4,NEDD9,NTNG2,RND1,PLCB1,SDK1,UNC5D,CCN3,NPHS1,FBLN7,NPY2R,PCDHGC5,ADTRP,FREM3,OPCML,PTPRT,CORO1A,CDH22,CD6,ICAM5,PKP3,PAK1,CNTN3,IGSF21,PCDH7,PCDH8…
GO: Biological Process	GO:0051962	positive regulation of nervous system development	5.83e-09	4.07e-05	2.95e-07	2.78e-06	44	351	BCL11A,SLITRK1,AMIGO1,MET,LRRTM4,TRPV2,BAIAP2,CX3CL1,FOXG1,ISLR2,LINGO2,ZNF365,MYB,MYO5B,CLSTN2,PLXND1,BDNF,CUX2,KALRN,NTRK2,GRM5,PAK1,AGRN,TPBG,SERPINF1,LRTM2,SLIT2,PIK3R1,FLRT3,FLRT2,PLXNA1,AKAP5,WNT7A,ID2,IGF1,SLITRK5,TIAM2,ITPKA,E2F1,LIMK1,EFNA5,EGR2,CBLN2,EPHA4
GO: Biological Process	GO:0003013	circulatory system process	6.07e-09	4.24e-05	3.05e-07	2.87e-06	70	704	KCNMB2,NCALD,ABR,KCNIP3,EHD3,CACNG3,SEMA3A,MET,ADRA1D,ADRA1B,ADRB1,SCN2B,CX3CL1,FKBP1B,SLC8A2,ATP2B1,CACNA2D3,SCN3B,HOPX,FXYD7,FXYD6,NMU,SLCO1C1,TAC1,KCNMB4,TAC3,NOS2,NPY,NPPA,CACNB1,CACNB3,NPY1R,CALM1,NTSR1,CASQ1,THRB,TNNT2,AGRN,PDE2A,CHGA,CHRM2,CHRM3,CHRNA7,SLIT2,PIK3R1,HRH1,HRH2,CNR1,TRHDE,HTR1A,HTR2A,ID2,CRH,CARTPT,PTGER3,PTGS2,ITPR1,PTPRO,KCNJ3,KCNJ4,KCNJ8,KCNJ11,KCNMA1,KCNN2,DRD1,RGS4,CACNG…
GO: Biological Process	GO:1901700	response to oxygen-containing compound	7.08e-09	4.94e-05	3.53e-07	3.33e-06	144	1875	ABR,BCL11A,ACTN2,ADCY1,ADCY2,MEF2C,ADCYAP1,AMIGO1,FABP3,MET,PTK2B,ADRA1B,SPON2,FES,AHSG,BAIAP2,CX3CL1,FKBP1B,ALPL,FOSB,FOSL2,KMO,SBNO2,CAMKK2,PDE8B,ASS1,AACS,SNCA,ATP2B1,MYB,TNFRSF11A,SST,SSTR1,SSTR2,BDNF,STAT4,STAT6,NEUROD1,DGAT2,GLDC,PLCB1,TAC1,GNA15,BAIAP3,NOS2,SDK1,CACNB1,CALM1,KALRN,NGB,CAMK2A,HCN1,NTRK2,GRB14,PKD2L1,GRIN1,GRIN2A,GRIN2B,GRM2,GRM5,CD6,KLF10,P2RX5,P2RX6,PAK1,HTR3B,SLC39A14,CDC…
GO: Biological Process	GO:0022610	biological adhesion	7.55e-09	5.27e-05	3.74e-07	3.53e-06	126	1578	EPHB6,SIRPB1,ACTN1,ACTN2,KIRREL2,SLITRK1,AMIGO1,PTK2B,FAP,MFGE8,KITLG,FMN1,SPON2,HYAL3,FES,LRRC7,SPARCL1,BAIAP2,PCDH10,CX3CL1,SFRP2,OLFM4,NTNG1,LRRC4C,LY6D,ARHGDIG,SSX2IP,ASS1,FUT9,CHRD,MYB,MYBPC1,MYBPC2,CHL1,CTNNAL1,TNFRSF14,HAPLN4,CLSTN2,PLXND1,LRRC4,NEDD9,NTNG2,RND1,PLCB1,SDK1,UNC5D,CCN3,NPHS1,FBLN7,NPY2R,PCDHGC5,ADTRP,FREM3,OPCML,PTPRT,CORO1A,CDH22,CD6,ICAM5,PKP3,PAK1,CNTN3,IGSF21,PCDH7,PCDH8…
GO: Biological Process	GO:0060047	heart contraction	8.54e-09	5.96e-05	4.2e-07	3.96e-06	41	318	KCNIP3,EHD3,CACNG3,SEMA3A,MET,ADRA1D,ADRA1B,ADRB1,SCN2B,FKBP1B,SLC8A2,ATP2B1,CACNA2D3,SCN3B,HOPX,FXYD7,FXYD6,NMU,TAC1,NPPA,CACNB1,CACNB3,CALM1,CASQ1,THRB,TNNT2,AGRN,CHGA,CHRM2,CHRM3,CHRNA7,PIK3R1,ITPR1,KCNJ3,KCNJ4,KCNJ8,KCNJ11,KCNN2,RGS4,CACNG8,CACNG6
GO: Biological Process	GO:0006935	chemotaxis	8.6e-09	6e-05	4.2e-07	3.96e-06	70	710	EPHB6,SHC3,SEMA3A,SPTBN5,UNC5A,MET,PTK2B,FES,CX3CL1,FOXG1,SEMA4F,SLIT1,TBR1,NRG3,CHL1,GAP43,TNFRSF11A,PLXND1,FGF18,GFRA2,BDNF,UNC5D,CCN3,KALRN,RNF165,CORO1A,AGRN,CDH13,TPBG,HGF,LRTM2,CHGA,CHN1,SLIT2,LHX2,CCL28,SEMA5B,PIK3CD,PIK3R1,HRH1,FLRT3,FLRT2,PLXNA1,RTN4RL1,CXCL14,BCL11B,CCN1,VSTM2L,RTN4R,ITGA9,PTPRO,KIF5A,EFCAB1,CAMK1D,FEZF2,NR4A3,NTN4,EFNA3,EFNA5,EFNB2,EFNB3,EGR2,EGR3,ELANE,LSP1,EPHA10,SMA…
GO: Biological Process	GO:1902414	protein localization to cell junction	1.03e-08	7.15e-05	4.97e-07	4.68e-06	25	139	CACNG3,LRRC7,BAIAP2,KIF17,NPHS1,NPTX1,NPTX2,KALRN,CAMK2A,RAPGEF4,GRIN1,GRIN2A,TAMALIN,NPTXR,DLGAP1,HOMER1,WNT7A,MAPK10,ANKS1B,CNIH3,KIF5A,RAB27B,SHANK1,CACNG8,NETO1
GO: Biological Process	GO:0071277	cellular response to calcium ion	1.08e-08	7.53e-05	5.2e-07	4.9e-06	20	92	ADCY1,MEF2C,SYT13,RASAL1,CPNE9,FOSB,CPNE5,CPNE7,SYT17,NEUROD2,SYT1,SYT5,SYT7,CPNE8,SYT10,CRHBP,KCNH1,SPAG16,MCOLN1,CPNE4
GO: Biological Process	GO:0099560	synaptic membrane adhesion	1.29e-08	9.02e-05	6.17e-07	5.81e-06	12	32	SLITRK1,SPARCL1,NTNG1,LRRC4C,LRRC4,NTNG2,PCDH8,CDH9,FLRT3,MDGA2,EFNA5,EPHA3
GO: Biological Process	GO:0007194	negative regulation of adenylate cyclase activity	1.3e-08	9.09e-05	6.17e-07	5.81e-06	21	102	ADCY1,ADCY2,GALR1,SSTR2,NPY1R,NPY2R,MCHR1,GRIK3,GRM2,PDE2A,CHRM1,CHRM2,CHRM3,HTR1A,AKAP5,HTR1E,HTR1F,HTR4,HTR5A,CORT,GABBR2
GO: Biological Process	GO:0051240	positive regulation of multicellular organismal process	1.31e-08	9.12e-05	6.17e-07	5.81e-06	132	1692	BCL11A,SLITRK1,MEF2C,F12,ADCYAP1,AMIGO1,SEMA3A,MET,PTK2B,ADRA1D,ADRA1B,MRTFB,ADRB1,KITLG,BASP1,SPON2,LRRTM4,TRPV2,FES,OLFM1,BAIAP2,CX3CL1,FOXG1,SOX6,ISLR2,SFRP2,LINGO2,PEX5L,ZNF365,SLN,ATP2B1,SCN3B,MYB,SOX5,GALR1,MYO5B,TNFRSF14,CLSTN2,TNFRSF11A,PLXND1,FGF18,BDNF,NMU,STAT6,NELL1,SULF1,PLCB1,TAC1,BMPER,NPAS2,NPPA,CUX2,NPY1R,NPY2R,KALRN,NTRK2,NTSR1,RAPGEF4,GRM5,CCK,CCKBR,CD6,THRB,KLF10,NR2E1,PAK1,AG…
GO: Biological Process	GO:0033555	multicellular organismal response to stress	1.56e-08	0.000109	7.32e-07	6.9e-06	21	103	KCNIP3,MEF2C,ADCYAP1,ADRB1,PDE8B,GABRA5,BDNF,NEUROD2,TAC1,NPAS2,NPY2R,KALRN,GRIK1,GRIN2B,CCK,CCKBR,NR2E1,HTR1A,CRH,PRKCG,DRD1
GO: Biological Process	GO:1903532	positive regulation of secretion by cell	1.62e-08	0.000113	7.54e-07	7.11e-06	44	363	ADCYAP1,ADRB1,HYAL3,PEX5L,KMO,AACS,SNCA,UNC13A,MYB,GALR1,MYO5B,TNFRSF11A,NMU,NELL2,STX1A,SYT1,TAC1,CACNA1I,BAIAP3,NPPA,NPY2R,NTSR1,RAPGEF4,GRIN2B,SYT7,CCK,NCS1,CCKBR,PLA2G4A,CNR1,VIP,VSNL1,SYT10,CRH,CARTPT,IGF1,PPP3CB,PRKCE,RAB15,CADPS2,KCNB1,RAB27B,RBP4,GAL
GO: Biological Process	GO:0043266	regulation of potassium ion transport	1.85e-08	0.000129	8.54e-07	8.05e-06	23	123	ACTN2,KCNIP3,ADCYAP1,AMIGO1,PTK2B,DPP10,NPPA,AGRN,KCNAB3,VIP,AKAP5,HTR2A,PTGER3,KCNC2,KCNG1,KCNN2,KCNS1,KCNS2,DRD1,LRRC38,RGS4,GAL,NETO1
GO: Biological Process	GO:0003015	heart process	1.91e-08	0.000134	8.78e-07	8.28e-06	41	327	KCNIP3,EHD3,CACNG3,SEMA3A,MET,ADRA1D,ADRA1B,ADRB1,SCN2B,FKBP1B,SLC8A2,ATP2B1,CACNA2D3,SCN3B,HOPX,FXYD7,FXYD6,NMU,TAC1,NPPA,CACNB1,CACNB3,CALM1,CASQ1,THRB,TNNT2,AGRN,CHGA,CHRM2,CHRM3,CHRNA7,PIK3R1,ITPR1,KCNJ3,KCNJ4,KCNJ8,KCNJ11,KCNN2,RGS4,CACNG8,CACNG6
GO: Biological Process	GO:0048813	dendrite morphogenesis	2.03e-08	0.000141	9.18e-07	8.65e-06	29	186	SEMA3A,MET,FMN1,BAIAP2,ZNF365,PHACTR1,HECW1,MYO5B,ARC,CUX2,KALRN,CAMK2A,GRIN1,LZTS1,NR2E1,DCLK1,TPBG,CHRNA7,NGEF,AKAP5,WNT7A,SLITRK5,CTNNA2,TANC2,ITPKA,SHANK1,ELAVL4,EPHA4,EPHA5
GO: Biological Process	GO:0030534	adult behavior	2.03e-08	0.000141	9.18e-07	8.65e-06	29	186	SLITRK1,MET,ADRA1B,SNCA,CHL1,BDNF,SDK1,NPY,KALRN,NTSR1,GRIK1,GRIN1,GRM2,CCND2,CHRNA7,HOMER1,HTR2A,ID2,CRHBP,CARTPT,CNTNAP2,SLITRK5,KCNMA1,SHANK1,DRD1,OXR1,NR4A3,EFNB3,EPHA4
GO: Biological Process	GO:0031280	negative regulation of cyclase activity	2.23e-08	0.000156	1.01e-06	9.48e-06	21	105	ADCY1,ADCY2,GALR1,SSTR2,NPY1R,NPY2R,MCHR1,GRIK3,GRM2,PDE2A,CHRM1,CHRM2,CHRM3,HTR1A,AKAP5,HTR1E,HTR1F,HTR4,HTR5A,CORT,GABBR2
GO: Biological Process	GO:0072503	cellular divalent inorganic cation homeostasis	2.52e-08	0.000176	1.13e-06	1.06e-05	58	557	ADCYAP1,PTK2B,ADRA1D,ADRA1B,ADRB1,TRPV2,CX3CL1,FKBP1B,SLC39A4,SLC8A2,SNCA,ATP2B1,GALR1,NMU,TAC1,CACNA1I,GNA15,GNG3,GPR6,CACNB3,NPY1R,NPY2R,GPR20,MCHR1,CALM1,NTSR1,CASQ1,GRIN1,GRIN2A,GRIN2B,GRM5,NCS1,CCKBR,CORO1A,P2RX5,SLC39A14,CD52,SYNPO,CHGA,CHRNA7,CCL28,SLC24A2,CNR1,AKAP5,HTR2A,PRKCB,PRKCE,PTGER3,SLC30A3,ITPR1,KCNH1,DRD1,SLC39A10,MCOLN1,SLC39A12,SYPL2,ELANE,SMAD3
GO: Biological Process	GO:0051965	positive regulation of synapse assembly	2.68e-08	0.000187	1.19e-06	1.12e-05	18	79	SLITRK1,AMIGO1,LRRTM4,LINGO2,CLSTN2,BDNF,CUX2,NTRK2,AGRN,TPBG,LRTM2,PIK3R1,FLRT3,FLRT2,WNT7A,SLITRK5,EFNA5,CBLN2
GO: Biological Process	GO:0051047	positive regulation of secretion	2.86e-08	0.0002	1.26e-06	1.19e-05	46	396	ADCYAP1,ADRB1,HYAL3,PEX5L,KMO,AACS,SNCA,UNC13A,MYB,GALR1,MYO5B,TNFRSF11A,NMU,NELL2,STX1A,SYT1,TAC1,CACNA1I,BAIAP3,NPPA,NPY2R,NTSR1,RAPGEF4,GRIK1,GRIN2B,SYT7,CCK,NCS1,CCKBR,PLA2G4A,CNR1,VIP,VSNL1,SYT10,CRH,CARTPT,IGF1,PPP3CB,PRKCE,RAB15,CADPS2,SYTL2,KCNB1,RAB27B,RBP4,GAL
GO: Biological Process	GO:0017156	calcium-ion regulated exocytosis	2.95e-08	0.000206	1.3e-06	1.22e-05	17	71	HYAL3,SYT13,DOC2A,UNC13A,SYT17,STX1A,SYT1,SYT5,CACNA1I,BAIAP3,RAPGEF4,SYT7,SYT10,PPP3CB,CADPS2,RIMS3,KCNB1
GO: Biological Process	GO:0051350	negative regulation of lyase activity	3.75e-08	0.000262	1.64e-06	1.54e-05	21	108	ADCY1,ADCY2,GALR1,SSTR2,NPY1R,NPY2R,MCHR1,GRIK3,GRM2,PDE2A,CHRM1,CHRM2,CHRM3,HTR1A,AKAP5,HTR1E,HTR1F,HTR4,HTR5A,CORT,GABBR2
GO: Biological Process	GO:2001259	positive regulation of cation channel activity	4.15e-08	0.00029	1.79e-06	1.69e-05	19	90	ACTN2,AMIGO1,EHD3,CACNG3,ADRB1,ANTKMT,STAC2,ARC,NPPA,CACNB3,CALM1,HCN1,NTSR1,CASQ1,KCNC2,KCNJ11,LRRC38,GAL,CACNG8
GO: Biological Process	GO:0007193	adenylate cyclase-inhibiting G protein-coupled receptor signaling pathway	4.15e-08	0.00029	1.79e-06	1.69e-05	19	90	ADCY1,ADCY2,SSTR2,NPY1R,NPY2R,MCHR1,GRIK3,GRM2,PDE2A,CHRM1,CHRM2,CHRM3,HTR1A,AKAP5,HTR1E,HTR1F,HTR4,HTR5A,CORT
GO: Biological Process	GO:0046879	hormone secretion	4.58e-08	0.00032	1.96e-06	1.85e-05	45	389	ADCYAP1,FKBP1B,PEX5L,ARNTL,PDE8B,AACS,MYB,GALR1,NMU,NELL2,STX1A,NEUROD1,TAC1,BAIAP3,NOS2,CCN3,NPPA,NPY1R,KALRN,RAPGEF4,SYT7,CCKBR,PDE4C,CHGA,CNR1,PICK1,VIP,HTR1A,VSNL1,CRH,CRHBP,CARTPT,PPP3CB,PRKCE,PTGER3,ITPR1,KCNB1,KCNC2,KCNJ11,DIO2,RBP4,GAL,EFNA5,ENSA,EPHA5
GO: Biological Process	GO:0090276	regulation of peptide hormone secretion	4.71e-08	0.000329	2e-06	1.89e-05	35	263	ADCYAP1,FKBP1B,PEX5L,ARNTL,PDE8B,AACS,NMU,STX1A,NEUROD1,BAIAP3,NOS2,CCN3,KALRN,RAPGEF4,SYT7,CCKBR,PDE4C,CHGA,CNR1,PICK1,VSNL1,CRH,CRHBP,CARTPT,PPP3CB,PRKCE,PTGER3,ITPR1,KCNB1,KCNC2,KCNJ11,RBP4,EFNA5,ENSA,EPHA5
GO: Biological Process	GO:1901888	regulation of cell junction assembly	5.03e-08	0.000351	2.13e-06	2e-05	32	228	SLITRK1,MEF2C,AMIGO1,FMN1,LRRTM4,LRFN1,LINGO2,SLIT1,SNCA,CLSTN2,BDNF,NTNG2,CUX2,NPTX1,NTRK2,GRIN1,AGRN,TPBG,LRTM2,NEGR1,PIK3R1,FLRT3,FLRT2,WNT7A,SLITRK5,DAPK3,MDGA2,EFNA5,CBLN2,PHLDB2,SMAD3,EPHA3
GO: Biological Process	GO:0140353	lipid export from cell	5.24e-08	0.000366	2.2e-06	2.08e-05	21	110	KMO,SNCA,MYB,GALR1,TNFRSF11A,BDNF,STX1A,SYT1,TAC1,NOS2,NPY5R,NTRK2,NTSR1,GRIN2B,GRM2,CCK,PAK1,PLA2G4A,CRH,SLC17A7,GAL
GO: Biological Process	GO:0010469	regulation of signaling receptor activity	5.67e-08	0.000396	2.37e-06	2.23e-05	30	206	ACTN2,MEF2C,CACNG3,PTK2B,TAFA1,LRRC7,RPH3A,BTC,ARC,NPTX1,NPTX2,GRIN1,GRIN2A,GRIN2B,SHISA9,NPTXR,DLGAP2,DLGAP1,PHLDA2,HOMER1,CRH,CRHBP,DAPK1,CNIH3,SHANK1,RASGRF2,CACNG8,NETO1,LY6H,FBXW7
GO: Biological Process	GO:0097061	dendritic spine organization	5.73e-08	0.0004	2.38e-06	2.25e-05	20	101	BAIAP2,ZNF365,RPH3A,MYO5B,ARC,CUX2,KALRN,GRIN1,GRIN2A,GRIN2B,CHRNA7,NGEF,HOMER1,PICK1,WNT7A,TANC2,ITPKA,SHANK1,EPHA4,EPHA5
GO: Biological Process	GO:2000300	regulation of synaptic vesicle exocytosis	6.04e-08	0.000422	2.49e-06	2.35e-05	19	92	NRN1,ADCY1,SYT1,CALM1,NCS1,CHRM2,CHRNA7,CNR1,HTR1A,HTR2A,WNT7A,PRKCB,PRKCE,PRKCG,RIMS3,KCNH1,GRIN3A,DRD1,GLRA3
GO: Biological Process	GO:0010243	response to organonitrogen compound	6.29e-08	0.000439	2.57e-06	2.42e-05	96	1147	BCL11A,ACTN2,ADCY1,ADCY2,MEF2C,AMIGO1,FABP3,PTK2B,ADRA1B,AHSG,BAIAP2,FOSB,ASS1,AACS,SNCA,ATP2B1,GABRA1,GABRB2,SST,BDNF,STAT4,STAT6,GLDC,PLCB1,TAC1,GNA15,NNMT,SDK1,CACNB1,CALM1,KALRN,CAMK2A,HCN1,NTRK2,GRB14,GRIN1,GRIN2A,GRIN2B,ADTRP,GRM2,GRM5,KLF10,P2RX5,P2RX6,PAK1,HTR3B,SLC39A14,CDC6,CDH13,PDE2A,SERPINF1,CHRM1,CHRM2,CHRM3,CHRNA7,GLP2R,SLIT2,PIK3R1,HRH1,HRH2,HOMER1,CNR1,COL5A2,HTR1A,HTR1E,HTR1F,HT…
GO: Biological Process	GO:0006816	calcium ion transport	6.3e-08	0.000439	2.57e-06	2.42e-05	51	474	EHD3,CACNG3,PTK2B,ADRB1,TRPV2,CX3CL1,FKBP1B,SLC8A2,SLN,SNCA,ATP2B1,CACNA2D3,MYB,STAC2,CACNA1I,GPM6A,NPPA,CACNB1,CACNB3,MCHR1,CALM1,CAMK2A,NTSR1,PKD2L1,CASQ1,GRIN1,GRIN2A,GRIN2B,NCS1,CORO1A,P2RX5,CALHM1,CHRNA7,SLC24A2,HRH1,HOMER1,AKAP5,HTR2A,CRH,IGF1,PRKCB,PRKCE,PTGER3,PTGS2,ITPR1,GRIN3A,DRD1,MCOLN1,RGS4,CACNG8,CACNG6
GO: Biological Process	GO:0050767	regulation of neurogenesis	6.41e-08	0.000448	2.6e-06	2.45e-05	49	447	BCL11A,SLITRK1,ADCYAP1,AMIGO1,SEMA3A,MET,TRPV2,HES6,BAIAP2,CX3CL1,FOXG1,SEMA4F,ISLR2,FAS,ZNF365,ARNTL,SLIT1,MYB,MYO5B,PLXND1,BDNF,CUX2,KALRN,NTRK2,GRM5,LINGO1,NR2E1,PAK1,SERPINF1,SLIT2,LHX2,SEMA5B,PLXNA1,AKAP5,WNT7A,ID2,IGF1,RTN4R,TIAM2,ITPKA,DLX1,DLX2,FEZF2,E2F1,LIMK1,EFNA5,EFNB3,EGR2,EPHA4
GO: Biological Process	GO:0055082	cellular chemical homeostasis	7.13e-08	0.000498	2.88e-06	2.71e-05	83	946	ADCYAP1,PTK2B,ADRA1D,ADRA1B,ADRB1,TRPV2,CX3CL1,FKBP1B,RHCG,SLC39A4,SLC8A2,PDE8B,AACS,SNCA,ATP2B1,ATP4A,GALR1,NMU,NEUROD1,DGAT2,TAC1,CACNA1I,GNA15,GNG3,BAIAP3,CA7,GPR6,CACNB3,NPY1R,NPY2R,GPR20,MCHR1,CALM1,NTSR1,CASQ1,GRIN1,GRIN2A,GRIN2B,GRM5,NCS1,CCKBR,CORO1A,P2RX5,SLC39A14,CD52,PDE4C,SERPINF1,SYNPO,CHGA,CHRNA7,CCL28,SLC24A2,PIK3R1,CNR1,VSNL1,AKAP5,HTR2A,CRH,CARTPT,IGF1,PPP3CB,SCARA5,PRKCB,PRKCE,S…
GO: Biological Process	GO:0010817	regulation of hormone levels	7.69e-08	0.000536	3.08e-06	2.91e-05	61	618	GCNT4,ADCYAP1,FKBP1B,PEX5L,ARNTL,PDE8B,AACS,MYB,GALR1,CYP46A1,NMU,NELL2,STX1A,NEUROD1,SLCO1C1,DGAT2,TAC1,BAIAP3,NOS2,CCN3,NPPA,NPY1R,KALRN,RAPGEF4,SYT7,CCKBR,SLC39A14,PCSK1,PDE4C,CHGA,SDR16C5,CNR1,PICK1,VIP,HTR1A,VSNL1,CYP26B1,CRH,CRHBP,CARTPT,CRYM,IGF1,PPP3CB,PRKCE,CYP26A1,PTGER3,ITPR1,KCNB1,KCNC2,KCNJ6,KCNJ11,KCNMA1,DIO2,DIO3,RBP4,SLC22A9,GAL,EFNA5,EGR1,ENSA,EPHA5
GO: Biological Process	GO:1901701	cellular response to oxygen-containing compound	8e-08	0.000558	3.19e-06	3.01e-05	107	1330	BCL11A,ACTN2,ADCY1,ADCY2,MEF2C,AMIGO1,MET,PTK2B,SPON2,FES,AHSG,BAIAP2,CX3CL1,FKBP1B,KMO,SBNO2,CAMKK2,PDE8B,ASS1,AACS,SNCA,ATP2B1,MYB,SSTR1,SSTR2,STAT6,NEUROD1,DGAT2,PLCB1,GNA15,BAIAP3,NOS2,CACNB1,NGB,CAMK2A,HCN1,NTRK2,GRB14,GRIN1,GRIN2A,GRM5,CD6,KLF10,PAK1,HTR3B,SLC39A14,CDC6,AGRN,HGF,PDE2A,PDE4C,SERPINF1,CHRM1,CHRM2,CHRM3,CHRNA7,GLP2R,SLIT2,PIK3R1,HRH1,HRH2,COL5A2,HTR1A,VSNL1,HTR1E,CYP26B1,HTR1F…
GO: Biological Process	GO:0010647	positive regulation of cell communication	8.88e-08	0.00062	3.52e-06	3.32e-05	144	1952	ADCY1,ADCYAP1,CACNG3,SEMA3A,FZD8,MET,PTK2B,ADRA1D,ADRA1B,ADRB1,KITLG,BAIAP2,CX3CL1,WDR24,TSHZ3,SFRP2,PEX5L,FAS,KMO,MSX1,SLC8A2,ARNTL,AACS,RSPO2,SNCA,UNC13A,MYB,PLK2,ARPP19,GALR1,PELI3,LMO3,CLSTN2,TNFRSF11A,CYP46A1,FGF18,BDNF,NMU,BID,RTKN2,BMP8B,NELL2,STX1A,RUNDC3A,NEUROD2,BTC,SULF1,PLCB1,ARC,SYT1,TAC1,BMPER,TAF6,GNG3,BAIAP3,CCN3,CA7,NPPA,CACNB3,CUX2,NPY5R,GPR20,DIRAS1,NRGN,KALRN,NTRK2,RAPGEF4,GRI…
GO: Biological Process	GO:0021953	central nervous system neuron differentiation	9.31e-08	0.00065	3.67e-06	3.46e-05	32	234	EPHB6,SEMA3A,FOXG1,SFRP2,LMO4,SLIT1,TBR1,SOX5,UNC5D,NPY,SATB2,NTRK2,AGBL4,LINGO1,NR2E1,DCLK1,SLIT2,WNT7A,BCL11B,CHD5,TOX,MDGA2,PTGER3,PRDM8,DLX1,DLX2,DRD1,FEZF2,LHX6,ELAVL4,EMX1,EPHA4
GO: Biological Process	GO:0007204	positive regulation of cytosolic calcium ion concentration	9.38e-08	0.000654	3.68e-06	3.47e-05	42	359	ADCYAP1,PTK2B,ADRA1D,ADRA1B,ADRB1,TRPV2,CX3CL1,FKBP1B,SLC8A2,SNCA,GALR1,NMU,TAC1,CACNA1I,GNA15,GNG3,GPR6,CACNB3,NPY2R,GPR20,MCHR1,CALM1,NTSR1,CASQ1,GRIN1,GRIN2A,GRIN2B,CCKBR,CORO1A,P2RX5,CD52,SYNPO,CCL28,SLC24A2,CNR1,AKAP5,HTR2A,PRKCE,PTGER3,ITPR1,DRD1,MCOLN1
GO: Biological Process	GO:0023056	positive regulation of signaling	1.01e-07	0.000702	3.92e-06	3.7e-05	144	1956	ADCY1,ADCYAP1,CACNG3,SEMA3A,FZD8,MET,PTK2B,ADRA1D,ADRA1B,ADRB1,KITLG,BAIAP2,CX3CL1,WDR24,TSHZ3,SFRP2,PEX5L,FAS,KMO,MSX1,SLC8A2,ARNTL,AACS,RSPO2,SNCA,UNC13A,MYB,PLK2,ARPP19,GALR1,PELI3,LMO3,CLSTN2,TNFRSF11A,CYP46A1,FGF18,BDNF,NMU,BID,RTKN2,BMP8B,NELL2,STX1A,RUNDC3A,NEUROD2,BTC,SULF1,PLCB1,ARC,SYT1,TAC1,BMPER,TAF6,GNG3,BAIAP3,CCN3,CA7,NPPA,CACNB3,CUX2,NPY5R,GPR20,DIRAS1,NRGN,KALRN,NTRK2,RAPGEF4,GRI…
GO: Biological Process	GO:0060627	regulation of vesicle-mediated transport	1.15e-07	0.0008	4.44e-06	4.19e-05	61	625	ABR,SIRPB1,ACTN2,NRN1,ADCY1,MFGE8,HYAL3,FES,AHSG,SYT13,DOC2A,OLFM4,SNCA,MYO5B,SYT17,STX1A,ARC,SYT1,SYT5,CACNA1I,NPPA,CALM1,RAPGEF4,SYT7,TAMALIN,NCS1,PTPN5,CORO1A,CDH13,CHRM2,CHRNA7,PLA2G4A,CNR1,PICK1,HTR1A,NECAB2,VSNL1,AKAP5,HTR2A,WNT7A,PKDCC,SYT10,PPP3CB,PPP3R1,PRKAR1B,PRKCB,PRKCE,RAB15,PRKCG,CADPS2,RIMS3,KCNB1,KCNH1,SLC17A7,GRIN3A,RAB27B,DRD1,CAMK1D,GLRA3,EFNB2,EPHA3
GO: Biological Process	GO:0045597	positive regulation of cell differentiation	1.2e-07	0.000836	4.62e-06	4.35e-05	87	1020	BCL11A,SLITRK1,MEF2C,AMIGO1,MET,ADRB1,KITLG,TRPV2,FES,OLFM1,BAIAP2,CX3CL1,FOXG1,SOX6,ISLR2,TSHZ3,SFRP2,OLFM4,CAMK1,ZNF365,ARNTL,RBM24,MYB,SOX5,MYO5B,HOPX,LMO3,PLXND1,FGF18,BDNF,NEDD9,NELL1,NEUROD1,NEUROD2,BTC,VWC2L,PLCB1,CUX2,KALRN,NTRK2,VSTM2A,GRM5,THRB,KLF10,WIF1,PAK1,HGF,SERPINF1,OVOL2,SLIT2,PIK3R1,SPDEF,PLXNA1,AKAP5,CYP26B1,HTR2A,WNT10B,PKDCC,ID2,IGF1,RGS6,CCN1,RANBP3L,CTNNA2,MAPK11,IL7R,ZBTB…
GO: Biological Process	GO:0072507	divalent inorganic cation homeostasis	1.24e-07	0.000862	4.74e-06	4.46e-05	58	583	ADCYAP1,PTK2B,ADRA1D,ADRA1B,ADRB1,TRPV2,CX3CL1,FKBP1B,SLC39A4,SLC8A2,SNCA,ATP2B1,GALR1,NMU,TAC1,CACNA1I,GNA15,GNG3,GPR6,CACNB3,NPY1R,NPY2R,GPR20,MCHR1,CALM1,NTSR1,CASQ1,GRIN1,GRIN2A,GRIN2B,GRM5,NCS1,CCKBR,CORO1A,P2RX5,SLC39A14,CD52,SYNPO,CHGA,CHRNA7,CCL28,SLC24A2,CNR1,AKAP5,HTR2A,PRKCB,PRKCE,PTGER3,SLC30A3,ITPR1,KCNH1,DRD1,SLC39A10,MCOLN1,SLC39A12,SYPL2,ELANE,SMAD3
GO: Biological Process	GO:1990138	neuron projection extension	1.44e-07	0.001	5.47e-06	5.16e-05	29	203	BCL11A,NRN1,SEMA3A,TRPV2,OLFM1,RASAL1,SEMA4F,ISLR2,CPNE9,CPNE5,SLIT1,UNC13A,MYO5B,SYT17,BDNF,SYT1,OSTN,PAK1,DCLK1,MGLL,SLIT2,LHX2,SEMA5B,FLRT3,PLXNA1,PPP3CB,RTN4R,LIMK1,EMX1
GO: Biological Process	GO:0030072	peptide hormone secretion	1.47e-07	0.00103	5.58e-06	5.26e-05	38	313	ADCYAP1,FKBP1B,PEX5L,ARNTL,PDE8B,AACS,NMU,STX1A,NEUROD1,BAIAP3,NOS2,CCN3,KALRN,RAPGEF4,SYT7,CCKBR,PDE4C,CHGA,CNR1,PICK1,VIP,VSNL1,CRH,CRHBP,CARTPT,PPP3CB,PRKCE,PTGER3,ITPR1,KCNB1,KCNC2,KCNJ11,DIO2,RBP4,GAL,EFNA5,ENSA,EPHA5
GO: Biological Process	GO:2000463	positive regulation of excitatory postsynaptic potential	1.64e-07	0.00114	6.18e-06	5.83e-05	12	39	PTK2B,BAIAP2,STX1A,CACNB3,CUX2,GRIN1,GRIN2A,CHRNA7,WNT7A,SHANK1,RGS4,NETO1
GO: Biological Process	GO:1901698	response to nitrogen compound	1.69e-07	0.00118	6.36e-06	5.99e-05	100	1236	BCL11A,ACTN2,ADCY1,ADCY2,MEF2C,AMIGO1,FABP3,PTK2B,ADRA1B,AHSG,BAIAP2,FOSB,ASS1,AACS,SNCA,ATP2B1,GABRA1,GABRB2,SST,BDNF,STAT4,STAT6,RFTN1,GLDC,PLCB1,TAC1,GNA15,NNMT,SDK1,CACNB1,CALM1,KALRN,CAMK2A,HCN1,NTRK2,GRB14,GRIN1,GRIN2A,GRIN2B,ADTRP,GRM2,GRM5,KLF10,P2RX5,P2RX6,PAK1,HTR3B,SLC39A14,CDC6,AGRN,CDH13,PDE2A,SERPINF1,CHRM1,CHRM2,CHRM3,CHRNA7,GLP2R,SLIT2,PIK3R1,HRH1,HRH2,HOMER1,CNR1,COL5A2,HTR1A,HTR…
GO: Biological Process	GO:0006874	cellular calcium ion homeostasis	1.79e-07	0.00125	6.67e-06	6.29e-05	53	518	ADCYAP1,PTK2B,ADRA1D,ADRA1B,ADRB1,TRPV2,CX3CL1,FKBP1B,SLC8A2,SNCA,ATP2B1,GALR1,NMU,TAC1,CACNA1I,GNA15,GNG3,GPR6,CACNB3,NPY1R,NPY2R,GPR20,MCHR1,CALM1,NTSR1,CASQ1,GRIN1,GRIN2A,GRIN2B,GRM5,NCS1,CCKBR,CORO1A,P2RX5,CD52,SYNPO,CHGA,CHRNA7,CCL28,SLC24A2,CNR1,AKAP5,HTR2A,PRKCB,PRKCE,PTGER3,ITPR1,KCNH1,DRD1,MCOLN1,SYPL2,ELANE,SMAD3
GO: Biological Process	GO:0048878	chemical homeostasis	1.86e-07	0.0013	6.89e-06	6.5e-05	108	1369	ADCY1,ADCY2,ADCYAP1,FABP3,MET,PTK2B,ADRA1D,ADRA1B,ADRB1,SCN2B,TRPV2,CX3CL1,FKBP1B,STEAP1,RHCG,SLC39A4,SLC8A2,PDE8B,ASGR2,AACS,SNCA,ATP2B1,ATP4A,SCN3B,GALR1,MYO5B,SLC12A8,NMU,NEUROD1,DGAT2,TAC1,CACNA1I,GNA15,GNG3,BAIAP3,CA7,GPR6,CACNB3,NPY1R,NPY2R,GPR20,MCHR1,CALM1,HCN1,NTSR1,CASQ1,GRIN1,GRIN2A,GRIN2B,GRM2,GRM5,CCK,NCS1,CCKBR,CORO1A,P2RX5,SLC39A14,CSMD1,CD52,PDE4C,SLC26A4,SERPINF1,SYNPO,CHGA,CHRNA…
GO: Biological Process	GO:0031346	positive regulation of cell projection organization	1.87e-07	0.0013	6.9e-06	6.5e-05	48	449	BCL11A,SLITRK1,ADCYAP1,AMIGO1,MET,PTK2B,TRPV2,FES,LRRC7,BAIAP2,CX3CL1,FKBP1B,ISLR2,ENC1,CAMK1,CDC42EP3,FUT9,MYO5B,PLXND1,BDNF,GPM6A,CUX2,KALRN,NTRK2,GRIN1,PTPN5,PAK1,AGRN,HGF,SERPINF1,SLIT2,SERPINI1,NEGR1,PIK3R1,PLXNA1,CNR1,AKAP5,TOX,TIAM2,ITPKA,ITPR1,CAMK1D,LIMK1,EFNA5,ELAVL4,LTK,EPHA3,EPHA4
GO: Biological Process	GO:0070588	calcium ion transmembrane transport	1.91e-07	0.00133	7e-06	6.6e-05	40	342	EHD3,CACNG3,PTK2B,ADRB1,TRPV2,CX3CL1,FKBP1B,SLC8A2,SLN,SNCA,ATP2B1,CACNA2D3,STAC2,CACNA1I,GPM6A,NPPA,CACNB1,CACNB3,CALM1,NTSR1,PKD2L1,CASQ1,GRIN1,GRIN2A,GRIN2B,NCS1,CORO1A,P2RX5,CALHM1,CHRNA7,SLC24A2,HTR2A,PRKCE,PTGER3,ITPR1,GRIN3A,DRD1,MCOLN1,CACNG8,CACNG6
GO: Biological Process	GO:0010038	response to metal ion	1.99e-07	0.00139	7.26e-06	6.85e-05	45	409	KCNMB2,KCNIP3,ADCY1,MEF2C,PTK2B,SYT13,RASAL1,CPNE9,FOSB,ANXA11,CPNE5,FAS,ASS1,SNCB,SNCA,CPNE7,SYT17,NEUROD2,SYT1,SYT5,KCNMB4,NPTX1,CALM1,HCN1,GRIN2A,SYT7,TNNT2,CPNE8,SERPINF1,PLA2G4A,HOMER1,ID2,SYT10,CRHBP,IGFBP2,SLC30A3,KCNC2,KCNH1,KCNMA1,KHK,SPAG16,KRT14,GLRA3,MCOLN1,CPNE4
GO: Biological Process	GO:0106027	neuron projection organization	2.14e-07	0.0015	7.79e-06	7.34e-05	20	109	BAIAP2,ZNF365,RPH3A,MYO5B,ARC,CUX2,KALRN,GRIN1,GRIN2A,GRIN2B,CHRNA7,NGEF,HOMER1,PICK1,WNT7A,TANC2,ITPKA,SHANK1,EPHA4,EPHA5
GO: Biological Process	GO:0007210	serotonin receptor signaling pathway	2.24e-07	0.00156	8.1e-06	7.63e-05	12	40	HTR3B,CHRM1,CHRM2,CHRM3,HRH1,HRH2,HTR1A,HTR1E,HTR1F,HTR2A,HTR4,HTR5A
GO: Biological Process	GO:0006875	cellular metal ion homeostasis	2.3e-07	0.0016	8.26e-06	7.79e-05	63	667	ADCYAP1,PTK2B,ADRA1D,ADRA1B,ADRB1,TRPV2,CX3CL1,FKBP1B,SLC39A4,SLC8A2,SNCA,ATP2B1,ATP4A,GALR1,NMU,TAC1,CACNA1I,GNA15,GNG3,GPR6,CACNB3,NPY1R,NPY2R,GPR20,MCHR1,CALM1,NTSR1,CASQ1,GRIN1,GRIN2A,GRIN2B,GRM5,NCS1,CCKBR,CORO1A,P2RX5,SLC39A14,CD52,SYNPO,CHGA,CHRNA7,CCL28,SLC24A2,CNR1,AKAP5,HTR2A,SCARA5,PRKCB,PRKCE,STEAP2,PTGER3,SLC30A3,ITPR1,KCNH1,KCNMA1,TESC,DRD1,SLC39A10,MCOLN1,SLC39A12,SYPL2,ELANE,SMAD3
GO: Biological Process	GO:0033674	positive regulation of kinase activity	2.32e-07	0.00162	8.3e-06	7.82e-05	64	682	EPHB6,ADCY1,ADCY2,ADCYAP1,FZD8,MET,PTK2B,KITLG,CAMKK1,DGKZ,CAMK1,LMO4,SLC8A2,CAMKK2,SNCA,NRG3,GAP43,TNFRSF11A,FGF18,BDNF,NEDD9,BTC,GNG3,DIRAS1,CALM1,NTRK2,GRM5,CCK,CCND2,PAK1,CDC6,AGRN,HGF,TNFAIP8L3,PDE6H,CHRM1,CHRNA7,TYRO3,IQGAP3,PICK1,HTR2A,DUSP19,CARTPT,IGF1,CCN1,PRKAR1B,MAPK11,MAPK10,DIRAS2,DGKA,DGKB,CCNYL1,DUSP6,LCP2,RASGRP1,EFNA5,EGR1,ELANE,LTK,EPHA10,EPHA3,EPHA4,EPHA5,FBXW7
GO: Biological Process	GO:0014070	response to organic cyclic compound	2.46e-07	0.00172	8.76e-06	8.26e-05	87	1037	ADCY1,ADCY2,MEF2C,ADCYAP1,PTK2B,ADRA1B,FES,FKBP1B,ALPL,FOSB,FOSL2,FAS,LY6D,ARNTL,ASS1,AACS,SNCA,ATP2B1,GABRA1,GABRB2,LMO3,SST,SSTR1,SSTR2,BDNF,RFTN1,GLDC,PLCB1,TAC1,GNA15,NOS2,SDK1,CALM1,KALRN,HCN1,NTRK2,GRIN1,ADTRP,GRM2,P2RX5,P2RX6,NR2E1,PAK1,HTR3B,PDE2A,SERPINF1,CHRM1,CHRM2,CHRM3,CIDEA,SLIT2,PIK3R1,HRH1,HRH2,HOMER1,CNR1,HTR1A,HTR1E,HTR1F,HTR2A,HTR4,HTR5A,WNT7A,WNT10B,CRH,CRHBP,IGF1,IGFBP2,GNA14…
GO: Biological Process	GO:0009719	response to endogenous stimulus	2.5e-07	0.00174	8.86e-06	8.35e-05	132	1780	BCL11A,ACTN2,ADCY1,ADCY2,MEF2C,ADCYAP1,AMIGO1,FABP3,PTK2B,ADRA1B,AHSG,BAIAP2,FHL2,ALPL,SOX6,SFRP2,FOSB,FAS,MSX1,ARNTL,ASS1,CHRD,WNT10A,RASL11B,SNCA,ATP2B1,NLK,GABRA1,GABRB2,SOX5,LMO3,SST,SSTR1,SSTR2,FGF18,BDNF,STAT4,STAT6,BMP8B,SULF1,VWC2L,PLCB1,TAC1,GNA15,BMPER,NOS2,CACNB1,CALM1,CAMK2A,HCN1,NTRK2,VSTM2A,OSTN,GRB14,GRIN1,GRIN2A,ADTRP,GRM5,CREB3L1,RNF165,CORO1A,THRB,KLF10,NR2E1,PAK1,HTR3B,SLC39A14…
GO: Biological Process	GO:0021537	telencephalon development	2.52e-07	0.00176	8.89e-06	8.39e-05	36	294	SEMA3A,FOXG1,SLIT1,TBR1,NRG3,NEUROD6,PHACTR1,NEUROD1,PLCB1,NPY,NRGN,NTRK2,GRIN1,NR2E1,SLIT2,LHX2,HTR5A,ID2,RTN4RL1,BCL11B,CNTNAP2,SLITRK5,RTN4RL2,RTN4R,PRDM8,DLX1,DLX2,DRD1,RARB,FEZF2,NR4A3,CRTAC1,LHX6,EMX1,EMX2,EPHA5
GO: Biological Process	GO:0007623	circadian rhythm	2.71e-07	0.00189	9.5e-06	8.96e-05	32	245	ADCY1,ADRB1,FAS,ARNTL,ASS1,TNFRSF11A,BDNF,NMU,NOS2,NPAS2,NPY2R,NTRK2,KLF10,ATOH7,OPN3,CORT,ID2,CRH,CARTPT,IGF1,PRKCG,PRKG2,MAPK10,PTGER3,ARNTL2,KCNMA1,HS3ST2,DRD1,EGR1,EGR3,RORB,FBXW7
GO: Biological Process	GO:0032414	positive regulation of ion transmembrane transporter activity	2.72e-07	0.0019	9.5e-06	8.96e-05	22	131	ACTN2,AMIGO1,EHD3,CACNG3,ADRB1,ANTKMT,STAC2,PLCB1,ARC,NPPA,CACNB3,CALM1,HCN1,NTSR1,CASQ1,HTR3B,KCNC2,KCNJ11,TESC,LRRC38,GAL,CACNG8
GO: Biological Process	GO:0097120	receptor localization to synapse	2.8e-07	0.00196	9.72e-06	9.17e-05	16	73	CACNG3,LRRC7,KIF17,NPTX1,NPTX2,KALRN,CAMK2A,RAPGEF4,TAMALIN,NPTXR,MAPK10,ANKS1B,CNIH3,KIF5A,CACNG8,NETO1
GO: Biological Process	GO:0010976	positive regulation of neuron projection development	3.03e-07	0.00212	1.04e-05	9.85e-05	30	222	BCL11A,ADCYAP1,AMIGO1,MET,PTK2B,FES,LRRC7,BAIAP2,CX3CL1,FKBP1B,ENC1,CAMK1,FUT9,BDNF,CUX2,KALRN,NTRK2,PTPN5,HGF,SERPINF1,SERPINI1,NEGR1,CNR1,TOX,ITPKA,ITPR1,CAMK1D,ELAVL4,LTK,EPHA3
GO: Biological Process	GO:0098664	G protein-coupled serotonin receptor signaling pathway	3.04e-07	0.00212	1.04e-05	9.85e-05	11	34	CHRM1,CHRM2,CHRM3,HRH1,HRH2,HTR1A,HTR1E,HTR1F,HTR2A,HTR4,HTR5A
GO: Biological Process	GO:0062237	protein localization to postsynapse	3.22e-07	0.00225	1.1e-05	0.000104	15	65	CACNG3,KIF17,NPTX1,NPTX2,KALRN,CAMK2A,RAPGEF4,GRIN1,GRIN2A,TAMALIN,NPTXR,MAPK10,CNIH3,KIF5A,CACNG8
GO: Biological Process	GO:0043549	regulation of kinase activity	3.53e-07	0.00246	1.2e-05	0.000113	85	1014	EPHB6,CCNO,ADCY1,ADCY2,ADCYAP1,FZD8,MET,PTK2B,KITLG,AHSG,SFRP2,CAMKK1,DGKZ,CAMK1,LMO4,SLC8A2,CAMKK2,SNCA,NRG3,GAP43,TNFRSF11A,FGF18,GFRA2,BDNF,INKA2,NEDD9,NPFFR2,BTC,CCNA1,GNG3,NPPA,DIRAS1,CALM1,NTRK2,GRM5,PTPRT,CCK,LDB2,CCKBR,CCND2,PTPN5,PKIG,PAK1,CDC6,AGRN,HGF,SYNPO2,TNFAIP8L3,PDE6H,CHRM1,CHRNA7,TYRO3,DBNDD1,PIK3R1,IQGAP3,PICK1,HTR2A,DUSP19,CARTPT,IGF1,CCN1,PRKAR1B,MAPK11,MAPK10,DIRAS2,DGKA,DGK…
GO: Biological Process	GO:0043951	negative regulation of cAMP-mediated signaling	3.94e-07	0.00275	1.33e-05	0.000126	19	103	ADCY1,ADCY2,SSTR2,NPY1R,NPY2R,MCHR1,GRIK3,GRM2,PDE2A,CHRM1,CHRM2,CHRM3,HTR1A,AKAP5,HTR1E,HTR1F,HTR4,HTR5A,CORT
GO: Biological Process	GO:0048169	regulation of long-term neuronal synaptic plasticity	4.24e-07	0.00296	1.43e-05	0.000135	11	35	SNCA,BDNF,GRIK1,GRIN1,GRIN2A,GRIN2B,GRM5,SYNGR1,SYNPO,EGR1,NETO1
GO: Biological Process	GO:0006936	muscle contraction	4.31e-07	0.00301	1.45e-05	0.000136	43	393	ACTN2,EHD3,MET,ADRA1B,ADRB1,SCN2B,FKBP1B,TSHZ3,ATP2B1,SCN3B,MYBPC1,MYBPC2,SSTR2,NMU,STAC2,SULF1,NPPA,NPY1R,NPY2R,CALM1,CASQ1,P2RX6,MYOM2,TNNC2,TNNT2,TNNT3,AGRN,TPM3,CHGA,KCNB2,CHRM2,CHRM3,HOMER1,CNN1,HTR2A,DAPK3,PTGER3,PTGS2,KCNJ3,KCNJ8,KCNMA1,KCNN2,DRD1
GO: Biological Process	GO:0071495	cellular response to endogenous stimulus	4.4e-07	0.00307	1.47e-05	0.000138	115	1510	BCL11A,ACTN2,ADCY1,ADCY2,MEF2C,ADCYAP1,AMIGO1,AHSG,BAIAP2,SOX6,SFRP2,FOSB,MSX1,ARNTL,ASS1,CHRD,WNT10A,RASL11B,SNCA,ATP2B1,NLK,GABRA1,GABRB2,SOX5,LMO3,SST,SSTR1,SSTR2,FGF18,BDNF,STAT6,BMP8B,SULF1,VWC2L,PLCB1,TAC1,GNA15,BMPER,CACNB1,CAMK2A,HCN1,NTRK2,VSTM2A,OSTN,GRB14,GRIN1,GRIN2A,ADTRP,GRM5,CREB3L1,RNF165,CORO1A,THRB,KLF10,NR2E1,PAK1,HTR3B,SLC39A14,CDC6,PDE2A,HIVEP1,SERPINF1,CHRM1,CHRM2,CHRM3,GLP2…
GO: Biological Process	GO:0055074	calcium ion homeostasis	4.95e-07	0.00345	1.64e-05	0.000155	53	535	ADCYAP1,PTK2B,ADRA1D,ADRA1B,ADRB1,TRPV2,CX3CL1,FKBP1B,SLC8A2,SNCA,ATP2B1,GALR1,NMU,TAC1,CACNA1I,GNA15,GNG3,GPR6,CACNB3,NPY1R,NPY2R,GPR20,MCHR1,CALM1,NTSR1,CASQ1,GRIN1,GRIN2A,GRIN2B,GRM5,NCS1,CCKBR,CORO1A,P2RX5,CD52,SYNPO,CHGA,CHRNA7,CCL28,SLC24A2,CNR1,AKAP5,HTR2A,PRKCB,PRKCE,PTGER3,ITPR1,KCNH1,DRD1,MCOLN1,SYPL2,ELANE,SMAD3
GO: Biological Process	GO:0021895	cerebral cortex neuron differentiation	5.38e-07	0.00375	1.77e-05	0.000167	10	29	NR2E1,CHD5,TOX,DLX1,DLX2,DRD1,FEZF2,LHX6,ELAVL4,EMX1
GO: Biological Process	GO:2000310	regulation of NMDA receptor activity	5.38e-07	0.00376	1.77e-05	0.000167	12	43	ACTN2,MEF2C,PTK2B,LRRC7,RPH3A,GRIN1,GRIN2A,GRIN2B,CRH,CRHBP,DAPK1,RASGRF2
GO: Biological Process	GO:0050796	regulation of insulin secretion	5.46e-07	0.00381	1.78e-05	0.000168	29	216	FKBP1B,ARNTL,PDE8B,AACS,STX1A,NEUROD1,BAIAP3,NOS2,CCN3,RAPGEF4,SYT7,PDE4C,CHGA,CNR1,PICK1,VSNL1,CRH,CARTPT,PPP3CB,PRKCE,PTGER3,ITPR1,KCNB1,KCNC2,KCNJ11,RBP4,EFNA5,ENSA,EPHA5
GO: Biological Process	GO:0010562	positive regulation of phosphorus metabolic process	5.49e-07	0.00383	1.78e-05	0.000168	91	1121	EPHB6,ADCY1,ADCY2,MEF2C,ADCYAP1,FABP3,FZD8,MET,PTK2B,KITLG,CX3CL1,SFRP2,CAMKK1,DGKZ,CAMK1,LMO4,FAS,SLC8A2,CAMKK2,SNCA,NRG3,GAP43,TNFRSF14,TNFRSF11A,FGF18,GFRA2,BDNF,NEDD9,BMP8B,BTC,GNG3,NOS2,DIRAS1,CALM1,NTRK2,NTSR1,ADTRP,GRM5,CCK,CCND2,PTPN5,CD6,GUCA1B,PAK1,CDC6,AGRN,HGF,TNFAIP8L3,CRLF1,PDE6H,CHGA,CHRM1,CHRNA7,TYRO3,PIK3R1,HRH1,IQGAP3,PICK1,AKAP5,HTR2A,DUSP19,CRH,CARTPT,IGF1,CCN1,PRKAR1B,MAPK11,…
GO: Biological Process	GO:0045937	positive regulation of phosphate metabolic process	5.49e-07	0.00383	1.78e-05	0.000168	91	1121	EPHB6,ADCY1,ADCY2,MEF2C,ADCYAP1,FABP3,FZD8,MET,PTK2B,KITLG,CX3CL1,SFRP2,CAMKK1,DGKZ,CAMK1,LMO4,FAS,SLC8A2,CAMKK2,SNCA,NRG3,GAP43,TNFRSF14,TNFRSF11A,FGF18,GFRA2,BDNF,NEDD9,BMP8B,BTC,GNG3,NOS2,DIRAS1,CALM1,NTRK2,NTSR1,ADTRP,GRM5,CCK,CCND2,PTPN5,CD6,GUCA1B,PAK1,CDC6,AGRN,HGF,TNFAIP8L3,CRLF1,PDE6H,CHGA,CHRM1,CHRNA7,TYRO3,PIK3R1,HRH1,IQGAP3,PICK1,AKAP5,HTR2A,DUSP19,CRH,CARTPT,IGF1,CCN1,PRKAR1B,MAPK11,…
GO: Biological Process	GO:0098815	modulation of excitatory postsynaptic potential	5.51e-07	0.00385	1.78e-05	0.000168	14	59	PTK2B,BAIAP2,SLC8A2,STX1A,CACNB3,CUX2,NPY2R,GRIN1,GRIN2A,CHRNA7,WNT7A,SHANK1,RGS4,NETO1
GO: Biological Process	GO:0050770	regulation of axonogenesis	5.87e-07	0.00409	1.89e-05	0.000178	27	193	BCL11A,SLITRK1,AMIGO1,SEMA3A,TRPV2,SEMA4F,ISLR2,LRRC4C,SLIT1,MYO5B,PLXND1,BDNF,NTRK2,GRIN1,LINGO1,PAK1,CHN1,SLIT2,SEMA5B,PLXNA1,WNT7A,RTN4R,TIAM2,LIMK1,EFNA5,EFNB3,EPHA4
GO: Biological Process	GO:0003012	muscle system process	6.38e-07	0.00445	2.04e-05	0.000192	52	525	ACTN2,MEF2C,EHD3,MET,ADRA1B,ADRB1,SCN2B,FKBP1B,TSHZ3,MLIP,SLN,ATP2B1,SCN3B,MYBPC1,MYBPC2,CAMTA2,SSTR2,NMU,STAC2,SULF1,NPPA,NPY1R,NPY2R,CALM1,CASQ1,P2RX6,PAK1,MYOM2,TNNC2,TNNT2,TNNT3,AGRN,TPM3,CHGA,KCNB2,CHRM2,CHRM3,HOMER1,CNN1,HTR2A,IGF1,DAPK3,PTGER3,PTGS2,KCNJ3,KCNJ8,KCNMA1,KCNN2,DRD1,NR4A3,RGS4,SMAD3
GO: Biological Process	GO:0019725	cellular homeostasis	6.44e-07	0.0045	2.05e-05	0.000194	90	1109	ADCYAP1,PTK2B,ADRA1D,ADRA1B,ADRB1,TRPV2,CX3CL1,FKBP1B,RHCG,SLC39A4,SLC8A2,PDE8B,AACS,SNCA,ATP2B1,ATP4A,GALR1,SLC12A8,NMU,NELL2,NEUROD1,DGAT2,TAC1,CACNA1I,GNA15,GNG3,BAIAP3,NOS2,CA7,GPR6,CACNB3,NPY1R,NPY2R,GPR20,MCHR1,CALM1,NTSR1,CASQ1,GRIN1,GRIN2A,GRIN2B,GRM5,NCS1,CCKBR,CORO1A,P2RX5,SLC39A14,CD52,PDE4C,SERPINF1,SYNPO,CHGA,CHRNA7,TYRO3,CCL28,SLC24A2,PIK3R1,CNR1,VSNL1,AKAP5,HTR2A,CRH,CARTPT,IGF1,PP…
GO: Biological Process	GO:0048588	developmental cell growth	6.57e-07	0.00459	2.09e-05	0.000197	34	280	BCL11A,NRN1,SEMA3A,ADRA1B,ADRB1,TRPV2,OLFM1,RASAL1,SEMA4F,ISLR2,CPNE9,CPNE5,SLIT1,UNC13A,MYO5B,SYT17,BDNF,SYT1,OSTN,PAK1,DCLK1,MGLL,SLIT2,LHX2,SEMA5B,FLRT3,PLXNA1,IGF1,PPP3CB,RTN4R,RGS4,LIMK1,EFNA5,EMX1
GO: Biological Process	GO:0008038	neuron recognition	6.88e-07	0.0048	2.16e-05	0.000204	14	60	AMIGO1,SEMA3A,FOXG1,GAP43,BDNF,OPCML,CNR1,VSTM2L,CNTNAP2,FEZF2,CRTAC1,EFNB3,EPHA3,EPHA4
GO: Biological Process	GO:0015872	dopamine transport	6.88e-07	0.0048	2.16e-05	0.000204	14	60	NAT8L,SYT13,SNCA,SYT17,SYT1,SYT5,NPY2R,GRM2,SYT7,CNR1,HTR2A,SYT10,PRKCB,DRD1
GO: Biological Process	GO:0014059	regulation of dopamine secretion	7.08e-07	0.00494	2.21e-05	0.000208	12	44	SYT13,SNCA,SYT17,SYT1,SYT5,NPY2R,GRM2,SYT7,CNR1,HTR2A,SYT10,PRKCB
GO: Biological Process	GO:0014046	dopamine secretion	7.08e-07	0.00494	2.21e-05	0.000208	12	44	SYT13,SNCA,SYT17,SYT1,SYT5,NPY2R,GRM2,SYT7,CNR1,HTR2A,SYT10,PRKCB
GO: Biological Process	GO:0060284	regulation of cell development	8.48e-07	0.00592	2.63e-05	0.000248	57	603	BCL11A,SLITRK1,ADCYAP1,AMIGO1,SEMA3A,MET,TRPV2,HES6,BAIAP2,CX3CL1,FOXG1,SEMA4F,ISLR2,OLFM4,FAS,ZNF365,ARNTL,SLIT1,MYB,MYO5B,PLXND1,BDNF,NEDD9,PLCB1,CUX2,KALRN,NTRK2,GRB14,GRM5,THRB,LINGO1,NR2E1,PAK1,SERPINF1,SLIT2,LHX2,SEMA5B,PLXNA1,AKAP5,WNT7A,ID2,IGF1,HDAC9,RTN4R,TIAM2,ITPKA,DIO3,DLX1,DLX2,FEZF2,E2F1,LIMK1,EFNA5,EFNB3,EGR2,EPHA4,FBXW7
GO: Biological Process	GO:1901699	cellular response to nitrogen compound	8.6e-07	0.006	2.66e-05	0.00025	68	769	BCL11A,ACTN2,ADCY1,ADCY2,MEF2C,AMIGO1,AHSG,BAIAP2,ASS1,SNCA,ATP2B1,GABRA1,GABRB2,STAT6,PLCB1,GNA15,CACNB1,CAMK2A,HCN1,NTRK2,GRB14,GRIN1,GRIN2A,GRM5,KLF10,PAK1,HTR3B,SLC39A14,CDC6,AGRN,PDE2A,CHRM1,CHRM2,CHRM3,CHRNA7,GLP2R,SLIT2,PIK3R1,HRH1,HRH2,COL5A2,HTR1A,HTR1E,HTR1F,HTR2A,HTR4,HTR5A,WNT10B,CRH,CRHBP,IGF1,GNA14,PRKAR1B,PRKCB,RAB15,MAPK13,HDAC9,ITPR1,KCNC2,PDXP,RANGAP1,DRD1,GLRA3,NR4A3,RGS4,EGR1,…
GO: Biological Process	GO:0061337	cardiac conduction	8.84e-07	0.00617	2.72e-05	0.000256	23	151	KCNIP3,EHD3,CACNG3,SCN2B,FKBP1B,SLC8A2,ATP2B1,CACNA2D3,SCN3B,FXYD7,FXYD6,NPPA,CACNB1,CACNB3,CALM1,CASQ1,ITPR1,KCNJ3,KCNJ4,KCNJ11,KCNN2,CACNG8,CACNG6
GO: Biological Process	GO:0098657	import into cell	8.98e-07	0.00626	2.75e-05	0.000259	33	271	NAT8L,FABP3,CACNG3,ADRB1,TRPV2,SLC39A4,SLC8A2,SNCA,ATP4A,SLC12A8,ARC,NTSR1,P2RX5,SLC39A14,SLC24A2,NEURL1B,PICK1,AKAP5,PPP3R1,STEAP2,KCNJ3,KCNJ4,KCNJ6,KCNJ8,KCNJ9,KCNJ11,DRD1,SLC39A10,RGS4,SLC39A12,CACNG8,EFNB2,SLC29A1
GO: Biological Process	GO:0071417	cellular response to organonitrogen compound	9.94e-07	0.00694	3.03e-05	0.000286	64	711	BCL11A,ACTN2,ADCY1,ADCY2,MEF2C,AMIGO1,AHSG,BAIAP2,ASS1,SNCA,ATP2B1,GABRA1,GABRB2,STAT6,PLCB1,GNA15,CACNB1,CAMK2A,HCN1,NTRK2,GRB14,GRIN1,GRIN2A,GRM5,KLF10,PAK1,HTR3B,SLC39A14,CDC6,PDE2A,CHRM1,CHRM2,CHRM3,GLP2R,SLIT2,PIK3R1,HRH1,HRH2,COL5A2,HTR1A,HTR1E,HTR1F,HTR2A,HTR4,HTR5A,WNT10B,CRH,CRHBP,IGF1,GNA14,PRKAR1B,PRKCB,RAB15,MAPK13,HDAC9,ITPR1,PDXP,RANGAP1,DRD1,GLRA3,NR4A3,RGS4,EGR1,EPHA4
GO: Biological Process	GO:0032411	positive regulation of transporter activity	1e-06	0.00699	3.04e-05	0.000287	22	141	ACTN2,AMIGO1,EHD3,CACNG3,ADRB1,ANTKMT,STAC2,PLCB1,ARC,NPPA,CACNB3,CALM1,HCN1,NTSR1,CASQ1,HTR3B,KCNC2,KCNJ11,TESC,LRRC38,GAL,CACNG8
GO: Biological Process	GO:0042220	response to cocaine	1.05e-06	0.00736	3.18e-05	0.0003	14	62	PTK2B,ADRA1B,SNCA,BDNF,SDK1,KALRN,GRM2,HOMER1,CNR1,HTR2A,CRH,CRHBP,DRD1,RGS4
GO: Biological Process	GO:0006468	protein phosphorylation	1.06e-06	0.00741	3.2e-05	0.000301	129	1776	EPHB6,MATK,STYK1,CCNO,KIRREL2,ADCY1,ADCY2,ADCYAP1,FZD8,MET,PTK2B,KITLG,FES,CX3CL1,SFRP2,CAMKK1,DGKZ,ST3GAL1,CAMK1,STK32C,FAS,SLC8A2,CAMKK2,SNCA,NRG3,NLK,MAST3,PLK2,GAP43,TNFRSF14,TNFRSF11A,CDKL1,FGF18,GFRA2,BDNF,INKA2,STAT4,NEDD9,NPFFR2,BMP8B,MAST4,BTC,CCNA1,BMPER,GNG3,NPPA,DIRAS1,CALM1,KALRN,CAMK2A,NTRK2,ADTRP,GRM5,PTPRT,CCK,CCND2,PTPN5,PKIG,CD6,PAK1,CDC6,AGRN,DCLK1,HGF,SYNPO2,CRLF1,PDE6H,CHGA,C…
GO: Biological Process	GO:0051968	positive regulation of synaptic transmission, glutamatergic	1.07e-06	0.00747	3.21e-05	0.000302	11	38	ADCYAP1,CACNG3,PTK2B,TSHZ3,KMO,NTRK2,CCKBR,PTGS2,SHANK1,DRD1,CACNG8
GO: Biological Process	GO:1901890	positive regulation of cell junction assembly	1.22e-06	0.00851	3.64e-05	0.000343	20	121	SLITRK1,AMIGO1,FMN1,LRRTM4,LINGO2,CLSTN2,BDNF,CUX2,NTRK2,AGRN,TPBG,LRTM2,PIK3R1,FLRT3,FLRT2,WNT7A,SLITRK5,EFNA5,CBLN2,SMAD3
GO: Biological Process	GO:1990778	protein localization to cell periphery	1.31e-06	0.00916	3.9e-05	0.000368	41	382	ACTN2,KCNIP3,EHD3,CACNG3,DPP10,RAB40C,SCN3B,MYO5B,STAC2,CACNB3,NPTX1,NPTX2,KALRN,CAMK2A,RAPGEF4,GRIN1,GRIN2A,TAMALIN,ZDHHC23,NPTXR,PKP3,ZDHHC22,TPBG,KCNB2,PIK3R1,AKAP5,PKDCC,NKD2,PRKCE,RAB15,PRKG2,MAPK10,SYTL2,CNIH3,KCNB1,KCNJ11,TSPAN14,TESC,CACNG8,MRAP2,EPHA3
GO: Biological Process	GO:0043271	negative regulation of ion transport	1.35e-06	0.00941	3.97e-05	0.000375	43	410	ACTN2,ADCYAP1,PTK2B,FKBP1B,PDE8B,SLN,SNCA,HECW1,CCN3,CACNB3,NPY5R,CALM1,KALRN,NTSR1,OSTN,ADTRP,PKIG,AGRN,PDE4C,CHGA,STOML1,HRH2,CNR1,CABP1,VIP,HTR1A,VSNL1,AKAP5,HTR2A,PKDCC,NDFIP2,CRH,CRHBP,CARTPT,PRKCB,PRKCE,PRKG2,PTGER3,PTGS2,KCNB1,KCNJ11,RANGAP1,RGS4
GO: Biological Process	GO:0008277	regulation of G protein-coupled receptor signaling pathway	1.35e-06	0.00942	3.97e-05	0.000375	24	166	ADCYAP1,MET,ADRB1,KCTD16,RGS20,SNCA,PLCB1,CALM1,CAMK2A,GRM5,GUCA1B,SLC39A14,PDE6H,MGLL,CHGA,KLK5,NECAB2,RGS6,PTGER3,STMN1,RGS4,RGS12,RHO,MRAP2
GO: Biological Process	GO:0034764	positive regulation of transmembrane transport	1.45e-06	0.0101	4.23e-05	0.000399	32	264	ACTN2,AMIGO1,EHD3,CACNG3,MET,ADRB1,CX3CL1,ANTKMT,SNCA,ARPP19,STAC2,PLCB1,ARC,NPPA,CACNB3,CALM1,HCN1,NTSR1,CASQ1,P2RX5,HTR3B,OPN3,PIK3R1,IGF1,KCNC2,KCNJ11,TESC,DRD1,LRRC38,NR4A3,GAL,CACNG8
GO: Biological Process	GO:0034767	positive regulation of ion transmembrane transport	1.45e-06	0.0101	4.23e-05	0.000399	32	264	ACTN2,AMIGO1,EHD3,CACNG3,MET,ADRB1,CX3CL1,ANTKMT,SNCA,ARPP19,STAC2,PLCB1,ARC,NPPA,CACNB3,CALM1,HCN1,NTSR1,CASQ1,P2RX5,HTR3B,OPN3,PIK3R1,IGF1,KCNC2,KCNJ11,TESC,DRD1,LRRC38,NR4A3,GAL,CACNG8
GO: Biological Process	GO:0090066	regulation of anatomical structure size	1.5e-06	0.0104	4.35e-05	0.00041	56	599	KCNMB2,BCL11A,ACTN2,SEMA3A,SPTBN5,PTK2B,ADRA1D,ADRA1B,ADRB1,FMN1,TRPV2,OLFM1,BAIAP2,CX3CL1,BAIAP2L2,SEMA4F,ISLR2,CDC42EP3,SLIT1,ATP2B1,MYO5B,RAP1GAP2,SLC12A8,BDNF,KCNMB4,NPHS1,NPPA,NPY1R,CORO1A,INF2,PAK1,MGLL,CHRM3,SLIT2,SEMA5B,HRH1,HRH2,IQGAP3,PICK1,HTR1A,HTR2A,WNT7A,PRKCE,CTNNA2,PRKG2,IL7R,RTN4R,PTGER3,PTGS2,CYRIA,VILL,KCNMA1,PDXP,DRD1,LIMK1,EFNA5
GO: Biological Process	GO:0007214	gamma-aminobutyric acid signaling pathway	1.52e-06	0.0106	4.4e-05	0.000415	10	32	GABRA1,GABRA2,GABRA4,GABRA5,GABRB2,GABRG3,BDNF,HTR1A,HTR4,GABBR2
GO: Biological Process	GO:0007631	feeding behavior	1.63e-06	0.0114	4.7e-05	0.000443	21	134	MMP17,TBR1,BDNF,NMU,NPY,NPY1R,NPY2R,NPY5R,MCHR1,NTRK2,GRIN1,GRIN2B,CCK,NEGR1,CNR1,HTR1A,CARTPT,DRD1,NR4A3,GAL,MRAP2
GO: Biological Process	GO:0030073	insulin secretion	1.67e-06	0.0117	4.8e-05	0.000453	31	253	ADCYAP1,FKBP1B,ARNTL,PDE8B,AACS,STX1A,NEUROD1,BAIAP3,NOS2,CCN3,RAPGEF4,SYT7,PDE4C,CHGA,CNR1,PICK1,VSNL1,CRH,CARTPT,PPP3CB,PRKCE,PTGER3,ITPR1,KCNB1,KCNC2,KCNJ11,RBP4,GAL,EFNA5,ENSA,EPHA5
GO: Biological Process	GO:0010648	negative regulation of cell communication	1.9e-06	0.0132	5.43e-05	0.000512	121	1658	ADCY1,ADCY2,MET,PTK2B,ADRA1B,AHSG,FHL2,CX3CL1,FKBP1B,BICC1,RASAL1,TRABD2A,SFRP2,OLFM4,DGKZ,FAS,ARNTL,RGS20,PDE8B,CHRD,RASL11B,SNCA,NLK,PLK2,HECW1,PELI3,LMO3,SSTR2,BDNF,BID,RTKN2,NEUROD1,BTC,SULF1,VWC2L,ARC,BMPER,CCN3,NPPA,NPY1R,NPY2R,NPY5R,MCHR1,KALRN,PRICKLE1,RAPGEF4,GRB14,GRIK1,GRIK3,GRM2,GRM5,CREB3L1,PTPRT,PTPN5,WIF1,HGF,PDE2A,PDE4C,MGLL,CHGA,CHRM1,CHRM2,CHRM3,CHRNA7,CIDEA,OVOL2,TYRO3,SLIT2,SL…
GO: Biological Process	GO:1904064	positive regulation of cation transmembrane transport	1.93e-06	0.0135	5.49e-05	0.000518	25	181	ACTN2,AMIGO1,EHD3,CACNG3,ADRB1,CX3CL1,ANTKMT,SNCA,STAC2,PLCB1,ARC,NPPA,CACNB3,CALM1,HCN1,NTSR1,CASQ1,P2RX5,KCNC2,KCNJ11,TESC,DRD1,LRRC38,GAL,CACNG8
GO: Biological Process	GO:0099010	modification of postsynaptic structure	1.94e-06	0.0135	5.5e-05	0.000519	9	26	BAIAP2,FILIP1,MYO5B,KALRN,SYNPO,CAMKV,CABP1,CTNNA2,DRD1
GO: Biological Process	GO:0050801	ion homeostasis	1.96e-06	0.0136	5.52e-05	0.000521	75	897	ADCYAP1,PTK2B,ADRA1D,ADRA1B,ADRB1,SCN2B,TRPV2,CX3CL1,FKBP1B,STEAP1,RHCG,SLC39A4,SLC8A2,SNCA,ATP2B1,ATP4A,SCN3B,GALR1,SLC12A8,NMU,TAC1,CACNA1I,GNA15,GNG3,CA7,GPR6,CACNB3,NPY1R,NPY2R,GPR20,MCHR1,CALM1,HCN1,NTSR1,CASQ1,GRIN1,GRIN2A,GRIN2B,GRM2,GRM5,CCK,NCS1,CCKBR,CORO1A,P2RX5,SLC39A14,CD52,SLC26A4,SYNPO,CHGA,CHRNA7,CCL28,SLC24A2,CNR1,AKAP5,HTR2A,CRH,SCARA5,PRKCB,PRKCE,STEAP2,PTGER3,SLC30A3,ITPR1,PTP…
GO: Biological Process	GO:0023057	negative regulation of signaling	2.08e-06	0.0145	5.84e-05	0.000551	121	1661	ADCY1,ADCY2,MET,PTK2B,ADRA1B,AHSG,FHL2,CX3CL1,FKBP1B,BICC1,RASAL1,TRABD2A,SFRP2,OLFM4,DGKZ,FAS,ARNTL,RGS20,PDE8B,CHRD,RASL11B,SNCA,NLK,PLK2,HECW1,PELI3,LMO3,SSTR2,BDNF,BID,RTKN2,NEUROD1,BTC,SULF1,VWC2L,ARC,BMPER,CCN3,NPPA,NPY1R,NPY2R,NPY5R,MCHR1,KALRN,PRICKLE1,RAPGEF4,GRB14,GRIK1,GRIK3,GRM2,GRM5,CREB3L1,PTPRT,PTPN5,WIF1,HGF,PDE2A,PDE4C,MGLL,CHGA,CHRM1,CHRM2,CHRM3,CHRNA7,CIDEA,OVOL2,TYRO3,SLIT2,SL…
GO: Biological Process	GO:0014047	glutamate secretion	2.26e-06	0.0158	6.34e-05	0.000598	13	57	KMO,SNCA,BDNF,STX1A,SYT1,NPY5R,NTRK2,NTSR1,GRIN2B,GRM2,CCK,PAK1,SLC17A7
GO: Biological Process	GO:2000026	regulation of multicellular organismal development	2.43e-06	0.017	6.79e-05	0.00064	119	1632	BCL11A,YJEFN3,SLITRK1,MEF2C,ADCYAP1,AMIGO1,SEMA3A,MET,PTK2B,ADRB1,KITLG,BASP1,LRRTM4,TRPV2,FES,AHSG,HES6,BAIAP2,CX3CL1,FOXG1,SOX6,SEMA4F,ISLR2,SFRP2,LINGO2,FAS,ZNF365,ARNTL,SLIT1,FKBPL,ATP2B1,MYB,STARD13,SOX5,PLK2,MYO5B,HOPX,CLSTN2,PLXND1,FGF18,BDNF,NELL1,SULF1,PLCB1,BMPER,CUX2,KALRN,NTRK2,OSTN,GRM5,CREB3L1,THRB,KLF10,LINGO1,P2RX5,NR2E1,PAK1,AGRN,TPBG,HGF,SERPINF1,LRTM2,PHLDA2,CHRNA7,OVOL2,SLIT2,…
GO: Biological Process	GO:0048585	negative regulation of response to stimulus	2.5e-06	0.0175	6.95e-05	0.000656	137	1945	ABR,ADCY1,ADCY2,F12,ADCYAP1,SEMA3A,MET,FAP,ADRA1B,AHSG,FHL2,CX3CL1,FKBP1B,BICC1,RASAL1,SEMA4F,TRABD2A,SFRP2,OLFM4,DGKZ,FAS,ARNTL,RGS20,MLIP,PDE8B,SLIT1,CHRD,RASL11B,SNCA,NLK,PLK2,HECW1,PELI3,TNFRSF14,LMO3,SSTR2,BDNF,STAT6,BID,RTKN2,NEUROD1,BTC,SULF1,VWC2L,BMPER,CCN3,NPPA,CACNB3,NPY1R,NPY2R,NPY5R,MCHR1,PRICKLE1,NGB,GRB14,GRIK3,GRIN1,ADTRP,GRM2,GRM5,CREB3L1,PTPRT,CCK,PTPN5,WIF1,HGF,PDE2A,PDE4C,SERP…
GO: Biological Process	GO:0019220	regulation of phosphate metabolic process	2.63e-06	0.0184	7.29e-05	0.000688	128	1790	EPHB6,CCNO,KIRREL2,ADCY1,ELFN2,ADCY2,MEF2C,ADCYAP1,FABP3,FZD8,MET,PTK2B,KITLG,AHSG,CX3CL1,FKBP1B,SFRP2,CAMKK1,DGKZ,CAMK1,LMO4,FAS,SLC8A2,CAMKK2,TMEM132D,ANTKMT,SNCA,NRG3,PHACTR1,ARPP19,GAP43,TNFRSF14,TNFRSF11A,FGF18,GFRA2,BDNF,INKA2,NEDD9,NPFFR2,BMP8B,BTC,CCNA1,BMPER,GNG3,NOS2,NPPA,DIRAS1,CALM1,NTRK2,NTSR1,ADTRP,GRM5,PTPRT,CCK,LDB2,CCKBR,CCND2,PTPN5,PKIG,CD6,GUCA1B,PAK1,RIMBP2,CDC6,AGRN,HGF,SYNPO…
GO: Biological Process	GO:0042327	positive regulation of phosphorylation	2.66e-06	0.0185	7.33e-05	0.000691	83	1033	EPHB6,ADCY1,ADCY2,ADCYAP1,FZD8,MET,PTK2B,KITLG,CX3CL1,SFRP2,CAMKK1,DGKZ,CAMK1,LMO4,FAS,SLC8A2,CAMKK2,SNCA,NRG3,GAP43,TNFRSF14,TNFRSF11A,FGF18,GFRA2,BDNF,NEDD9,BMP8B,BTC,GNG3,DIRAS1,CALM1,NTRK2,ADTRP,GRM5,CCK,CCND2,PTPN5,CD6,PAK1,CDC6,AGRN,HGF,TNFAIP8L3,CRLF1,PDE6H,CHGA,CHRM1,CHRNA7,TYRO3,PIK3R1,IQGAP3,PICK1,AKAP5,HTR2A,DUSP19,CRH,CARTPT,IGF1,CCN1,PRKAR1B,MAPK11,MAPK10,DIRAS2,DGKA,DGKB,PTGER3,PTGS…
GO: Biological Process	GO:0051174	regulation of phosphorus metabolic process	2.71e-06	0.0189	7.44e-05	0.000702	128	1791	EPHB6,CCNO,KIRREL2,ADCY1,ELFN2,ADCY2,MEF2C,ADCYAP1,FABP3,FZD8,MET,PTK2B,KITLG,AHSG,CX3CL1,FKBP1B,SFRP2,CAMKK1,DGKZ,CAMK1,LMO4,FAS,SLC8A2,CAMKK2,TMEM132D,ANTKMT,SNCA,NRG3,PHACTR1,ARPP19,GAP43,TNFRSF14,TNFRSF11A,FGF18,GFRA2,BDNF,INKA2,NEDD9,NPFFR2,BMP8B,BTC,CCNA1,BMPER,GNG3,NOS2,NPPA,DIRAS1,CALM1,NTRK2,NTSR1,ADTRP,GRM5,PTPRT,CCK,LDB2,CCKBR,CCND2,PTPN5,PKIG,CD6,GUCA1B,PAK1,RIMBP2,CDC6,AGRN,HGF,SYNPO…
GO: Biological Process	GO:0099563	modification of synaptic structure	2.83e-06	0.0197	7.74e-05	0.000729	10	34	BAIAP2,FILIP1,MYO5B,KALRN,SYNPO,CAMKV,CABP1,CTNNA2,DRD1,EPHA4
GO: Biological Process	GO:0055065	metal ion homeostasis	2.84e-06	0.0198	7.74e-05	0.000729	65	749	ADCYAP1,PTK2B,ADRA1D,ADRA1B,ADRB1,TRPV2,CX3CL1,FKBP1B,STEAP1,SLC39A4,SLC8A2,SNCA,ATP2B1,ATP4A,GALR1,SLC12A8,NMU,TAC1,CACNA1I,GNA15,GNG3,GPR6,CACNB3,NPY1R,NPY2R,GPR20,MCHR1,CALM1,NTSR1,CASQ1,GRIN1,GRIN2A,GRIN2B,GRM5,NCS1,CCKBR,CORO1A,P2RX5,SLC39A14,CD52,SYNPO,CHGA,CHRNA7,CCL28,SLC24A2,CNR1,AKAP5,HTR2A,SCARA5,PRKCB,PRKCE,STEAP2,PTGER3,SLC30A3,ITPR1,KCNH1,KCNMA1,TESC,DRD1,SLC39A10,MCOLN1,SLC39A12,SY…
GO: Biological Process	GO:0045860	positive regulation of protein kinase activity	3.04e-06	0.0212	8.26e-05	0.000779	56	613	ADCY1,ADCY2,ADCYAP1,FZD8,MET,PTK2B,KITLG,CAMKK1,DGKZ,CAMK1,SLC8A2,CAMKK2,SNCA,NRG3,GAP43,TNFRSF11A,FGF18,BDNF,NEDD9,BTC,GNG3,DIRAS1,CALM1,NTRK2,GRM5,CCK,CCND2,PAK1,CDC6,AGRN,HGF,PDE6H,CHRM1,CHRNA7,IQGAP3,PICK1,HTR2A,DUSP19,CARTPT,IGF1,CCN1,PRKAR1B,MAPK11,MAPK10,DIRAS2,DGKA,DGKB,CCNYL1,DUSP6,LCP2,RASGRP1,EFNA5,EGR1,ELANE,EPHA4,FBXW7
GO: Biological Process	GO:0015850	organic hydroxy compound transport	3.09e-06	0.0216	8.35e-05	0.000788	35	313	NAT8L,YJEFN3,OSBPL1A,OSBPL10,SYT13,SNCA,MYB,GALR1,SYT17,STX1A,SLCO1C1,SYT1,SYT5,TAC1,NPY2R,GRM2,SYT7,STARD5,ATP8B1,CHGA,CHRNA7,CNR1,VIP,HTR1A,HTR2A,SYT10,CRH,CARTPT,OSBPL3,PRKCB,PTGER3,KCNB1,DRD1,RBP4,GAL
GO: Biological Process	GO:0048148	behavioral response to cocaine	3.18e-06	0.0222	8.57e-05	0.000808	8	21	ADRA1B,SNCA,BDNF,SDK1,KALRN,HOMER1,HTR2A,DRD1
GO: Biological Process	GO:0048013	ephrin receptor signaling pathway	3.35e-06	0.0234	8.99e-05	0.000848	16	87	EPHB6,KALRN,GRIN1,GRIN2B,PAK1,CHN1,NGEF,ANKS1B,EFNA3,EFNA5,EFNB2,EFNB3,EPHA10,EPHA3,EPHA4,EPHA5
GO: Biological Process	GO:1903539	protein localization to postsynaptic membrane	3.42e-06	0.0239	9.15e-05	0.000863	13	59	CACNG3,NPTX1,NPTX2,KALRN,CAMK2A,RAPGEF4,GRIN1,GRIN2A,TAMALIN,NPTXR,MAPK10,CNIH3,CACNG8
GO: Biological Process	GO:0002790	peptide secretion	3.47e-06	0.0242	9.23e-05	0.00087	48	497	ADCYAP1,ADRB1,FKBP1B,PEX5L,ARL4D,ARNTL,PDE8B,AACS,NECAB3,NMU,STX1A,NEUROD1,BAIAP3,NOS2,CCN3,NPY2R,KALRN,RAPGEF4,ADTRP,SYT7,CCKBR,PDE4C,CHGA,CNR1,PICK1,VIP,VSNL1,AKAP5,CRH,CRHBP,CARTPT,CBLN4,IGF1,PPP3CB,PRKCE,RAB15,PTGER3,ITPR1,KCNB1,KCNC2,KCNJ11,DIO2,RBP4,GAL,EFNA5,NAGPA,ENSA,EPHA5
GO: Biological Process	GO:0050805	negative regulation of synaptic transmission	3.91e-06	0.0273	0.000104	0.000979	16	88	PTK2B,PLK2,BDNF,ARC,NPY2R,NPY5R,RAPGEF4,GRIK1,GRIK3,MGLL,SLC24A2,PICK1,HTR2A,PTGS2,KCNB1,DRD1
GO: Biological Process	GO:0048016	inositol phosphate-mediated signaling	4.2e-06	0.0293	0.000111	0.00104	23	165	ACTN2,ADRA1D,ADRA1B,FHL2,GNA15,GPR20,GRM5,CCKBR,CHGA,CHRM1,CHRM2,HRH1,HOMER1,VIP,AKAP5,HTR2A,IGF1,PPP3CB,PPP3R1,GNA14,PTGER3,ITPR1,DRD1
GO: Biological Process	GO:0040012	regulation of locomotion	4.21e-06	0.0294	0.000111	0.00104	93	1210	ABR,MEF2C,SEMA3A,MET,PTK2B,KITLG,FES,OLFM1,CX3CL1,SEMA4F,SFRP2,OLFM4,NTNG1,LMO4,FAS,SLIT1,SSX2IP,FUT9,CHRD,TBR1,SNCA,NRG3,PHACTR1,STARD13,PLK2,TNFRSF14,PLXND1,SST,FGF18,NEDD9,NTNG2,BTC,SULF1,PLCB1,TAC1,TAC3,BMPER,UNC5D,CCN3,CAMK2A,RAPGEF4,GRIN1,ADTRP,GRM5,PTPRT,LDB2,CORO1A,NR2E1,PAK1,AGRN,CDH13,TPBG,HGF,SYNPO2,SERPINF1,PHLDA2,CHRM1,SLIT2,CCL28,SEMA5B,PIK3CD,PIK3R1,FLRT2,FAM110C,PLXNA1,EPB41L4B,WN…
GO: Biological Process	GO:0098659	inorganic cation import across plasma membrane	4.76e-06	0.0333	0.000125	0.00117	18	110	ADRB1,TRPV2,SLC39A4,SLC8A2,ATP4A,SLC12A8,P2RX5,SLC39A14,SLC24A2,STEAP2,KCNJ3,KCNJ4,KCNJ6,KCNJ8,KCNJ9,KCNJ11,SLC39A10,SLC39A12
GO: Biological Process	GO:0099587	inorganic ion import across plasma membrane	4.76e-06	0.0333	0.000125	0.00117	18	110	ADRB1,TRPV2,SLC39A4,SLC8A2,ATP4A,SLC12A8,P2RX5,SLC39A14,SLC24A2,STEAP2,KCNJ3,KCNJ4,KCNJ6,KCNJ8,KCNJ9,KCNJ11,SLC39A10,SLC39A12
GO: Biological Process	GO:0051338	regulation of transferase activity	4.79e-06	0.0334	0.000125	0.00118	88	1131	EPHB6,CCNO,ADCY1,ADCY2,ADCYAP1,FZD8,MET,PTK2B,KITLG,AHSG,SFRP2,CAMKK1,DGKZ,CAMK1,LMO4,SLC8A2,CAMKK2,SNCA,NRG3,GAP43,TNFRSF11A,FGF18,GFRA2,BDNF,INKA2,NEDD9,NPFFR2,BTC,CCNA1,GNG3,NPPA,DIRAS1,CALM1,NTRK2,GRM5,PTPRT,CCK,LDB2,CCKBR,CCND2,PTPN5,PKIG,PAK1,CDC6,AGRN,HGF,SYNPO2,TNFAIP8L3,PDE6H,CHRM1,CHRNA7,TYRO3,DBNDD1,PIK3R1,IQGAP3,PICK1,PARM1,HTR2A,DUSP19,CARTPT,IGF1,CCN1,PRKAR1B,MAPK11,MAPK10,DIRAS2,DG…
GO: Biological Process	GO:0007198	adenylate cyclase-inhibiting serotonin receptor signaling pathway	4.88e-06	0.0341	0.000127	0.00119	5	7	HTR1A,HTR1E,HTR1F,HTR4,HTR5A
GO: Biological Process	GO:1901379	regulation of potassium ion transmembrane transport	5.11e-06	0.0357	0.000132	0.00125	17	100	ACTN2,KCNIP3,AMIGO1,DPP10,NPPA,AGRN,KCNAB3,PTGER3,KCNC2,KCNG1,KCNN2,KCNS1,KCNS2,LRRC38,RGS4,GAL,NETO1
GO: Biological Process	GO:0060560	developmental growth involved in morphogenesis	5.53e-06	0.0386	0.000142	0.00134	32	281	BCL11A,NRN1,SEMA3A,FMN1,TRPV2,OLFM1,RASAL1,SEMA4F,ISLR2,SFRP2,CPNE9,CPNE5,SLIT1,UNC13A,MYO5B,SYT17,BDNF,SYT1,OSTN,PAK1,DCLK1,MGLL,SLIT2,LHX2,SEMA5B,FLRT3,PLXNA1,PPP3CB,RTN4R,LIMK1,EFNA5,EMX1
GO: Biological Process	GO:0006873	cellular ion homeostasis	5.7e-06	0.0398	0.000146	0.00138	65	765	ADCYAP1,PTK2B,ADRA1D,ADRA1B,ADRB1,TRPV2,CX3CL1,FKBP1B,RHCG,SLC39A4,SLC8A2,SNCA,ATP2B1,ATP4A,GALR1,NMU,TAC1,CACNA1I,GNA15,GNG3,CA7,GPR6,CACNB3,NPY1R,NPY2R,GPR20,MCHR1,CALM1,NTSR1,CASQ1,GRIN1,GRIN2A,GRIN2B,GRM5,NCS1,CCKBR,CORO1A,P2RX5,SLC39A14,CD52,SYNPO,CHGA,CHRNA7,CCL28,SLC24A2,CNR1,AKAP5,HTR2A,SCARA5,PRKCB,PRKCE,STEAP2,PTGER3,SLC30A3,ITPR1,KCNH1,KCNMA1,TESC,DRD1,SLC39A10,MCOLN1,SLC39A12,SYPL2,EL…
GO: Biological Process	GO:0030003	cellular cation homeostasis	5.86e-06	0.0409	0.00015	0.00141	64	750	ADCYAP1,PTK2B,ADRA1D,ADRA1B,ADRB1,TRPV2,CX3CL1,FKBP1B,SLC39A4,SLC8A2,SNCA,ATP2B1,ATP4A,GALR1,NMU,TAC1,CACNA1I,GNA15,GNG3,CA7,GPR6,CACNB3,NPY1R,NPY2R,GPR20,MCHR1,CALM1,NTSR1,CASQ1,GRIN1,GRIN2A,GRIN2B,GRM5,NCS1,CCKBR,CORO1A,P2RX5,SLC39A14,CD52,SYNPO,CHGA,CHRNA7,CCL28,SLC24A2,CNR1,AKAP5,HTR2A,SCARA5,PRKCB,PRKCE,STEAP2,PTGER3,SLC30A3,ITPR1,KCNH1,KCNMA1,TESC,DRD1,SLC39A10,MCOLN1,SLC39A12,SYPL2,ELANE,S…
GO: Biological Process	GO:0051347	positive regulation of transferase activity	6.2e-06	0.0433	0.000158	0.00149	65	767	EPHB6,ADCY1,ADCY2,ADCYAP1,FZD8,MET,PTK2B,KITLG,CAMKK1,DGKZ,CAMK1,LMO4,SLC8A2,CAMKK2,SNCA,NRG3,GAP43,TNFRSF11A,FGF18,BDNF,NEDD9,BTC,GNG3,DIRAS1,CALM1,NTRK2,GRM5,CCK,CCND2,PAK1,CDC6,AGRN,HGF,TNFAIP8L3,PDE6H,CHRM1,CHRNA7,TYRO3,IQGAP3,PICK1,PARM1,HTR2A,DUSP19,CARTPT,IGF1,CCN1,PRKAR1B,MAPK11,MAPK10,DIRAS2,DGKA,DGKB,CCNYL1,DUSP6,LCP2,RASGRP1,EFNA5,EGR1,ELANE,LTK,EPHA10,EPHA3,EPHA4,EPHA5,FBXW7
GO: Biological Process	GO:0030029	actin filament-based process	6.47e-06	0.0451	0.000164	0.00155	72	879	ABR,ACTN1,ACTN2,MEF2C,SPTBN5,MET,PTK2B,EHBP1L1,MRTFB,ADRB1,FMN1,SCN2B,FES,BAIAP2,CX3CL1,BAIAP2L2,SHROOM3,MYO1B,CDC42EP3,SCN3B,MYBPC1,MYBPC2,PHACTR1,STARD13,MYO5B,NEDD9,RND1,RHOBTB2,TAC1,FMNL1,NPHS1,CASQ1,CORO1A,INF2,PAK1,TNNC2,TNNT2,TNNT3,TPM3,SYNPO2,SYNPO,SLIT2,ABRACL,PIK3R1,IQGAP3,CNN1,PICK1,EPB41L4B,MICAL2,PRKCE,CTNNA2,DAPK3,PTGER3,ITPKA,CYRIA,VILL,KCNJ3,KCNJ8,PDXP,KCNN2,ARHGAP25,WIPF2,SHANK1,…
GO: Biological Process	GO:0072657	protein localization to membrane	6.56e-06	0.0458	0.000166	0.00156	63	737	ACTN2,KCNIP3,EHD3,CACNG3,LRRTM4,LRRC7,DPP10,RAB40C,SCN3B,MYO5B,LRRC4,CYP46A1,BID,RFTN1,STAC2,STX1A,CACNB1,CACNB3,NPTX1,NPTX2,CALM1,KALRN,CAMK2A,RAPGEF4,GRIN1,GRIN2A,GRIN2B,TAMALIN,ZDHHC23,NPTXR,PKP3,ZDHHC22,PAK1,AGRN,TPBG,RTP1,KCNB2,PIK3R1,PICK1,HTR1A,NECAB2,AKAP5,PKDCC,PPP3R1,NKD2,PRKCE,RAB15,PRKG2,TRAM2,MAPK10,SYTL2,CNIH3,KCNB1,KCNJ11,TSPAN14,TESC,GLRA3,E2F1,CACNG8,MRAP2,MADCAM1,RPL10,EPHA3
GO: Biological Process	GO:0051336	regulation of hydrolase activity	6.6e-06	0.0461	0.000166	0.00156	107	1460	ABR,ACTN2,ELFN2,MEF2C,ADCYAP1,MET,PTK2B,ADRA1D,ADRA1B,ADRB1,WFDC2,SYDE2,AHSG,CX3CL1,FKBP1B,RASAL1,SFRP2,FAS,ARHGDIG,RGS20,TMEM132D,SNCA,PHACTR1,STARD13,ARPP19,SPINK2,RAP1GAP2,PLXND1,BDNF,BID,NEDD9,PLCB1,GNA15,GPR20,CALM1,KALRN,CAMK2A,NTRK2,ARHGAP9,GRIN1,GRIN2A,GRIN2B,GRM5,CCK,KHDC1,PRR7,CCKBR,RIMBP2,SLC39A14,TNNT2,TNNT3,AGRN,HGF,PTTG1,SERPINF1,CHGA,CHML,CHN1,CHRM1,CHRM2,SLIT2,SERPINI1,NGEF,HRH1,I…
GO: Biological Process	GO:0090087	regulation of peptide transport	6.6e-06	0.0461	0.000166	0.00156	61	706	ADCYAP1,BAP1,ADRB1,FKBP1B,CAMK1,PEX5L,ARNTL,PDE8B,AACS,NMU,BID,STX1A,NEUROD1,ARC,BAIAP3,NOS2,CCN3,CACNB3,NPY2R,KALRN,RAPGEF4,ADTRP,SYT7,TAMALIN,CCKBR,PTPN5,PKIG,PAK1,PDE4C,CHGA,CHRM1,PIK3R1,CNR1,PICK1,CABP1,VSNL1,AKAP5,PKDCC,NDFIP2,CRH,CRHBP,CARTPT,IGF1,PPP3CB,PPP3R1,PRKCE,PTGER3,PTGS2,ITPR1,KCNB1,KCNC2,KCNJ11,RANGAP1,RBP4,E2F1,EFNA5,EFNB2,ENSA,SMAD3,EPHA5,FBXW7
GO: Biological Process	GO:0060402	calcium ion transport into cytosol	6.95e-06	0.0485	0.000174	0.00164	24	182	PTK2B,ADRB1,TRPV2,CX3CL1,FKBP1B,SLC8A2,SNCA,CACNA1I,CACNB3,CALM1,NTSR1,CASQ1,GRIN1,GRIN2A,GRIN2B,CORO1A,P2RX5,SLC24A2,AKAP5,HTR2A,PRKCE,ITPR1,DRD1,MCOLN1
GO: Biological Process	GO:0051954	positive regulation of amine transport	7.39e-06	0.0516	0.000184	0.00173	12	54	NAT8L,KMO,STX1A,SYT1,NPY2R,NTSR1,GRIK1,GRIN2B,CCK,VIP,CARTPT,KCNB1
GO: Biological Process	GO:0002791	regulation of peptide secretion	7.39e-06	0.0516	0.000184	0.00173	39	381	ADCYAP1,ADRB1,FKBP1B,PEX5L,ARNTL,PDE8B,AACS,NMU,STX1A,NEUROD1,BAIAP3,NOS2,CCN3,NPY2R,KALRN,RAPGEF4,ADTRP,SYT7,CCKBR,PDE4C,CHGA,CNR1,PICK1,VSNL1,CRH,CRHBP,CARTPT,IGF1,PPP3CB,PRKCE,PTGER3,ITPR1,KCNB1,KCNC2,KCNJ11,RBP4,EFNA5,ENSA,EPHA5
GO: Biological Process	GO:0071248	cellular response to metal ion	7.46e-06	0.0521	0.000184	0.00174	27	220	ADCY1,MEF2C,SYT13,RASAL1,CPNE9,FOSB,CPNE5,FAS,SNCA,CPNE7,SYT17,NEUROD2,SYT1,SYT5,NPTX1,GRIN2A,SYT7,CPNE8,SERPINF1,ID2,SYT10,CRHBP,KCNH1,SPAG16,GLRA3,MCOLN1,CPNE4
GO: Biological Process	GO:0035235	ionotropic glutamate receptor signaling pathway	7.47e-06	0.0521	0.000184	0.00174	9	30	PTK2B,KALRN,CAMK2A,GRIK1,GRIK3,GRIN1,GRIN2A,GRIN2B,GRIN3A
GO: Biological Process	GO:0051668	localization within membrane	7.72e-06	0.0539	0.00019	0.00179	17	103	YJEFN3,CACNG3,LRRTM4,LRRC7,RFTN1,CAMK2A,GRIN2B,PAK1,AGRN,CDH13,PICK1,HTR1A,AKAP5,CNIH3,GLRA3,CACNG8,MADCAM1
GO: Biological Process	GO:0071868	cellular response to monoamine stimulus	7.99e-06	0.0558	0.000195	0.00184	18	114	SNCA,GNA15,HTR3B,CHRM1,CHRM2,CHRM3,HRH1,HRH2,HTR1A,HTR1E,HTR1F,HTR2A,HTR4,HTR5A,GNA14,DRD1,NR4A3,RGS4
GO: Biological Process	GO:0071870	cellular response to catecholamine stimulus	7.99e-06	0.0558	0.000195	0.00184	18	114	SNCA,GNA15,HTR3B,CHRM1,CHRM2,CHRM3,HRH1,HRH2,HTR1A,HTR1E,HTR1F,HTR2A,HTR4,HTR5A,GNA14,DRD1,NR4A3,RGS4
GO: Biological Process	GO:0030431	sleep	8.35e-06	0.0582	0.000202	0.00191	11	46	ADRB1,NMU,CACNA1I,NPY2R,GRIN2A,HTR2A,CORT,CRH,PTGER3,DRD1,SLC29A1
GO: Biological Process	GO:0017158	regulation of calcium ion-dependent exocytosis	8.35e-06	0.0582	0.000202	0.00191	11	46	HYAL3,SYT13,DOC2A,SYT17,STX1A,SYT1,SYT5,CACNA1I,SYT7,SYT10,KCNB1
GO: Biological Process	GO:0090278	negative regulation of peptide hormone secretion	8.89e-06	0.062	0.000215	0.00202	13	64	FKBP1B,PDE8B,CCN3,KALRN,PDE4C,CHGA,VSNL1,CRH,CRHBP,CARTPT,PTGER3,KCNB1,KCNJ11
GO: Biological Process	GO:1903793	positive regulation of anion transport	9.03e-06	0.063	0.000217	0.00205	53	590	NAT8L,ADCYAP1,FABP3,BAP1,MET,ADRB1,CAMK1,PEX5L,KMO,AACS,MYB,ARPP19,GALR1,TNFRSF11A,NMU,BID,STX1A,SYT1,TAC1,BAIAP3,NPPA,CACNB3,NPY2R,NTSR1,RAPGEF4,GRIK1,GRIN2B,CCK,CCKBR,PTPN5,PAK1,OPN3,CHRM1,PIK3R1,PLA2G4A,VIP,VSNL1,AKAP5,CRH,CARTPT,IGF1,PPP3CB,PPP3R1,PRKCE,SYTL2,PTGS2,KCNB1,RBP4,NR4A3,E2F1,GAL,SMAD3,FBXW7
GO: Biological Process	GO:0010035	response to inorganic substance	9.55e-06	0.0666	0.000229	0.00216	56	637	KCNMB2,KCNIP3,ADCY1,MEF2C,BAP1,MET,PTK2B,FKBP1B,SYT13,RASAL1,CPNE9,FOSB,ANXA11,CPNE5,FAS,ASS1,SNCB,SNCA,MYB,CPNE7,SYT17,STAT6,NEUROD2,PLCB1,SYT1,SYT5,KCNMB4,NPTX1,CALM1,NGB,HCN1,PKD2L1,GRIN2A,SYT7,TNNT2,HGF,CPNE8,SERPINF1,PLA2G4A,HOMER1,ID2,SYT10,CRHBP,IGFBP2,MAPK13,SLC30A3,KCNC2,KCNH1,KCNMA1,KHK,SPAG16,KRT14,GLRA3,NR4A3,MCOLN1,CPNE4
GO: Biological Process	GO:0019233	sensory perception of pain	1.01e-05	0.0707	0.000242	0.00228	21	150	KCNIP3,ADCYAP1,ADRB1,SCN3B,NMU,TAC1,CCN3,CACNB3,NPY1R,NPY2R,NTSR1,GRIN1,GRIN2A,GRIN2B,CCK,CCKBR,MGLL,CNR1,VIP,HTR2A,PTGS2
GO: Biological Process	GO:0050769	positive regulation of neurogenesis	1.06e-05	0.0742	0.000253	0.00239	32	290	BCL11A,SLITRK1,AMIGO1,MET,TRPV2,BAIAP2,CX3CL1,FOXG1,ISLR2,ZNF365,MYB,MYO5B,PLXND1,BDNF,CUX2,KALRN,NTRK2,GRM5,PAK1,SERPINF1,SLIT2,PLXNA1,AKAP5,ID2,IGF1,TIAM2,ITPKA,E2F1,LIMK1,EFNA5,EGR2,EPHA4
GO: Biological Process	GO:0001764	neuron migration	1.07e-05	0.0746	0.000254	0.00239	25	199	MEF2C,SEMA3A,MET,MRTFB,OLFM1,CX3CL1,FOXG1,NTNG1,NRG3,PHACTR1,CHL1,NTNG2,UNC5D,GPM6A,SATB2,CAMK2A,NTRK2,CCK,DCLK1,FLRT2,CTNNA2,MDGA2,DRD1,FEZF2,LHX6
GO: Biological Process	GO:0045055	regulated exocytosis	1.12e-05	0.0782	0.000265	0.0025	69	845	ABR,SIRPB1,ACTN1,ACTN2,NRN1,ADCY1,HYAL3,FES,AHSG,LRRC7,SYT13,DOC2A,OLFM4,APEH,PEX5L,SNCA,UNC13A,SYT17,STX1A,SYT1,SYT5,CACNA1I,BAIAP3,NPPA,CALM1,CAMK2A,RAPGEF4,ARHGAP9,SYT7,NCS1,CORO1A,SYNGR1,PCDH7,HGF,CHGA,CHRM2,TUBA4A,CHRNA7,PIK3CD,TOLLIP,CNR1,HTR1A,HTR2A,WNT7A,SYT10,CRHBP,STX19,IGF1,PPP3CB,PRKCB,PRKCE,RAB15,PRKCG,CADPS2,PRSS3,RIMS3,ISLR,STEAP2,KCNB1,KCNH1,TSPAN14,GRIN3A,RAB27B,DRD1,GLRA3,NR4A3,…
GO: Biological Process	GO:0060996	dendritic spine development	1.13e-05	0.0791	0.000267	0.00252	19	128	MEF2C,BAIAP2,CAMK1,ZNF365,PLK2,MYO5B,ARC,SDK1,CUX2,KALRN,CAMK2A,PAK1,NGEF,WNT7A,TANC2,ITPKA,SHANK1,EPHA4,EPHA5
GO: Biological Process	GO:0045859	regulation of protein kinase activity	1.19e-05	0.083	0.000279	0.00263	73	911	CCNO,ADCY1,ADCY2,ADCYAP1,FZD8,MET,PTK2B,KITLG,SFRP2,CAMKK1,DGKZ,CAMK1,SLC8A2,CAMKK2,SNCA,NRG3,GAP43,TNFRSF11A,FGF18,GFRA2,BDNF,INKA2,NEDD9,NPFFR2,BTC,CCNA1,GNG3,NPPA,DIRAS1,CALM1,NTRK2,GRM5,PTPRT,CCK,CCND2,PTPN5,PKIG,PAK1,CDC6,AGRN,HGF,SYNPO2,PDE6H,CHRM1,CHRNA7,DBNDD1,IQGAP3,PICK1,HTR2A,DUSP19,CARTPT,IGF1,CCN1,PRKAR1B,MAPK11,MAPK10,DIRAS2,DGKA,DGKB,CCNYL1,PTPRO,TESC,DRD1,DUSP2,DUSP6,LCP2,RGS4,RAS…
GO: Biological Process	GO:1903351	cellular response to dopamine	1.25e-05	0.0872	0.000291	0.00274	16	96	GNA15,HTR3B,CHRM1,CHRM2,CHRM3,HRH1,HRH2,HTR1A,HTR1E,HTR1F,HTR2A,HTR4,HTR5A,GNA14,DRD1,RGS4
GO: Biological Process	GO:2000987	positive regulation of behavioral fear response	1.25e-05	0.0872	0.000291	0.00274	5	8	MEF2C,NPAS2,CCK,CCKBR,CRH
GO: Biological Process	GO:1903367	positive regulation of fear response	1.25e-05	0.0872	0.000291	0.00274	5	8	MEF2C,NPAS2,CCK,CCKBR,CRH
GO: Biological Process	GO:0043279	response to alkaloid	1.27e-05	0.0886	0.000294	0.00278	19	129	PTK2B,ADRA1B,FOSB,SNCA,BDNF,TAC1,SDK1,KALRN,GRIN1,GRM2,HOMER1,CNR1,HTR2A,CRH,CRHBP,PRKCE,PRKCG,DRD1,RGS4
GO: Biological Process	GO:0022603	regulation of anatomical structure morphogenesis	1.28e-05	0.0891	0.000295	0.00278	88	1160	ABR,BCL11A,YJEFN3,SLITRK1,MEF2C,AMIGO1,SEMA3A,MET,PTK2B,TRPV2,FES,BAIAP2,CX3CL1,RASAL1,SEMA4F,ISLR2,SHROOM3,SFRP2,CPNE9,OLFM4,NTNG1,LRRC4C,CPNE5,CDC42EP3,MSX1,SLIT1,PRICKLE2,RSPO2,WNT10A,FKBPL,UNC13A,STARD13,PLK2,HECW1,MYO5B,SYT17,PLXND1,FGF18,BDNF,NEDD9,NTNG2,RND1,SULF1,RHOBTB2,ARC,SYT1,BMPER,FMNL1,CUX2,KALRN,PRICKLE1,NTRK2,OSTN,GRIN1,CREB3L1,CORO1A,LINGO1,INF2,LZTS1,NR2E1,PAK1,HGF,SERPINF1,CHN1…
GO: Biological Process	GO:0001934	positive regulation of protein phosphorylation	1.3e-05	0.091	0.0003	0.00283	75	946	ADCY1,ADCY2,ADCYAP1,FZD8,MET,PTK2B,KITLG,CX3CL1,SFRP2,CAMKK1,DGKZ,CAMK1,FAS,SLC8A2,CAMKK2,SNCA,NRG3,GAP43,TNFRSF14,TNFRSF11A,FGF18,GFRA2,BDNF,NEDD9,BMP8B,BTC,GNG3,DIRAS1,CALM1,NTRK2,ADTRP,GRM5,CCK,CCND2,PTPN5,CD6,PAK1,CDC6,AGRN,HGF,CRLF1,PDE6H,CHGA,CHRM1,CHRNA7,PIK3R1,IQGAP3,PICK1,AKAP5,HTR2A,DUSP19,CRH,CARTPT,IGF1,CCN1,PRKAR1B,MAPK11,MAPK10,DIRAS2,DGKA,DGKB,PTGER3,PTGS2,CCNYL1,DRD1,DUSP6,SH2D3C,…
GO: Biological Process	GO:0007264	small GTPase mediated signal transduction	1.36e-05	0.0946	0.000311	0.00293	50	553	ABR,SHC3,MET,ADRA1B,ADRB1,KITLG,SYDE2,BAIAP2,RASAL1,DGKZ,CDC42EP3,DENND3,RASL10A,ARHGDIG,RHEBL1,SSX2IP,STARD13,PLK2,CTNNAL1,ARPP19,RAP1GAP2,RUNDC3A,RND1,RHOBTB2,GPR20,KALRN,RAPGEF4,ARHGAP9,ARHGEF25,CDH13,CHML,CHN1,SLIT2,NGEF,IQGAP3,IGF1,RAB15,MAPK11,SCAI,ARHGAP32,PSD,RTN4R,TIAM2,ARHGAP25,RASGRF2,ARHGAP10,SH2D3C,STMN1,RASGRP1,LIMK1
GO: Biological Process	GO:1905114	cell surface receptor signaling pathway involved in cell-cell signaling	1.37e-05	0.0955	0.000313	0.00295	58	676	MEF2C,FZD8,MET,PTK2B,ADRB1,BAIAP2,CMAHP,CX3CL1,BICC1,TRABD2A,SFRP2,SLC8A2,ARNTL,PRICKLE2,RSPO2,WNT10A,SNCA,NLK,HECW1,BDNF,STX1A,SULF1,PLCB1,NPPA,CACNB3,CUX2,NPY2R,CALM1,PRICKLE1,CAMK2A,NTSR1,GRIK1,GRIN1,GRIN2A,GRIN2B,P2RX5,P2RX6,WIF1,CHRNA7,WNT7A,WNT10B,SOSTDC1,PPP3CB,IGFBP2,PPP3R1,NKD2,KREMEN2,DAPK3,PTPRO,SLC17A7,SHANK1,GLRA3,LRRK1,RGS4,EGR1,NETO1,SLC29A1,SMAD3
GO: Biological Process	GO:0006939	smooth muscle contraction	1.42e-05	0.0992	0.000324	0.00306	19	130	ADRB1,FKBP1B,TSHZ3,ATP2B1,SSTR2,NMU,SULF1,NPY1R,NPY2R,KCNB2,CHRM2,CHRM3,CNN1,HTR2A,DAPK3,PTGER3,PTGS2,KCNMA1,DRD1
GO: Biological Process	GO:0099072	regulation of postsynaptic membrane neurotransmitter receptor levels	1.43e-05	0.0998	0.000324	0.00306	16	97	CACNG3,ARC,NPTX1,NPTX2,KALRN,CAMK2A,RAPGEF4,TAMALIN,NPTXR,PICK1,AKAP5,PPP3R1,MAPK10,CNIH3,CACNG8,EFNB2
GO: Biological Process	GO:1903350	response to dopamine	1.43e-05	0.0998	0.000324	0.00306	16	97	GNA15,HTR3B,CHRM1,CHRM2,CHRM3,HRH1,HRH2,HTR1A,HTR1E,HTR1F,HTR2A,HTR4,HTR5A,GNA14,DRD1,RGS4
GO: Biological Process	GO:0051345	positive regulation of hydrolase activity	1.44e-05	0.101	0.000326	0.00307	72	900	ABR,ACTN2,MEF2C,ADCYAP1,PTK2B,ADRA1D,ADRA1B,ADRB1,SYDE2,CX3CL1,RASAL1,SFRP2,FAS,ARHGDIG,RGS20,SNCA,STARD13,RAP1GAP2,BDNF,BID,NEDD9,PLCB1,GNA15,GPR20,CALM1,KALRN,NTRK2,ARHGAP9,GRIN1,GRIN2A,GRIN2B,GRM5,CCK,KHDC1,PRR7,CCKBR,TNNT2,TNNT3,AGRN,CHGA,CHML,CHN1,CHRM1,CHRM2,NGEF,HRH1,IQGAP3,HOMER1,RASAL2,VIP,HTR2A,RGS6,GNA14,CCN1,RANBP3L,ARHGAP32,RTN4R,DAPK1,PTGER3,PGAM5,TIAM2,ARHGAP25,RANGAP1,DRD1,ARHGAP1…
GO: Biological Process	GO:0071869	response to catecholamine	1.47e-05	0.103	0.00033	0.00311	18	119	SNCA,GNA15,HTR3B,CHRM1,CHRM2,CHRM3,HRH1,HRH2,HTR1A,HTR1E,HTR1F,HTR2A,HTR4,HTR5A,GNA14,DRD1,NR4A3,RGS4
GO: Biological Process	GO:0071867	response to monoamine	1.47e-05	0.103	0.00033	0.00311	18	119	SNCA,GNA15,HTR3B,CHRM1,CHRM2,CHRM3,HRH1,HRH2,HTR1A,HTR1E,HTR1F,HTR2A,HTR4,HTR5A,GNA14,DRD1,NR4A3,RGS4
GO: Biological Process	GO:0007622	rhythmic behavior	1.5e-05	0.105	0.000336	0.00317	13	67	ADRB1,NMU,NPAS2,NPY2R,CORT,ID2,CRH,MAPK10,PTGER3,KCNMA1,DRD1,EGR1,EGR2
GO: Biological Process	GO:0021826	substrate-independent telencephalic tangential migration	1.54e-05	0.108	0.000343	0.00323	6	13	SLIT1,NRG3,SLIT2,DRD1,FEZF2,LHX6
GO: Biological Process	GO:0021843	substrate-independent telencephalic tangential interneuron migration	1.54e-05	0.108	0.000343	0.00323	6	13	SLIT1,NRG3,SLIT2,DRD1,FEZF2,LHX6
GO: Biological Process	GO:1900271	regulation of long-term synaptic potentiation	1.61e-05	0.112	0.000357	0.00336	12	58	ADCY1,ADRB1,CYP46A1,ARC,NRGN,KALRN,PTPN5,PAK1,CHRNA7,AKAP5,DRD1,EPHA4
GO: Biological Process	GO:0050795	regulation of behavior	1.63e-05	0.114	0.000361	0.0034	16	98	MEF2C,ADRB1,NMU,BAIAP3,NPAS2,NPY2R,MCHR1,CCK,CCKBR,CNR1,HTR1A,CORT,CRH,PTGER3,DRD1,NR4A3
GO: Biological Process	GO:0060401	cytosolic calcium ion transport	1.65e-05	0.115	0.000363	0.00342	25	204	PTK2B,ADRB1,TRPV2,CX3CL1,FKBP1B,SLC8A2,SNCA,ATP2B1,CACNA1I,CACNB3,CALM1,NTSR1,CASQ1,GRIN1,GRIN2A,GRIN2B,CORO1A,P2RX5,SLC24A2,AKAP5,HTR2A,PRKCE,ITPR1,DRD1,MCOLN1
GO: Biological Process	GO:0019722	calcium-mediated signaling	1.69e-05	0.118	0.000371	0.0035	27	230	NCALD,PTK2B,FHL2,FKBP1B,SLC8A2,CAMKK2,NEUROD2,CALM1,CALML3,NTRK2,CASQ1,GRIN1,GRIN2A,GRIN2B,GRM5,NUDT4,P2RX5,CDH13,CHRM3,AKAP5,IGF1,PPP3CB,PPP3R1,ITPR1,CABYR,DRD1,MCOLN1
GO: Biological Process	GO:0051130	positive regulation of cellular component organization	1.7e-05	0.119	0.000373	0.00351	96	1304	BCL11A,ACTN2,SLITRK1,ADCYAP1,AMIGO1,NPM2,MET,PTK2B,FMN1,LRRTM4,TRPV2,FES,LRRC7,BAIAP2,CX3CL1,FKBP1B,BAIAP2L2,ISLR2,TRABD2A,ENC1,LINGO2,CAMK1,FAS,CDC42EP3,MSX1,CAMKK2,SLN,FUT9,SNCA,MYB,HRK,MYO5B,CLSTN2,PLXND1,BDNF,BID,NEUROD2,BTC,PLCB1,SYT1,TAC1,NPHS1,GPM6A,CUX2,KALRN,NTRK2,GRIN1,SYT7,CCK,PTPN5,CORO1A,PAK1,AGRN,TPBG,HGF,SYNPO2,SERPINF1,SYNPO,LRTM2,SLIT2,SERPINI1,NEGR1,PIK3R1,PLA2G4A,FLRT3,FLRT2,SD…
GO: Biological Process	GO:0055080	cation homeostasis	1.72e-05	0.12	0.000374	0.00353	68	840	ADCYAP1,PTK2B,ADRA1D,ADRA1B,ADRB1,TRPV2,CX3CL1,FKBP1B,STEAP1,RHCG,SLC39A4,SLC8A2,SNCA,ATP2B1,ATP4A,GALR1,SLC12A8,NMU,TAC1,CACNA1I,GNA15,GNG3,CA7,GPR6,CACNB3,NPY1R,NPY2R,GPR20,MCHR1,CALM1,NTSR1,CASQ1,GRIN1,GRIN2A,GRIN2B,GRM5,NCS1,CCKBR,CORO1A,P2RX5,SLC39A14,CD52,SLC26A4,SYNPO,CHGA,CHRNA7,CCL28,SLC24A2,CNR1,AKAP5,HTR2A,SCARA5,PRKCB,PRKCE,STEAP2,PTGER3,SLC30A3,ITPR1,KCNH1,KCNMA1,TESC,DRD1,SLC39A10,M…
GO: Biological Process	GO:0019229	regulation of vasoconstriction	1.76e-05	0.123	0.000382	0.0036	15	88	KCNMB2,ADRA1D,ADRA1B,CX3CL1,ATP2B1,KCNMB4,NPY1R,CHRM3,HRH1,HRH2,HTR1A,HTR2A,PTGER3,PTGS2,DRD1
GO: Biological Process	GO:0051051	negative regulation of transport	1.81e-05	0.126	0.000392	0.00369	50	559	ABR,ACTN2,ADCYAP1,PTK2B,FKBP1B,PDE8B,SLN,SNCA,HECW1,NMU,CCN3,CACNB3,NPY1R,NPY2R,NPY5R,CALM1,KALRN,NTSR1,OSTN,ADTRP,PKIG,CORO1A,AGRN,PDE4C,CHGA,STOML1,HRH2,CNR1,CABP1,VIP,HTR1A,NECAB2,VSNL1,AKAP5,HTR2A,PKDCC,NDFIP2,CRH,CRHBP,CARTPT,PRKCB,PRKCE,PRKG2,PTGER3,PTGS2,KCNB1,KCNJ11,RANGAP1,RGS4,EPHA3
GO: Biological Process	GO:0006937	regulation of muscle contraction	1.89e-05	0.132	0.000409	0.00385	24	193	EHD3,ADRA1B,ADRB1,FKBP1B,ATP2B1,SSTR2,NMU,NPPA,NPY2R,CALM1,CASQ1,TNNC2,TNNT2,TNNT3,AGRN,CHGA,KCNB2,CHRM2,CHRM3,CNN1,DAPK3,PTGER3,PTGS2,KCNMA1
GO: Biological Process	GO:2000649	regulation of sodium ion transmembrane transporter activity	1.93e-05	0.135	0.000416	0.00393	12	59	SCN2B,SCN3B,HECW1,FXYD7,FXYD6,PLCB1,AGRN,STOML1,PRKCE,PTPN3,TESC,NETO1
GO: Biological Process	GO:0007202	activation of phospholipase C activity	1.98e-05	0.138	0.000425	0.004	19	133	ACTN2,ADRA1D,ADRA1B,BDNF,GNA15,GPR20,NTRK2,GRM5,CCKBR,CHGA,CHRM1,CHRM2,HRH1,HOMER1,VIP,HTR2A,GNA14,PTGER3,DRD1
GO: Biological Process	GO:0003407	neural retina development	2.02e-05	0.141	0.000433	0.00408	15	89	ATP2B1,MIAT,NEUROD1,SDK1,GPM6A,HCN1,NTRK2,THRB,ATOH7,SDK2,SLC17A7,DIO3,DLX1,DLX2,RORB
GO: Biological Process	GO:0007200	phospholipase C-activating G protein-coupled receptor signaling pathway	2.14e-05	0.149	0.000456	0.0043	17	111	ACTN2,ADRA1D,ADRA1B,GNA15,GPR20,GRM5,CCKBR,CHGA,CHRM1,CHRM2,HRH1,HOMER1,VIP,HTR2A,GNA14,PTGER3,DRD1
GO: Biological Process	GO:0032970	regulation of actin filament-based process	2.18e-05	0.152	0.000463	0.00437	42	443	ACTN2,MEF2C,SPTBN5,MET,PTK2B,ADRB1,FMN1,FES,BAIAP2,CX3CL1,BAIAP2L2,CDC42EP3,RND1,RHOBTB2,TAC1,NPHS1,CORO1A,PAK1,TNNT2,SYNPO2,SYNPO,SLIT2,ABRACL,PIK3R1,IQGAP3,PICK1,PRKCE,CTNNA2,DAPK3,PTGER3,CYRIA,VILL,PDXP,SHANK1,STMN1,RGS4,LIMK1,EFNA5,PHLDB2,SMAD3,EPHA3,EPHA5
GO: Biological Process	GO:0009306	protein secretion	2.3e-05	0.16	0.000484	0.00457	42	444	ADCYAP1,ADRB1,FKBP1B,ARL4D,ARNTL,PDE8B,AACS,NECAB3,NMU,STX1A,NEUROD1,BAIAP3,NOS2,CCN3,RAPGEF4,ADTRP,SYT7,PDE4C,CHGA,CNR1,PICK1,VIP,VSNL1,AKAP5,CRH,CARTPT,CBLN4,IGF1,PPP3CB,PRKCE,RAB15,PTGER3,ITPR1,KCNB1,KCNC2,KCNJ11,RBP4,GAL,EFNA5,NAGPA,ENSA,EPHA5
GO: Biological Process	GO:0099645	neurotransmitter receptor localization to postsynaptic specialization membrane	2.3e-05	0.161	0.000484	0.00457	9	34	CACNG3,NPTX1,NPTX2,KALRN,CAMK2A,RAPGEF4,NPTXR,CNIH3,CACNG8
GO: Biological Process	GO:0099633	protein localization to postsynaptic specialization membrane	2.3e-05	0.161	0.000484	0.00457	9	34	CACNG3,NPTX1,NPTX2,KALRN,CAMK2A,RAPGEF4,NPTXR,CNIH3,CACNG8
GO: Biological Process	GO:0009887	animal organ morphogenesis	2.3e-05	0.161	0.000484	0.00457	93	1263	ABR,GCNT4,MEF2C,SEMA3A,MET,MRTFB,BASP1,FMN1,OLFM1,FHL2,FOXG1,ALPL,SOX6,TSHZ3,FRAS1,SFRP2,NTNG1,MSX1,SLIT1,PRICKLE2,RSPO2,WNT10A,TBR1,NRG3,CSGALNACT1,MIAT,SOX5,PLXND1,FGF18,BDNF,STAT6,NTNG2,NEUROD1,SULF1,SDK1,SATB2,NPY1R,NPY2R,NPY5R,PRICKLE1,HCN1,NTRK2,OTX1,THRB,ASXL3,CSMD1,TNNT2,AGRN,HGF,SLC26A4,PHLDA2,OVOL2,SLIT2,TMIE,FLRT2,KLK5,PLXNA1,COL5A2,SDK2,CYP26B1,POC1A,WNT7A,WNT10B,ID2,SOSTDC1,IGF1,BCL1…
GO: Biological Process	GO:0050919	negative chemotaxis	2.39e-05	0.167	0.000501	0.00473	11	51	SEMA3A,SEMA4F,SLIT1,NRG3,LRTM2,SLIT2,SEMA5B,FLRT3,FLRT2,RTN4RL1,RTN4R
GO: Biological Process	GO:0099175	regulation of postsynapse organization	2.41e-05	0.168	0.000503	0.00474	17	112	LRFN2,BAIAP2,LRFN1,ARC,CUX2,NPTX1,KALRN,RAPGEF4,GRIN1,GRIN2B,NGEF,HOMER1,WNT7A,TANC2,DGKB,ITPKA,EPHA4
GO: Biological Process	GO:0090257	regulation of muscle system process	2.42e-05	0.169	0.000503	0.00474	32	302	MEF2C,EHD3,ADRA1B,ADRB1,FKBP1B,MLIP,SLN,ATP2B1,SSTR2,NMU,NPPA,NPY2R,CALM1,CASQ1,PAK1,TNNC2,TNNT2,TNNT3,AGRN,CHGA,KCNB2,CHRM2,CHRM3,CNN1,IGF1,DAPK3,PTGER3,PTGS2,KCNMA1,NR4A3,RGS4,SMAD3
GO: Biological Process	GO:0035592	establishment of protein localization to extracellular region	2.42e-05	0.169	0.000503	0.00474	42	445	ADCYAP1,ADRB1,FKBP1B,ARL4D,ARNTL,PDE8B,AACS,NECAB3,NMU,STX1A,NEUROD1,BAIAP3,NOS2,CCN3,RAPGEF4,ADTRP,SYT7,PDE4C,CHGA,CNR1,PICK1,VIP,VSNL1,AKAP5,CRH,CARTPT,CBLN4,IGF1,PPP3CB,PRKCE,RAB15,PTGER3,ITPR1,KCNB1,KCNC2,KCNJ11,RBP4,GAL,EFNA5,NAGPA,ENSA,EPHA5
GO: Biological Process	GO:0010517	regulation of phospholipase activity	2.45e-05	0.171	0.000507	0.00478	22	171	ACTN2,ADRA1D,ADRA1B,SNCA,BDNF,GNA15,GPR20,NTRK2,GRM5,CCKBR,CHGA,CHRM1,CHRM2,HRH1,HOMER1,VIP,HTR2A,GNA14,CCN1,PTGER3,DRD1,RASGRP1
GO: Biological Process	GO:0097553	calcium ion transmembrane import into cytosol	2.5e-05	0.174	0.000516	0.00486	21	159	PTK2B,ADRB1,TRPV2,CX3CL1,FKBP1B,SLC8A2,SNCA,CALM1,NTSR1,CASQ1,GRIN1,GRIN2A,GRIN2B,CORO1A,P2RX5,SLC24A2,HTR2A,PRKCE,ITPR1,DRD1,MCOLN1
GO: Biological Process	GO:0098962	regulation of postsynaptic neurotransmitter receptor activity	2.56e-05	0.179	0.000526	0.00496	7	20	NPTX1,NPTX2,SHISA9,NPTXR,DLGAP2,DLGAP1,HOMER1
GO: Biological Process	GO:0045956	positive regulation of calcium ion-dependent exocytosis	2.56e-05	0.179	0.000526	0.00496	7	20	HYAL3,STX1A,SYT1,CACNA1I,SYT7,SYT10,KCNB1
GO: Biological Process	GO:0010959	regulation of metal ion transport	2.6e-05	0.181	0.000532	0.00502	33	317	EHD3,PTK2B,ADRB1,TRPV2,CX3CL1,FKBP1B,SLN,SNCA,ATP2B1,STAC2,NPPA,CACNB1,CACNB3,MCHR1,CALM1,CAMK2A,NTSR1,CASQ1,GRIN1,CORO1A,P2RX5,AGRN,HOMER1,AKAP5,CRH,IGF1,PRKCE,PTGER3,PTGS2,ITPR1,DRD1,RGS4,CACNG6
GO: Biological Process	GO:0045595	regulation of cell differentiation	2.63e-05	0.183	0.000536	0.00505	127	1859	BCL11A,SLITRK1,MEF2C,ADCYAP1,AMIGO1,SEMA3A,MET,PTK2B,ADRB1,KITLG,TRPV2,FES,OLFM1,HES6,BAIAP2,CX3CL1,FOXG1,SOX6,SEMA4F,ISLR2,TSHZ3,SFRP2,OLFM4,CAMK1,FAS,ZNF365,MSX1,ARNTL,SLIT1,MKX,CHRD,RBM24,MYB,SOX5,MYO5B,HOPX,LMO3,PLXND1,FGF18,BDNF,NEDD9,NELL1,NEUROD1,NEUROD2,BTC,VWC2L,PLCB1,CCN3,CUX2,KALRN,PRICKLE1,NTRK2,VSTM2A,OSTN,GRB14,GRM5,THRB,KLF10,LINGO1,NR2E1,WIF1,PAK1,HGF,SERPINF1,OVOL2,SLIT2,LHX2,SEM…
GO: Biological Process	GO:1900274	regulation of phospholipase C activity	2.77e-05	0.193	0.000563	0.00531	20	148	ACTN2,ADRA1D,ADRA1B,BDNF,GNA15,GPR20,NTRK2,GRM5,CCKBR,CHGA,CHRM1,CHRM2,HRH1,HOMER1,VIP,HTR2A,GNA14,PTGER3,DRD1,RASGRP1
GO: Biological Process	GO:0098771	inorganic ion homeostasis	2.8e-05	0.195	0.000567	0.00535	68	853	ADCYAP1,PTK2B,ADRA1D,ADRA1B,ADRB1,TRPV2,CX3CL1,FKBP1B,STEAP1,RHCG,SLC39A4,SLC8A2,SNCA,ATP2B1,ATP4A,GALR1,SLC12A8,NMU,TAC1,CACNA1I,GNA15,GNG3,CA7,GPR6,CACNB3,NPY1R,NPY2R,GPR20,MCHR1,CALM1,NTSR1,CASQ1,GRIN1,GRIN2A,GRIN2B,GRM5,NCS1,CCKBR,CORO1A,P2RX5,SLC39A14,CD52,SLC26A4,SYNPO,CHGA,CHRNA7,CCL28,SLC24A2,CNR1,AKAP5,HTR2A,SCARA5,PRKCB,PRKCE,STEAP2,PTGER3,SLC30A3,ITPR1,KCNH1,KCNMA1,TESC,DRD1,SLC39A10,M…
GO: Biological Process	GO:0042752	regulation of circadian rhythm	3.02e-05	0.211	0.000609	0.00574	19	137	ADCY1,ADRB1,ARNTL,NMU,NPAS2,NPY2R,KLF10,ATOH7,OPN3,CORT,ID2,CRH,PRKCG,MAPK10,PTGER3,ARNTL2,DRD1,RORB,FBXW7
GO: Biological Process	GO:0019226	transmission of nerve impulse	3.03e-05	0.212	0.000609	0.00574	15	92	KCNMB2,CACNG3,FKBP1B,CACNA1I,KCNMB4,NTRK2,RAPGEF4,PAK1,CHRNA7,CARTPT,CNTNAP2,KCNMA1,KCNQ2,DRD1,CACNG8
GO: Biological Process	GO:0006887	exocytosis	3.04e-05	0.213	0.000609	0.00574	75	970	ABR,SIRPB1,ACTN1,ACTN2,NRN1,ADCY1,HYAL3,FES,AHSG,LRRC7,SYT13,DOC2A,OLFM4,APEH,PEX5L,SNCA,UNC13A,MYO5B,SYT17,STX1A,SYT1,SYT5,CACNA1I,BAIAP3,NPPA,CALM1,CAMK2A,RAPGEF4,ARHGAP9,SYT7,NCS1,CORO1A,SYNGR1,PAK1,PCDH7,HGF,CHGA,CHRM2,TUBA4A,CHRNA7,PIK3CD,TOLLIP,CNR1,HTR1A,VSNL1,HTR2A,WNT7A,SYT10,CRHBP,STX19,IGF1,PPP3CB,NKD2,PRKCB,PRKCE,RAB15,PRKCG,CADPS2,PRSS3,RIMS3,SYTL2,ISLR,STEAP2,KCNB1,KCNH1,TSPAN14,GRI…
GO: Biological Process	GO:0140029	exocytic process	3.04e-05	0.213	0.000609	0.00574	75	970	ABR,SIRPB1,ACTN1,ACTN2,NRN1,ADCY1,HYAL3,FES,AHSG,LRRC7,SYT13,DOC2A,OLFM4,APEH,PEX5L,SNCA,UNC13A,MYO5B,SYT17,STX1A,SYT1,SYT5,CACNA1I,BAIAP3,NPPA,CALM1,CAMK2A,RAPGEF4,ARHGAP9,SYT7,NCS1,CORO1A,SYNGR1,PAK1,PCDH7,HGF,CHGA,CHRM2,TUBA4A,CHRNA7,PIK3CD,TOLLIP,CNR1,HTR1A,VSNL1,HTR2A,WNT7A,SYT10,CRHBP,STX19,IGF1,PPP3CB,NKD2,PRKCB,PRKCE,RAB15,PRKCG,CADPS2,PRSS3,RIMS3,SYTL2,ISLR,STEAP2,KCNB1,KCNH1,TSPAN14,GRI…
GO: Biological Process	GO:0099500	vesicle fusion to plasma membrane	3.04e-05	0.213	0.000609	0.00574	75	970	ABR,SIRPB1,ACTN1,ACTN2,NRN1,ADCY1,HYAL3,FES,AHSG,LRRC7,SYT13,DOC2A,OLFM4,APEH,PEX5L,SNCA,UNC13A,MYO5B,SYT17,STX1A,SYT1,SYT5,CACNA1I,BAIAP3,NPPA,CALM1,CAMK2A,RAPGEF4,ARHGAP9,SYT7,NCS1,CORO1A,SYNGR1,PAK1,PCDH7,HGF,CHGA,CHRM2,TUBA4A,CHRNA7,PIK3CD,TOLLIP,CNR1,HTR1A,VSNL1,HTR2A,WNT7A,SYT10,CRHBP,STX19,IGF1,PPP3CB,NKD2,PRKCB,PRKCE,RAB15,PRKCG,CADPS2,PRSS3,RIMS3,SYTL2,ISLR,STEAP2,KCNB1,KCNH1,TSPAN14,GRI…
GO: Biological Process	GO:0051928	positive regulation of calcium ion transport	3.05e-05	0.213	0.000609	0.00574	20	149	EHD3,ADRB1,TRPV2,CX3CL1,SNCA,ATP2B1,STAC2,CACNB3,MCHR1,CALM1,CAMK2A,NTSR1,CASQ1,GRIN1,P2RX5,HOMER1,AKAP5,CRH,ITPR1,DRD1
GO: Biological Process	GO:0045921	positive regulation of exocytosis	3.09e-05	0.216	0.000615	0.0058	16	103	HYAL3,SNCA,MYO5B,STX1A,SYT1,CACNA1I,NPPA,SYT7,NCS1,CNR1,VSNL1,SYT10,RAB15,CADPS2,KCNB1,RAB27B
GO: Biological Process	GO:0061448	connective tissue development	3.13e-05	0.219	0.00062	0.00584	32	306	MEF2C,HYAL3,SOX6,SFRP2,MSX1,AACS,MKX,RSPO2,CSGALNACT1,SOX5,FGF18,BMP8B,DGAT2,SULF1,CCN3,SATB2,THRB,SLC39A14,POC1A,WNT7A,WNT10B,PKDCC,ID2,IGF1,CCN1,ZBTB16,DLX2,RARB,ECM1,EGR1,RXFP1,SMAD3
GO: Biological Process	GO:0051924	regulation of calcium ion transport	3.13e-05	0.219	0.00062	0.00584	32	306	EHD3,PTK2B,ADRB1,TRPV2,CX3CL1,FKBP1B,SLN,SNCA,ATP2B1,STAC2,NPPA,CACNB1,CACNB3,MCHR1,CALM1,CAMK2A,NTSR1,CASQ1,GRIN1,CORO1A,P2RX5,HOMER1,AKAP5,CRH,IGF1,PRKCE,PTGER3,PTGS2,ITPR1,DRD1,RGS4,CACNG6
GO: Biological Process	GO:0071241	cellular response to inorganic substance	3.28e-05	0.229	0.000646	0.00609	28	252	ADCY1,MEF2C,SYT13,RASAL1,CPNE9,FOSB,CPNE5,FAS,SNCA,CPNE7,SYT17,NEUROD2,SYT1,SYT5,NPTX1,GRIN2A,SYT7,CPNE8,SERPINF1,ID2,SYT10,CRHBP,KCNC2,KCNH1,SPAG16,GLRA3,MCOLN1,CPNE4
GO: Biological Process	GO:0032880	regulation of protein localization	3.44e-05	0.24	0.000676	0.00637	79	1040	ACTN2,ADCYAP1,BAP1,ADRB1,FKBP1B,DPP10,CAMK1,ARHGDIG,ARNTL,CEP72,PDE8B,AACS,B9D1,CDCA5,MYO5B,BDNF,NMU,BID,STAC2,STX1A,NEUROD1,ARC,BAIAP3,NOS2,CCN3,CACNB3,KALRN,CAMK2A,RAPGEF4,ADTRP,SYT7,TAMALIN,PTPN5,PKIG,PAK1,DCLK1,PDE4C,SLC26A4,CHGA,TRIM29,CHRM1,PIK3R1,CNR1,PICK1,CABP1,VIP,NECAB2,VSNL1,AKAP5,WNT7A,ATCAY,PKDCC,NDFIP2,CRH,CARTPT,IGF1,PPP3CB,PPP3R1,NKD2,PRKCE,PTGER3,PTGS2,ITPR1,RASSF5,KCNB1,KCNC2,K…
GO: Biological Process	GO:0032956	regulation of actin cytoskeleton organization	3.46e-05	0.241	0.000677	0.00639	38	393	ACTN2,MEF2C,SPTBN5,MET,PTK2B,FMN1,FES,BAIAP2,CX3CL1,BAIAP2L2,CDC42EP3,RND1,RHOBTB2,TAC1,NPHS1,CORO1A,PAK1,SYNPO2,SYNPO,SLIT2,PIK3R1,IQGAP3,PICK1,PRKCE,CTNNA2,DAPK3,CYRIA,VILL,PDXP,SHANK1,STMN1,RGS4,LIMK1,EFNA5,PHLDB2,SMAD3,EPHA3,EPHA5
GO: Biological Process	GO:0071692	protein localization to extracellular region	3.49e-05	0.243	0.000682	0.00643	42	452	ADCYAP1,ADRB1,FKBP1B,ARL4D,ARNTL,PDE8B,AACS,NECAB3,NMU,STX1A,NEUROD1,BAIAP3,NOS2,CCN3,RAPGEF4,ADTRP,SYT7,PDE4C,CHGA,CNR1,PICK1,VIP,VSNL1,AKAP5,CRH,CARTPT,CBLN4,IGF1,PPP3CB,PRKCE,RAB15,PTGER3,ITPR1,KCNB1,KCNC2,KCNJ11,RBP4,GAL,EFNA5,NAGPA,ENSA,EPHA5
GO: Biological Process	GO:0060384	innervation	3.6e-05	0.251	0.000701	0.00661	8	28	SEMA3A,UNC13A,GABRA5,GABRB2,SULF1,NPTX1,RNF165,PRKCG
GO: Biological Process	GO:0001964	startle response	3.79e-05	0.265	0.000737	0.00695	9	36	NPAS1,GRIN1,GRIN2A,GRIN2B,CSMD1,CTNNA2,KCNH1,GRIN3A,DRD1
GO: Biological Process	GO:0060997	dendritic spine morphogenesis	3.92e-05	0.273	0.000759	0.00716	13	73	BAIAP2,ZNF365,MYO5B,ARC,CUX2,KALRN,NGEF,WNT7A,TANC2,ITPKA,SHANK1,EPHA4,EPHA5
GO: Biological Process	GO:0021954	central nervous system neuron development	3.94e-05	0.275	0.000763	0.00719	16	105	EPHB6,SEMA3A,FOXG1,SLIT1,NPY,NTRK2,AGBL4,LINGO1,NR2E1,DCLK1,SLIT2,PRDM8,DRD1,FEZF2,LHX6,EPHA4
GO: Biological Process	GO:0098742	cell-cell adhesion via plasma-membrane adhesion molecules	4.03e-05	0.281	0.000777	0.00732	31	296	SLITRK1,AMIGO1,SPARCL1,PCDH10,CX3CL1,NTNG1,LRRC4C,CHL1,CLSTN2,LRRC4,NTNG2,SDK1,UNC5D,PCDHGC5,PTPRT,CDH22,CD6,IGSF21,PCDH7,PCDH8,CDH8,CDH9,CDH10,CDH13,FLRT3,SDK2,PCDH20,VSTM2L,MDGA2,EFNA5,EPHA3
GO: Biological Process	GO:0099550	trans-synaptic signaling, modulating synaptic transmission	4.14e-05	0.289	0.000796	0.00751	6	15	BDNF,NTRK2,GRM5,PAK1,CNR1,EFNB3
GO: Biological Process	GO:0051270	regulation of cellular component movement	4.33e-05	0.302	0.000829	0.00782	91	1250	ABR,ACTN1,MEF2C,SEMA3A,MET,PTK2B,ADRB1,KITLG,FES,OLFM1,CX3CL1,SEMA4F,SFRP2,OLFM4,NTNG1,LMO4,FAS,SSX2IP,FUT9,CHRD,TBR1,NRG3,PHACTR1,STARD13,PLK2,TNFRSF14,PLXND1,SST,FGF18,NEDD9,NTNG2,BTC,SULF1,PLCB1,TAC1,TAC3,BMPER,UNC5D,CCN3,CAMK2A,RAPGEF4,GRIN1,ADTRP,PTPRT,LDB2,CORO1A,NR2E1,PAK1,TNNT2,AGRN,CDH13,HGF,SYNPO2,SERPINF1,PHLDA2,SLIT2,CCL28,SEMA5B,PIK3CD,PIK3R1,FLRT2,FAM110C,PLXNA1,EPB41L4B,WNT7A,CXCL1…
GO: Biological Process	GO:0071407	cellular response to organic cyclic compound	4.96e-05	0.346	0.000949	0.00895	53	628	ADCY1,ADCY2,MEF2C,ADCYAP1,FES,ALPL,ARNTL,ASS1,AACS,SNCA,ATP2B1,GABRA1,GABRB2,LMO3,SSTR1,SSTR2,BDNF,PLCB1,GNA15,NOS2,HCN1,NTRK2,ADTRP,NR2E1,PAK1,HTR3B,PDE2A,SERPINF1,CHRM1,CHRM2,CHRM3,HRH1,HRH2,HTR1A,HTR1E,HTR1F,HTR2A,HTR4,HTR5A,WNT10B,CRH,CRHBP,IGF1,GNA14,PTGER3,ITPR1,PDXP,DRD1,NR4A3,RGS4,EFNA5,EGR1,EPHA5
GO: Biological Process	GO:0021877	forebrain neuron fate commitment	5.19e-05	0.362	0.000986	0.0093	5	10	TBR1,SATB2,BCL11B,FEZF2,LHX6
GO: Biological Process	GO:0140059	dendrite arborization	5.19e-05	0.362	0.000986	0.0093	5	10	SEMA3A,ZNF365,PHACTR1,TPBG,CHRNA7
GO: Biological Process	GO:0098926	postsynaptic signal transduction	5.21e-05	0.363	0.000987	0.00931	10	46	PLCB1,GNA15,PRR7,AGRN,CHRM1,CHRM2,CHRM3,CHRNA7,ANKS1B,LY6H
GO: Biological Process	GO:0048512	circadian behavior	5.34e-05	0.372	0.00101	0.00952	12	65	ADRB1,NMU,NPAS2,NPY2R,CORT,ID2,CRH,MAPK10,PTGER3,KCNMA1,DRD1,EGR1
GO: Biological Process	GO:0007626	locomotory behavior	5.36e-05	0.374	0.00101	0.00952	28	259	ADRA1B,SNCA,CHL1,GAD1,NPAS2,NPY1R,NPY2R,KALRN,NTSR1,GRIN1,GRIN2A,GRM5,CCND2,NEGR1,ID2,CRH,PPP3CB,PRKCE,MAPK10,KCNMA1,DRD1,OXR1,FEZF2,EFNB3,EGR1,ELAVL4,MYO15A,EPHA4
GO: Biological Process	GO:0051223	regulation of protein transport	5.49e-05	0.383	0.00103	0.00974	55	662	BAP1,ADRB1,FKBP1B,CAMK1,ARNTL,PDE8B,AACS,NMU,BID,STX1A,NEUROD1,ARC,BAIAP3,NOS2,CCN3,CACNB3,RAPGEF4,ADTRP,SYT7,TAMALIN,PTPN5,PKIG,PAK1,PDE4C,CHGA,CHRM1,PIK3R1,CNR1,PICK1,CABP1,VSNL1,AKAP5,PKDCC,NDFIP2,CRH,CARTPT,IGF1,PPP3CB,PPP3R1,PRKCE,PTGER3,PTGS2,ITPR1,KCNB1,KCNC2,KCNJ11,RANGAP1,RBP4,E2F1,EFNA5,EFNB2,ENSA,SMAD3,EPHA5,FBXW7
GO: Biological Process	GO:0008217	regulation of blood pressure	5.89e-05	0.411	0.00111	0.0104	25	220	NCALD,ADRA1D,ADRA1B,ADRB1,ATP2B1,NMU,TAC1,TAC3,NOS2,NPY,NPPA,NPY1R,NTSR1,CHGA,CHRM3,CHRNA7,PIK3R1,CNR1,TRHDE,ID2,CRH,CARTPT,PTGS2,PTPRO,SMAD3
GO: Biological Process	GO:0002062	chondrocyte differentiation	5.94e-05	0.414	0.00111	0.0105	17	120	MEF2C,SOX6,SFRP2,SOX5,FGF18,SULF1,CCN3,THRB,SLC39A14,POC1A,WNT7A,WNT10B,PKDCC,ZBTB16,RARB,ECM1,SMAD3
GO: Biological Process	GO:2001222	regulation of neuron migration	6e-05	0.419	0.00112	0.0106	11	56	SEMA3A,OLFM1,CX3CL1,NTNG1,NRG3,PHACTR1,NTNG2,UNC5D,CAMK2A,FLRT2,CTNNA2
GO: Biological Process	GO:0070997	neuron death	6.06e-05	0.423	0.00113	0.0106	41	448	KCNIP3,MEF2C,PTK2B,CX3CL1,FAS,KMO,SNCB,SNCA,MYB,GABRA5,CHL1,GABRB2,HRK,BDNF,BID,TAC1,NTRK2,GRIN1,GRIN2B,PTPN5,CORO1A,THRB,AGRN,CRLF1,SERPINF1,CHGA,CHRNA7,TYRO3,IGF1,VSTM2L,PRKCG,ITPR1,KCNB1,KCNMA1,DIO3,DLX1,OXR1,NR4A3,EFNB2,EGR1,FBXW7
GO: Biological Process	GO:0010863	positive regulation of phospholipase C activity	6.07e-05	0.423	0.00113	0.0106	19	144	ACTN2,ADRA1D,ADRA1B,BDNF,GNA15,GPR20,NTRK2,GRM5,CCKBR,CHGA,CHRM1,CHRM2,HRH1,HOMER1,VIP,HTR2A,GNA14,PTGER3,DRD1
GO: Biological Process	GO:0051590	positive regulation of neurotransmitter transport	6.22e-05	0.434	0.00115	0.0109	8	30	NAT8L,KMO,SNCA,UNC13A,STX1A,SYT1,BAIAP3,CNR1
GO: Biological Process	GO:0099637	neurotransmitter receptor transport	6.24e-05	0.436	0.00115	0.0109	12	66	CACNG3,KIF17,MYO5B,ARC,TAMALIN,PICK1,AKAP5,PPP3R1,MAPK10,KIF5A,CACNG8,EFNB2
GO: Biological Process	GO:0042325	regulation of phosphorylation	6.25e-05	0.437	0.00115	0.0109	108	1558	EPHB6,CCNO,KIRREL2,ADCY1,ADCY2,ADCYAP1,FZD8,MET,PTK2B,KITLG,AHSG,CX3CL1,SFRP2,CAMKK1,DGKZ,CAMK1,LMO4,FAS,SLC8A2,CAMKK2,ANTKMT,SNCA,NRG3,PHACTR1,GAP43,TNFRSF14,TNFRSF11A,FGF18,GFRA2,BDNF,INKA2,NEDD9,NPFFR2,BMP8B,BTC,CCNA1,BMPER,GNG3,NPPA,DIRAS1,CALM1,NTRK2,ADTRP,GRM5,PTPRT,CCK,LDB2,CCKBR,CCND2,PTPN5,PKIG,CD6,PAK1,CDC6,AGRN,HGF,SYNPO2,PDE2A,TNFAIP8L3,CRLF1,PDE6H,CHGA,CHRM1,CHRNA7,TYRO3,SLIT2,DBNDD1…
GO: Biological Process	GO:0044089	positive regulation of cellular component biogenesis	6.39e-05	0.446	0.00117	0.0111	50	587	SLITRK1,AMIGO1,MET,PTK2B,FMN1,LRRTM4,FES,BAIAP2,CX3CL1,BAIAP2L2,TRABD2A,LINGO2,FAS,CDC42EP3,SNCA,HRK,MYO5B,CLSTN2,BDNF,BID,TAC1,NPHS1,GPM6A,CUX2,NTRK2,CCK,LDB2,CORO1A,PAK1,AGRN,TPBG,SYNPO2,SYNPO,LRTM2,CHGA,PIK3R1,FLRT3,FLRT2,PICK1,WNT7A,WNT10B,GDA,SLITRK5,PRKCE,CTNNA2,LIMK1,EFNA5,CBLN2,PHLDB2,SMAD3
GO: Biological Process	GO:0033993	response to lipid	6.7e-05	0.467	0.00123	0.0116	74	977	ABR,ADCY1,ADCY2,MEF2C,ADCYAP1,FABP3,PTK2B,ADRA1B,SPON2,FES,CX3CL1,ALPL,FOSB,FOSL2,FAS,KMO,SBNO2,ARNTL,ASS1,AACS,SNCA,ATP2B1,MYB,LMO3,TNFRSF11A,SST,SSTR1,SSTR2,BDNF,DGAT2,GLDC,PLCB1,TAC1,NOS2,CALM1,NTRK2,NTSR1,ADTRP,CD6,NR2E1,PAK1,PDE2A,SERPINF1,SLIT2,PIK3R1,CNR1,CYP26B1,HTR5A,WNT7A,WNT10B,CRH,CRHBP,IGF1,IGFBP2,PRKCE,IL12RB2,CYP26A1,PTGER3,PTGS2,PRDM2,KCNJ8,KCNJ11,ARNT2,KCNMA1,TESC,RBP4,NR4A3,E2F1…
GO: Biological Process	GO:0030282	bone mineralization	6.72e-05	0.469	0.00123	0.0116	18	133	MEF2C,PTK2B,AHSG,SBNO2,ASGR2,RSPO2,ATP2B1,NELL1,OSTN,KLF10,WNT10B,PKDCC,FBXL15,IGF1,CCN1,PTGS2,ECM1,SMAD3
GO: Biological Process	GO:1901214	regulation of neuron death	6.96e-05	0.486	0.00127	0.012	38	406	KCNIP3,MEF2C,PTK2B,CX3CL1,FAS,KMO,SNCB,SNCA,MYB,GABRA5,CHL1,GABRB2,HRK,BDNF,TAC1,NTRK2,GRIN1,GRIN2B,PTPN5,CORO1A,AGRN,CRLF1,SERPINF1,CHGA,CHRNA7,TYRO3,IGF1,VSTM2L,PRKCG,ITPR1,KCNB1,KCNMA1,DLX1,OXR1,NR4A3,EFNB2,EGR1,FBXW7
GO: Biological Process	GO:0021872	forebrain generation of neurons	6.98e-05	0.487	0.00127	0.012	13	77	SEMA3A,FOXG1,SLIT1,TBR1,SATB2,NR2E1,SLIT2,BCL11B,PTGER3,DLX1,DLX2,FEZF2,LHX6
GO: Biological Process	GO:0032332	positive regulation of chondrocyte differentiation	7.15e-05	0.499	0.0013	0.0122	7	23	SOX6,SOX5,FGF18,THRB,PKDCC,ZBTB16,SMAD3
GO: Biological Process	GO:0021879	forebrain neuron differentiation	7.27e-05	0.508	0.00132	0.0124	12	67	SEMA3A,FOXG1,SLIT1,TBR1,SATB2,SLIT2,BCL11B,PTGER3,DLX1,DLX2,FEZF2,LHX6
GO: Biological Process	GO:2000851	positive regulation of glucocorticoid secretion	7.32e-05	0.511	0.00132	0.0124	4	6	GALR1,TAC1,CRH,GAL
GO: Biological Process	GO:0048520	positive regulation of behavior	7.49e-05	0.523	0.00134	0.0127	9	39	MEF2C,NPAS2,NPY2R,CCK,CCKBR,CRH,PTGER3,DRD1,NR4A3
GO: Biological Process	GO:0070050	neuron cellular homeostasis	7.49e-05	0.523	0.00134	0.0127	9	39	CX3CL1,SLC8A2,ATP2B1,NELL2,NCS1,TYRO3,CNR1,KCNH1,SLC17A7
GO: Biological Process	GO:0010518	positive regulation of phospholipase activity	7.77e-05	0.543	0.00139	0.0131	20	159	ACTN2,ADRA1D,ADRA1B,BDNF,GNA15,GPR20,NTRK2,GRM5,CCKBR,CHGA,CHRM1,CHRM2,HRH1,HOMER1,VIP,HTR2A,GNA14,CCN1,PTGER3,DRD1
GO: Biological Process	GO:0051216	cartilage development	7.91e-05	0.552	0.00141	0.0133	25	224	MEF2C,HYAL3,SOX6,SFRP2,MSX1,RSPO2,CSGALNACT1,SOX5,FGF18,BMP8B,SULF1,CCN3,SATB2,THRB,SLC39A14,POC1A,WNT7A,WNT10B,PKDCC,CCN1,ZBTB16,DLX2,RARB,ECM1,SMAD3
GO: Biological Process	GO:1900273	positive regulation of long-term synaptic potentiation	8.03e-05	0.561	0.00143	0.0135	8	31	ADCY1,ADRB1,NRGN,KALRN,PTPN5,CHRNA7,AKAP5,DRD1
GO: Biological Process	GO:0095500	acetylcholine receptor signaling pathway	8.03e-05	0.561	0.00143	0.0135	8	31	PLCB1,GNA15,AGRN,CHRM1,CHRM2,CHRM3,CHRNA7,LY6H
GO: Biological Process	GO:0021543	pallium development	8.19e-05	0.572	0.00145	0.0137	23	198	FOXG1,TBR1,NEUROD6,PHACTR1,NEUROD1,PLCB1,NPY,NTRK2,GRIN1,NR2E1,SLIT2,LHX2,HTR5A,CNTNAP2,DLX1,DLX2,DRD1,FEZF2,NR4A3,LHX6,EMX1,EMX2,EPHA5
GO: Biological Process	GO:0007015	actin filament organization	8.49e-05	0.592	0.0015	0.0141	42	470	ACTN1,ACTN2,SPTBN5,MET,PTK2B,FMN1,BAIAP2,CX3CL1,BAIAP2L2,SHROOM3,MYO1B,CDC42EP3,PHACTR1,MYO5B,NEDD9,RND1,RHOBTB2,TAC1,NPHS1,CORO1A,PAK1,TNNT2,TPM3,SYNPO2,SYNPO,SLIT2,PIK3R1,PICK1,MICAL2,PRKCE,CTNNA2,CYRIA,VILL,PDXP,ARHGAP25,SHANK1,STMN1,RGS4,LIMK1,MYO15A,PHLDB2,SMAD3
GO: Biological Process	GO:0051259	protein complex oligomerization	8.8e-05	0.614	0.00155	0.0146	26	239	EHD3,KCTD16,KCNV1,SNCA,ARC,SYT1,HCN1,PKD2L1,GRIN1,GRIN2B,KCNG3,PRMT8,CALHM1,KCNB2,HOMER1,SCARA5,KCTD1,KCNB1,KCNC2,KCNC3,KCNF1,KCNG1,KCNS1,KCNS2,GLRA3,MCOLN1
GO: Biological Process	GO:0060191	regulation of lipase activity	8.85e-05	0.618	0.00156	0.0147	23	199	ACTN2,ADRA1D,ADRA1B,SNCA,BDNF,GNA15,GPR20,NTRK2,GRM5,CCKBR,CHGA,CHRM1,CHRM2,HRH1,HOMER1,VIP,HTR2A,GNA14,CCN1,HDAC9,PTGER3,DRD1,RASGRP1
GO: Biological Process	GO:0043086	negative regulation of catalytic activity	8.87e-05	0.619	0.00156	0.0147	73	969	ADCY1,ELFN2,ADCY2,ADCYAP1,WFDC2,AHSG,FKBP1B,SFRP2,TMEM132D,SLN,SNCB,SNCA,PHACTR1,ARPP19,GALR1,SPINK2,SSTR2,GFRA2,INKA2,NPPA,NPY1R,NPY2R,MCHR1,CAMK2A,GRIK3,GRM2,PTPRT,PTPN5,PKIG,RIMBP2,SLC39A14,TNNT2,AGRN,HGF,PTTG1,PDE2A,PDE6H,SERPINF1,CHRM1,CHRM2,CHRM3,SLIT2,SERPINI1,DBNDD1,CNR1,CABP1,HTR1A,AKAP5,HTR1E,HTR1F,HTR4,HTR5A,CORT,DUSP19,GABBR2,IGF1,PRKAR1B,HDAC9,SYTL2,PTGS2,PPP1R26,PTPRO,PPP1R37,TESC,D…
GO: Biological Process	GO:0018958	phenol-containing compound metabolic process	9.02e-05	0.629	0.00158	0.0149	17	124	GCNT4,SNCB,SNCA,SLCO1C1,OCA2,GRIN2A,HDC,OPN3,TYRP1,HTR1A,MFSD12,MOXD1,CRYM,KCNJ6,DIO2,DIO3,DRD1
GO: Biological Process	GO:0072659	protein localization to plasma membrane	9.04e-05	0.631	0.00158	0.0149	31	309	ACTN2,KCNIP3,EHD3,DPP10,RAB40C,SCN3B,MYO5B,STAC2,CACNB3,KALRN,CAMK2A,TAMALIN,ZDHHC23,PKP3,ZDHHC22,TPBG,KCNB2,PIK3R1,AKAP5,PKDCC,NKD2,PRKCE,RAB15,PRKG2,SYTL2,KCNB1,KCNJ11,TSPAN14,TESC,MRAP2,EPHA3
GO: Biological Process	GO:0035881	amacrine cell differentiation	9.13e-05	0.637	0.00158	0.0149	5	11	MIAT,NEUROD1,DLX1,DLX2,RORB
GO: Biological Process	GO:1903365	regulation of fear response	9.13e-05	0.637	0.00158	0.0149	5	11	MEF2C,NPAS2,CCK,CCKBR,CRH
GO: Biological Process	GO:2000822	regulation of behavioral fear response	9.13e-05	0.637	0.00158	0.0149	5	11	MEF2C,NPAS2,CCK,CCKBR,CRH
GO: Biological Process	GO:0001956	positive regulation of neurotransmitter secretion	9.67e-05	0.675	0.00167	0.0158	7	24	KMO,SNCA,UNC13A,STX1A,SYT1,BAIAP3,CNR1
GO: Biological Process	GO:0050708	regulation of protein secretion	9.74e-05	0.68	0.00168	0.0158	33	339	ADRB1,FKBP1B,ARNTL,PDE8B,AACS,NMU,STX1A,NEUROD1,BAIAP3,NOS2,CCN3,RAPGEF4,ADTRP,SYT7,PDE4C,CHGA,CNR1,PICK1,VSNL1,CRH,CARTPT,IGF1,PPP3CB,PRKCE,PTGER3,ITPR1,KCNB1,KCNC2,KCNJ11,RBP4,EFNA5,ENSA,EPHA5
GO: Biological Process	GO:0010460	positive regulation of heart rate	0.000103	0.716	0.00176	0.0166	8	32	ADRA1D,ADRA1B,ADRB1,SCN3B,NMU,NPPA,CHRNA7,RGS4
GO: Biological Process	GO:0006906	vesicle fusion	0.000106	0.738	0.00181	0.0171	76	1025	ABR,SIRPB1,ACTN1,ACTN2,NRN1,ADCY1,HYAL3,FES,AHSG,LRRC7,SYT13,DOC2A,OLFM4,APEH,PEX5L,SNCA,UNC13A,MYO5B,SYT17,STX1A,SYT1,SYT5,CACNA1I,BAIAP3,NPPA,CALM1,CAMK2A,RAPGEF4,ARHGAP9,SYT7,NCS1,CORO1A,SYNGR1,PAK1,PCDH7,HGF,CHGA,CHRM2,TUBA4A,CHRNA7,PIK3CD,TOLLIP,PLA2G4A,CNR1,HTR1A,VSNL1,HTR2A,WNT7A,SYT10,CRHBP,STX19,IGF1,PPP3CB,NKD2,PRKCB,PRKCE,RAB15,PRKCG,CADPS2,PRSS3,RIMS3,SYTL2,ISLR,STEAP2,KCNB1,KCNH1,TSP…
GO: Biological Process	GO:0046888	negative regulation of hormone secretion	0.000106	0.741	0.00182	0.0171	14	91	FKBP1B,PDE8B,CCN3,NPY1R,KALRN,PDE4C,CHGA,VSNL1,CRH,CRHBP,CARTPT,PTGER3,KCNB1,KCNJ11
GO: Biological Process	GO:1903524	positive regulation of blood circulation	0.00011	0.769	0.00188	0.0177	10	50	ADRA1D,ADRA1B,ADRB1,SCN3B,NMU,NPPA,CHGA,CHRNA7,PTGER3,RGS4
GO: Biological Process	GO:1902305	regulation of sodium ion transmembrane transport	0.000113	0.789	0.00193	0.0182	12	70	SCN2B,SCN3B,HECW1,FXYD7,FXYD6,PLCB1,AGRN,STOML1,PRKCE,PTPN3,TESC,NETO1
GO: Biological Process	GO:0032228	regulation of synaptic transmission, GABAergic	0.000114	0.793	0.00193	0.0182	9	41	BDNF,TAC1,BAIAP3,CA7,NPY5R,GRIK1,CCKBR,CNR1,PRKCE
GO: Biological Process	GO:0070494	regulation of thrombin-activated receptor signaling pathway	0.000116	0.81	0.00196	0.0184	3	3	MET,SNCA,STMN1
GO: Biological Process	GO:0070495	negative regulation of thrombin-activated receptor signaling pathway	0.000116	0.81	0.00196	0.0184	3	3	MET,SNCA,STMN1
GO: Biological Process	GO:0007207	phospholipase C-activating G protein-coupled acetylcholine receptor signaling pathway	0.000116	0.81	0.00196	0.0184	3	3	GNA15,CHRM1,CHRM2
GO: Biological Process	GO:0051402	neuron apoptotic process	0.000121	0.847	0.00204	0.0192	31	314	KCNIP3,MEF2C,PTK2B,CX3CL1,FAS,SNCB,SNCA,MYB,GABRA5,CHL1,GABRB2,HRK,BDNF,BID,NTRK2,GRIN1,CORO1A,THRB,AGRN,CRLF1,TYRO3,VSTM2L,PRKCG,KCNB1,KCNMA1,DIO3,DLX1,OXR1,NR4A3,EGR1,FBXW7
GO: Biological Process	GO:0090174	organelle membrane fusion	0.000127	0.887	0.00213	0.0201	76	1031	ABR,SIRPB1,ACTN1,ACTN2,NRN1,ADCY1,HYAL3,FES,AHSG,LRRC7,SYT13,DOC2A,OLFM4,APEH,PEX5L,SNCA,UNC13A,MYO5B,SYT17,STX1A,SYT1,SYT5,CACNA1I,BAIAP3,NPPA,CALM1,CAMK2A,RAPGEF4,ARHGAP9,SYT7,NCS1,CORO1A,SYNGR1,PAK1,PCDH7,HGF,CHGA,CHRM2,TUBA4A,CHRNA7,PIK3CD,TOLLIP,PLA2G4A,CNR1,HTR1A,VSNL1,HTR2A,WNT7A,SYT10,CRHBP,STX19,IGF1,PPP3CB,NKD2,PRKCB,PRKCE,RAB15,PRKCG,CADPS2,PRSS3,RIMS3,SYTL2,ISLR,STEAP2,KCNB1,KCNH1,TSP…
GO: Biological Process	GO:1903859	regulation of dendrite extension	0.00013	0.906	0.00216	0.0203	8	33	BCL11A,RASAL1,CPNE9,CPNE5,UNC13A,SYT17,SYT1,OSTN
GO: Biological Process	GO:1905145	cellular response to acetylcholine	0.00013	0.906	0.00216	0.0203	8	33	PLCB1,GNA15,AGRN,CHRM1,CHRM2,CHRM3,CHRNA7,LY6H
GO: Biological Process	GO:1905144	response to acetylcholine	0.00013	0.906	0.00216	0.0203	8	33	PLCB1,GNA15,AGRN,CHRM1,CHRM2,CHRM3,CHRNA7,LY6H
GO: Biological Process	GO:0007205	protein kinase C-activating G protein-coupled receptor signaling pathway	0.00013	0.906	0.00216	0.0203	8	33	DGKZ,GAP43,GRM5,CCK,CHRM1,PICK1,DGKA,DGKB
GO: Biological Process	GO:0014075	response to amine	0.000131	0.916	0.00218	0.0205	10	51	ADRA1B,ASS1,GLDC,CALM1,GRIN1,GRIN2A,HDAC9,KCNC2,DRD1,RGS4
GO: Biological Process	GO:0048638	regulation of developmental growth	0.000141	0.984	0.00233	0.022	38	420	BCL11A,MEF2C,SEMA3A,ADRB1,BASP1,TRPV2,OLFM1,RASAL1,SEMA4F,ISLR2,CPNE9,CPNE5,SLIT1,UNC13A,MYO5B,HOPX,SYT17,BDNF,PLCB1,SYT1,NPY1R,OSTN,P2RX5,PAK1,MAEL,AGRN,MGLL,SLIT2,SEMA5B,IGF1,MAPK11,RTN4R,DIO3,DUSP6,RBP4,RGS4,LIMK1,EFNA5
GO: Biological Process	GO:0030036	actin cytoskeleton organization	0.000143	1	0.00237	0.0223	60	768	ABR,ACTN1,ACTN2,MEF2C,SPTBN5,MET,PTK2B,EHBP1L1,MRTFB,FMN1,FES,BAIAP2,CX3CL1,BAIAP2L2,SHROOM3,MYO1B,CDC42EP3,PHACTR1,STARD13,MYO5B,NEDD9,RND1,RHOBTB2,TAC1,FMNL1,NPHS1,CASQ1,CORO1A,INF2,PAK1,TNNT2,TNNT3,TPM3,SYNPO2,SYNPO,SLIT2,PIK3R1,IQGAP3,CNN1,PICK1,EPB41L4B,MICAL2,PRKCE,CTNNA2,DAPK3,ITPKA,CYRIA,VILL,PDXP,ARHGAP25,SHANK1,STMN1,RGS4,LIMK1,EFNA5,MYO15A,PHLDB2,SMAD3,EPHA3,EPHA5
GO: Biological Process	GO:0002027	regulation of heart rate	0.000148	1	0.00244	0.023	16	117	SEMA3A,ADRA1D,ADRA1B,ADRB1,SCN2B,FKBP1B,SCN3B,NMU,TAC1,NPPA,CALM1,CHRM3,CHRNA7,PIK3R1,KCNJ3,RGS4
GO: Biological Process	GO:0031652	positive regulation of heat generation	0.00015	1	0.00246	0.0232	5	12	TNFRSF11A,NMU,CNR1,PTGER3,PTGS2
GO: Biological Process	GO:0021892	cerebral cortex GABAergic interneuron differentiation	0.00015	1	0.00246	0.0232	5	12	DLX1,DLX2,DRD1,FEZF2,LHX6
GO: Biological Process	GO:0032890	regulation of organic acid transport	0.000152	1	0.00248	0.0234	14	94	FABP3,KMO,SNCA,TNFRSF11A,NPY5R,NTSR1,GRIK1,GRIN2B,GRM2,CCK,PLA2G4A,HRH2,HTR1A,RGS4
GO: Biological Process	GO:0007190	activation of adenylate cyclase activity	0.000154	1	0.00251	0.0237	20	167	ADCY1,ADCY2,ADCYAP1,ADRA1D,ADRA1B,ADRB1,CAP2,GALR1,GPR6,GPR26,CALM1,CHGA,CNR1,VIP,VIPR2,HTR4,PTGER3,DRD1,RXFP1,MRAP2
GO: Biological Process	GO:0010721	negative regulation of cell development	0.000155	1	0.00252	0.0238	24	220	BCL11A,ADCYAP1,SEMA3A,SEMA4F,FAS,SLIT1,BDNF,GRB14,THRB,LINGO1,NR2E1,SLIT2,LHX2,SEMA5B,WNT7A,ID2,IGF1,RTN4R,DIO3,DLX1,DLX2,EFNA5,EFNB3,FBXW7
GO: Biological Process	GO:0050772	positive regulation of axonogenesis	0.000161	1	0.00261	0.0246	15	106	BCL11A,SLITRK1,AMIGO1,TRPV2,ISLR2,MYO5B,PLXND1,BDNF,NTRK2,PAK1,SLIT2,PLXNA1,TIAM2,LIMK1,EFNA5
GO: Biological Process	GO:0032535	regulation of cellular component size	0.000162	1	0.00262	0.0247	39	438	BCL11A,ACTN2,SEMA3A,SPTBN5,PTK2B,FMN1,TRPV2,OLFM1,BAIAP2,BAIAP2L2,SEMA4F,ISLR2,CDC42EP3,SLIT1,MYO5B,RAP1GAP2,SLC12A8,BDNF,NPHS1,CORO1A,INF2,PAK1,MGLL,SLIT2,SEMA5B,IQGAP3,PICK1,WNT7A,PRKCE,CTNNA2,PRKG2,IL7R,RTN4R,CYRIA,VILL,KCNMA1,PDXP,LIMK1,EFNA5
GO: Biological Process	GO:0043278	response to morphine	0.000163	1	0.00263	0.0248	8	34	ADRA1B,FOSB,TAC1,GRIN1,CNR1,PRKCE,PRKCG,RGS4
GO: Biological Process	GO:2000145	regulation of cell motility	0.000163	1	0.00263	0.0248	83	1159	ABR,MEF2C,SEMA3A,MET,PTK2B,KITLG,FES,OLFM1,CX3CL1,SEMA4F,SFRP2,OLFM4,NTNG1,LMO4,FAS,SSX2IP,FUT9,CHRD,NRG3,PHACTR1,STARD13,PLK2,TNFRSF14,PLXND1,SST,FGF18,NEDD9,NTNG2,BTC,SULF1,PLCB1,TAC1,TAC3,BMPER,UNC5D,CCN3,CAMK2A,RAPGEF4,GRIN1,ADTRP,PTPRT,LDB2,CORO1A,NR2E1,PAK1,CDH13,HGF,SYNPO2,SERPINF1,PHLDA2,SLIT2,CCL28,SEMA5B,PIK3CD,PIK3R1,FLRT2,FAM110C,PLXNA1,EPB41L4B,WNT7A,CXCL14,IGF1,CCN1,PRKCE,CTNNA2,SCA…
GO: Biological Process	GO:2001016	positive regulation of skeletal muscle cell differentiation	0.000164	1	0.00263	0.0248	4	7	MEF2C,ARNTL,RBM24,CYP26B1
GO: Biological Process	GO:0021902	commitment of neuronal cell to specific neuron type in forebrain	0.000164	1	0.00263	0.0248	4	7	TBR1,SATB2,BCL11B,FEZF2
GO: Biological Process	GO:0071322	cellular response to carbohydrate stimulus	0.000167	1	0.00267	0.0252	21	181	FKBP1B,PDE8B,AACS,NEUROD1,PLCB1,BAIAP3,SLC39A14,PDE4C,SERPINF1,VSNL1,CRH,IGF1,PPP3CB,PRKCB,PRKCE,MAPK13,KCNB1,KCNJ11,EFNA5,SLC29A1,EPHA5
GO: Biological Process	GO:0007616	long-term memory	0.000168	1	0.00268	0.0253	9	43	ADCY1,ARC,TAC1,NTRK2,GRIN1,CCND2,SLC17A7,SHANK1,EGR1
GO: Biological Process	GO:0070201	regulation of establishment of protein localization	0.000168	1	0.00268	0.0253	55	691	BAP1,ADRB1,FKBP1B,CAMK1,ARNTL,PDE8B,AACS,NMU,BID,STX1A,NEUROD1,ARC,BAIAP3,NOS2,CCN3,CACNB3,RAPGEF4,ADTRP,SYT7,TAMALIN,PTPN5,PKIG,PAK1,PDE4C,CHGA,CHRM1,PIK3R1,CNR1,PICK1,CABP1,VSNL1,AKAP5,PKDCC,NDFIP2,CRH,CARTPT,IGF1,PPP3CB,PPP3R1,PRKCE,PTGER3,PTGS2,ITPR1,KCNB1,KCNC2,KCNJ11,RANGAP1,RBP4,E2F1,EFNA5,EFNB2,ENSA,SMAD3,EPHA5,FBXW7
GO: Biological Process	GO:0014048	regulation of glutamate secretion	0.000169	1	0.00269	0.0253	7	26	KMO,SNCA,NPY5R,NTSR1,GRIN2B,GRM2,CCK
GO: Biological Process	GO:0022604	regulation of cell morphogenesis	0.000178	1	0.00282	0.0266	33	350	BCL11A,MET,PTK2B,FES,BAIAP2,RASAL1,SHROOM3,CPNE9,OLFM4,NTNG1,CPNE5,CDC42EP3,UNC13A,MYO5B,SYT17,PLXND1,NEDD9,NTNG2,RND1,RHOBTB2,ARC,SYT1,FMNL1,CUX2,KALRN,OSTN,CORO1A,PLXNA1,AKAP5,DAPK3,ITPKA,EFNA5,EPHA4
GO: Biological Process	GO:0021761	limbic system development	0.000181	1	0.00287	0.027	16	119	SEMA3A,TBR1,NEUROD6,NEUROD1,NR2E1,PAK1,HTR5A,CRH,CNTNAP2,DLX1,DLX2,DRD1,FEZF2,NR4A3,EMX2,EPHA5
GO: Biological Process	GO:0007213	G protein-coupled acetylcholine receptor signaling pathway	0.00019	1	0.003	0.0283	6	19	PLCB1,GNA15,AGRN,CHRM1,CHRM2,CHRM3
GO: Biological Process	GO:0021542	dentate gyrus development	0.00019	1	0.003	0.0283	6	19	NEUROD6,NEUROD1,NR2E1,DRD1,FEZF2,EMX2
GO: Biological Process	GO:0097435	supramolecular fiber organization	0.000193	1	0.00303	0.0285	61	793	ACTN1,ACTN2,MEF2C,SPTBN5,MET,PTK2B,FMN1,FES,BAIAP2,CX3CL1,BAIAP2L2,SHROOM3,SFRP2,MYO1B,CDC42EP3,MKX,SNCA,PHACTR1,MYO5B,NEDD9,RND1,RHOBTB2,TAC1,NPHS1,CASQ1,CORO1A,PAK1,TNNT2,TNNT3,TPM3,SYNPO2,SYNPO,CHRNA7,SLIT2,PIK3R1,HOOK2,PICK1,COL5A2,HTR1A,COL12A1,COL5A3,CCDC57,GDA,MICAL2,PRKCE,CTNNA2,DAPK3,CYRIA,VILL,PDXP,ARHGAP25,SHANK1,KRT14,KRT17,STMN1,RGS4,LIMK1,SLC39A12,MYO15A,PHLDB2,SMAD3
GO: Biological Process	GO:0050773	regulation of dendrite development	0.000196	1	0.00308	0.029	17	132	BCL11A,MET,BAIAP2,HECW1,MYO5B,CUX2,KALRN,NTRK2,RAPGEF4,GRIN1,LZTS1,NR2E1,AKAP5,ITPKA,CAMK1D,ELAVL4,EPHA4
GO: Biological Process	GO:0043087	regulation of GTPase activity	0.000197	1	0.00308	0.029	43	504	ABR,ADCYAP1,MET,PTK2B,ADRB1,SYDE2,CX3CL1,RASAL1,ARHGDIG,RGS20,STARD13,RAP1GAP2,PLXND1,NEDD9,PLCB1,KALRN,NTRK2,ARHGAP9,AGRN,CHML,CHN1,SLIT2,NGEF,IQGAP3,PLXNA1,RASAL2,RGS6,RANBP3L,ARHGAP32,RTN4R,PGAM5,TIAM2,ARHGAP25,RANGAP1,ARHGAP10,STMN1,RGS4,RGS12,RASGRP1,EFNA5,EPHA3,EPHA4,EPHA5
GO: Biological Process	GO:0021675	nerve development	0.000197	1	0.00308	0.029	13	85	SEMA3A,UNC13A,GABRA5,GABRB2,BDNF,SULF1,NPTX1,RNF165,ATOH7,ATP8B1,PRKCG,MAFB,EGR2
GO: Biological Process	GO:0098609	cell-cell adhesion	0.000198	1	0.00308	0.0291	71	961	EPHB6,SIRPB1,ACTN1,KIRREL2,SLITRK1,AMIGO1,LRRC7,SPARCL1,BAIAP2,PCDH10,CX3CL1,NTNG1,LRRC4C,ASS1,FUT9,MYB,CHL1,TNFRSF14,CLSTN2,LRRC4,NTNG2,SDK1,UNC5D,CCN3,NPHS1,PCDHGC5,ADTRP,PTPRT,CORO1A,CDH22,CD6,ICAM5,PKP3,PAK1,IGSF21,PCDH7,PCDH8,CDH8,CDH9,CDH10,CDH13,TRIM29,TYRO3,SLIT2,CCL28,NEGR1,PIK3R1,FLRT3,SDK2,COL19A1,PCDH20,IGF1,IGFBP2,CCN1,VSTM2L,CTNNA2,IL7R,ZBTB16,MDGA2,PTGER3,TESPA1,NR4A3,RASGRP1,EFNA5…
GO: Biological Process	GO:1902903	regulation of supramolecular fiber organization	0.000199	1	0.00309	0.0292	37	412	ACTN2,MEF2C,SPTBN5,MET,PTK2B,FMN1,FES,BAIAP2,CX3CL1,BAIAP2L2,CDC42EP3,SNCA,TAC1,NPHS1,CORO1A,PAK1,SYNPO2,SYNPO,CHRNA7,SLIT2,PIK3R1,PICK1,HTR1A,GDA,PRKCE,CTNNA2,DAPK3,CYRIA,VILL,PDXP,SHANK1,STMN1,RGS4,LIMK1,SLC39A12,PHLDB2,SMAD3
GO: Biological Process	GO:0014072	response to isoquinoline alkaloid	0.000202	1	0.00312	0.0294	8	35	ADRA1B,FOSB,TAC1,GRIN1,CNR1,PRKCE,PRKCG,RGS4
GO: Biological Process	GO:0061036	positive regulation of cartilage development	0.000202	1	0.00312	0.0294	8	35	SOX6,SOX5,FGF18,THRB,PKDCC,CCN1,ZBTB16,SMAD3
GO: Biological Process	GO:0097484	dendrite extension	0.000202	1	0.00312	0.0294	9	44	BCL11A,RASAL1,CPNE9,CPNE5,UNC13A,SYT17,BDNF,SYT1,OSTN
GO: Biological Process	GO:0031401	positive regulation of protein modification process	0.000206	1	0.00317	0.0299	85	1202	ADCY1,ADCY2,ADCYAP1,FZD8,MET,PTK2B,AHRR,KITLG,CX3CL1,TRABD2A,SFRP2,CAMKK1,DGKZ,CAMK1,FAS,SLC8A2,CAMKK2,ARNTL,SNCA,NRG3,MYB,GAP43,TNFRSF14,TNFRSF11A,FGF18,GFRA2,BDNF,NEDD9,BMP8B,BTC,GNG3,DIRAS1,CALM1,PRICKLE1,NTRK2,ADTRP,GRM5,CCK,CCND2,PTPN5,CD6,PAK1,CDC6,AGRN,HGF,CRLF1,PDE6H,CHGA,CHRM1,CHRNA7,PIK3R1,TOLLIP,SDR16C5,IQGAP3,PICK1,AKAP5,HTR2A,NDFIP2,DUSP19,CRH,CARTPT,IGF1,CCN1,PRKAR1B,MAPK11,MAPK10,D…
GO: Biological Process	GO:0051260	protein homooligomerization	0.00021	1	0.00323	0.0305	21	184	EHD3,KCTD16,KCNV1,ARC,HCN1,PKD2L1,KCNG3,PRMT8,CALHM1,KCNB2,SCARA5,KCTD1,KCNB1,KCNC2,KCNC3,KCNF1,KCNG1,KCNS1,KCNS2,GLRA3,MCOLN1
GO: Biological Process	GO:0043523	regulation of neuron apoptotic process	0.000217	1	0.00333	0.0314	28	281	KCNIP3,MEF2C,PTK2B,CX3CL1,FAS,SNCB,SNCA,MYB,GABRA5,CHL1,GABRB2,HRK,BDNF,NTRK2,GRIN1,CORO1A,AGRN,CRLF1,TYRO3,VSTM2L,PRKCG,KCNB1,KCNMA1,DLX1,OXR1,NR4A3,EGR1,FBXW7
GO: Biological Process	GO:2000311	regulation of AMPA receptor activity	0.000219	1	0.00335	0.0316	7	27	MEF2C,CACNG3,ARC,SHISA9,CNIH3,SHANK1,CACNG8
GO: Biological Process	GO:0044092	negative regulation of molecular function	0.000229	1	0.00349	0.0329	94	1363	ACTN2,ADCY1,ELFN2,ADCY2,ADCYAP1,MET,WFDC2,AHSG,HES6,FKBP1B,SFRP2,CAMK1,MSX1,TMEM132D,SLN,SNCB,SNCA,PHACTR1,ARPP19,GALR1,HECW1,SPINK2,SSTR2,GFRA2,INKA2,NPPA,CACNB3,NPY1R,NPY2R,MCHR1,CALM1,CAMK2A,GRIK3,GRM2,PTPRT,PTPN5,PKIG,RIMBP2,SLC39A14,TNNT2,AGRN,HGF,PTTG1,PDE2A,TRAF3,PDE6H,SERPINF1,CHRM1,CHRM2,CHRM3,SLIT2,LHX2,SERPINI1,DBNDD1,STOML1,CNR1,CABP1,HTR1A,AKAP5,HTR1E,HTR1F,HTR4,HTR5A,CORT,ID2,NDFIP2…
GO: Biological Process	GO:0030198	extracellular matrix organization	0.000238	1	0.00362	0.0342	38	431	FAP,MMP17,SFRP2,NTNG1,MKX,CSGALNACT1,NTNG2,SULF1,NPHS1,ADAMTS8,ADTRP,CREB3L1,ICAM5,NR2E1,AGRN,ADAMTS19,VIT,FLRT2,KLK5,COL5A2,COL12A1,COL19A1,OLFML2B,COL5A3,HAPLN1,COL23A1,CCN1,KLK7,ITGA9,COL24A1,LAMB3,ADAMTS10,NTN4,ELANE,RXFP1,MADCAM1,PHLDB2,SMAD3
GO: Biological Process	GO:0042310	vasoconstriction	0.000244	1	0.00371	0.0349	15	110	KCNMB2,ADRA1D,ADRA1B,CX3CL1,ATP2B1,KCNMB4,NPY1R,CHRM3,HRH1,HRH2,HTR1A,HTR2A,PTGER3,PTGS2,DRD1
GO: Biological Process	GO:0060041	retina development in camera-type eye	0.000244	1	0.00371	0.0349	21	186	ATP2B1,MIAT,NEUROD1,SDK1,GPM6A,HCN1,NTRK2,THRB,NR2E1,ATOH7,SERPINF1,LHX2,SDK2,SLC17A7,DIO3,DLX1,DLX2,RARB,RBP4,RHO,RORB
GO: Biological Process	GO:0007423	sensory organ development	0.000247	1	0.00373	0.0352	53	669	ABR,FOXG1,MSX1,B9D1,WNT10A,ATP2B1,MIAT,GABRA5,GABRB2,BDNF,NEUROD1,BMPER,SDK1,GPM6A,HCN1,NTRK2,GRIN2B,OTX1,THRB,NR2E1,MYOM2,ATOH7,SERPINF1,ATP8B1,LHX2,TMIE,COL5A2,SDK2,CYP26B1,WNT7A,WNT10B,CXCL14,CRYBB1,CRYBB2,IGF1,BCL11B,MEIS3,OLFM3,PVALB,KCNMA1,SLC17A7,DIO3,MAFB,DLX1,DLX2,RARB,RBP4,NR4A3,RHO,RORB,MYO15A,SMAD3,EPHA4
GO: Biological Process	GO:0060193	positive regulation of lipase activity	0.000248	1	0.00375	0.0353	20	173	ACTN2,ADRA1D,ADRA1B,BDNF,GNA15,GPR20,NTRK2,GRM5,CCKBR,CHGA,CHRM1,CHRM2,HRH1,HOMER1,VIP,HTR2A,GNA14,CCN1,PTGER3,DRD1
GO: Biological Process	GO:0060292	long-term synaptic depression	0.000249	1	0.00375	0.0353	8	36	PTK2B,PLK2,ARC,MGLL,SLC24A2,PICK1,KCNB1,DRD1
GO: Biological Process	GO:0043062	extracellular structure organization	0.000249	1	0.00375	0.0353	38	432	FAP,MMP17,SFRP2,NTNG1,MKX,CSGALNACT1,NTNG2,SULF1,NPHS1,ADAMTS8,ADTRP,CREB3L1,ICAM5,NR2E1,AGRN,ADAMTS19,VIT,FLRT2,KLK5,COL5A2,COL12A1,COL19A1,OLFML2B,COL5A3,HAPLN1,COL23A1,CCN1,KLK7,ITGA9,COL24A1,LAMB3,ADAMTS10,NTN4,ELANE,RXFP1,MADCAM1,PHLDB2,SMAD3
GO: Biological Process	GO:0051955	regulation of amino acid transport	0.000253	1	0.00379	0.0357	10	55	KMO,SNCA,NPY5R,NTSR1,GRIK1,GRIN2B,GRM2,CCK,HTR1A,RGS4
GO: Biological Process	GO:0110053	regulation of actin filament organization	0.000253	1	0.00379	0.0357	29	298	ACTN2,SPTBN5,MET,PTK2B,FMN1,BAIAP2,CX3CL1,BAIAP2L2,CDC42EP3,TAC1,NPHS1,CORO1A,PAK1,SYNPO2,SYNPO,SLIT2,PIK3R1,PICK1,PRKCE,CTNNA2,CYRIA,VILL,PDXP,SHANK1,STMN1,RGS4,LIMK1,PHLDB2,SMAD3
GO: Biological Process	GO:0030334	regulation of cell migration	0.000255	1	0.00381	0.036	78	1089	ABR,MEF2C,SEMA3A,MET,PTK2B,KITLG,OLFM1,CX3CL1,SEMA4F,SFRP2,OLFM4,NTNG1,LMO4,FAS,FUT9,CHRD,NRG3,PHACTR1,STARD13,PLK2,TNFRSF14,PLXND1,SST,FGF18,NEDD9,NTNG2,SULF1,PLCB1,TAC1,BMPER,UNC5D,CCN3,CAMK2A,RAPGEF4,GRIN1,ADTRP,PTPRT,LDB2,CORO1A,NR2E1,PAK1,CDH13,HGF,SYNPO2,SERPINF1,PHLDA2,SLIT2,CCL28,SEMA5B,PIK3CD,PIK3R1,FLRT2,FAM110C,PLXNA1,EPB41L4B,WNT7A,CXCL14,IGF1,CCN1,PRKCE,CTNNA2,SCAI,HDAC9,DAPK3,PTGER3…
GO: Biological Process	GO:1903792	negative regulation of anion transport	0.000259	1	0.00387	0.0364	28	284	FKBP1B,PDE8B,SNCA,CCN3,NPY5R,KALRN,OSTN,ADTRP,PKIG,PDE4C,CHGA,HRH2,CNR1,CABP1,HTR1A,VSNL1,PKDCC,NDFIP2,CRH,CRHBP,CARTPT,PRKCB,PRKG2,PTGER3,KCNB1,KCNJ11,RANGAP1,RGS4
GO: Biological Process	GO:0048172	regulation of short-term neuronal synaptic plasticity	0.000261	1	0.00387	0.0365	6	20	SLC8A2,UNC13A,BDNF,GRIK1,SHISA9,SYNGR1
GO: Biological Process	GO:0033605	positive regulation of catecholamine secretion	0.000261	1	0.00387	0.0365	6	20	STX1A,SYT1,NPY2R,VIP,CARTPT,KCNB1
GO: Biological Process	GO:0010720	positive regulation of cell development	0.00027	1	0.004	0.0377	34	373	BCL11A,SLITRK1,AMIGO1,MET,TRPV2,BAIAP2,CX3CL1,FOXG1,ISLR2,OLFM4,ZNF365,MYB,MYO5B,PLXND1,BDNF,NEDD9,CUX2,KALRN,NTRK2,GRM5,PAK1,SERPINF1,SLIT2,PLXNA1,AKAP5,ID2,IGF1,TIAM2,ITPKA,E2F1,LIMK1,EFNA5,EGR2,EPHA4
GO: Biological Process	GO:0045229	external encapsulating structure organization	0.000273	1	0.00404	0.0381	38	434	FAP,MMP17,SFRP2,NTNG1,MKX,CSGALNACT1,NTNG2,SULF1,NPHS1,ADAMTS8,ADTRP,CREB3L1,ICAM5,NR2E1,AGRN,ADAMTS19,VIT,FLRT2,KLK5,COL5A2,COL12A1,COL19A1,OLFML2B,COL5A3,HAPLN1,COL23A1,CCN1,KLK7,ITGA9,COL24A1,LAMB3,ADAMTS10,NTN4,ELANE,RXFP1,MADCAM1,PHLDB2,SMAD3
GO: Biological Process	GO:0106030	neuron projection fasciculation	0.00028	1	0.00411	0.0387	7	28	AMIGO1,SEMA3A,CNR1,FEZF2,CRTAC1,EPHA3,EPHA4
GO: Biological Process	GO:0021544	subpallium development	0.00028	1	0.00411	0.0387	7	28	BCL11B,CNTNAP2,SLITRK5,DLX1,DLX2,DRD1,RARB
GO: Biological Process	GO:0007413	axonal fasciculation	0.00028	1	0.00411	0.0387	7	28	AMIGO1,SEMA3A,CNR1,FEZF2,CRTAC1,EPHA3,EPHA4
GO: Biological Process	GO:0030278	regulation of ossification	0.000281	1	0.00413	0.0389	17	136	MEF2C,PTK2B,AHSG,ATP2B1,NELL1,TAC1,OSTN,CREB3L1,THRB,WNT10B,PKDCC,CCN1,ZBTB16,KREMEN2,ECM1,EGR2,SMAD3
GO: Biological Process	GO:0043267	negative regulation of potassium ion transport	0.000288	1	0.00422	0.0398	9	46	ACTN2,ADCYAP1,PTK2B,AGRN,VIP,AKAP5,HTR2A,PTGER3,RGS4
GO: Biological Process	GO:0031622	positive regulation of fever generation	0.000316	1	0.0046	0.0434	4	8	TNFRSF11A,CNR1,PTGER3,PTGS2
GO: Biological Process	GO:0071578	zinc ion import across plasma membrane	0.000316	1	0.0046	0.0434	4	8	SLC39A4,SLC39A14,SLC39A10,SLC39A12
GO: Biological Process	GO:0006940	regulation of smooth muscle contraction	0.000325	1	0.00472	0.0445	12	78	ADRB1,ATP2B1,NMU,NPY2R,KCNB2,CHRM2,CHRM3,CNN1,DAPK3,PTGER3,PTGS2,KCNMA1
GO: Biological Process	GO:0035725	sodium ion transmembrane transport	0.000336	1	0.00488	0.046	20	177	SCN2B,SLC6A7,SLC8A2,ATP4A,SCN3B,HECW1,FXYD7,FXYD6,PLCB1,CACNA1I,HCN1,PKD2L1,AGRN,SLC24A2,STOML1,PRKCE,PTPN3,SLC17A7,TESC,NETO1
GO: Biological Process	GO:0048284	organelle fusion	0.000341	1	0.00493	0.0465	76	1065	ABR,SIRPB1,ACTN1,ACTN2,NRN1,ADCY1,HYAL3,FES,AHSG,LRRC7,SYT13,DOC2A,OLFM4,APEH,PEX5L,SNCA,UNC13A,MYO5B,SYT17,STX1A,SYT1,SYT5,CACNA1I,BAIAP3,NPPA,CALM1,CAMK2A,RAPGEF4,ARHGAP9,SYT7,NCS1,CORO1A,SYNGR1,PAK1,PCDH7,HGF,CHGA,CHRM2,TUBA4A,CHRNA7,PIK3CD,TOLLIP,PLA2G4A,CNR1,HTR1A,VSNL1,HTR2A,WNT7A,SYT10,CRHBP,STX19,IGF1,PPP3CB,NKD2,PRKCB,PRKCE,RAB15,PRKCG,CADPS2,PRSS3,RIMS3,SYTL2,ISLR,STEAP2,KCNB1,KCNH1,TSP…
GO: Biological Process	GO:0045823	positive regulation of heart contraction	0.000341	1	0.00493	0.0465	9	47	ADRA1D,ADRA1B,ADRB1,SCN3B,NMU,NPPA,CHGA,CHRNA7,RGS4
GO: Biological Process	GO:0061025	membrane fusion	0.00035	1	0.00502	0.0473	80	1135	ABR,SIRPB1,ACTN1,ACTN2,NRN1,ADCY1,HYAL3,FES,AHSG,LRRC7,SYT13,DOC2A,TPST2,OLFM4,APEH,CAMK1,PEX5L,SBNO2,SNCA,UNC13A,MYO5B,SYT17,STX1A,SYT1,SYT5,CACNA1I,BAIAP3,NPHS1,NPPA,CALM1,CAMK2A,RAPGEF4,ARHGAP9,SYT7,NCS1,CORO1A,SYNGR1,PAK1,PCDH7,HGF,CHGA,CHRM2,TUBA4A,CHRNA7,PIK3CD,TOLLIP,PLA2G4A,CNR1,HTR1A,VSNL1,HTR2A,WNT7A,SYT10,CRHBP,STX19,IGF1,PPP3CB,NKD2,PRKCB,PRKCE,RAB15,PRKCG,CADPS2,PRSS3,RIMS3,SYTL2,ISL…
GO: Biological Process	GO:0031649	heat generation	0.000351	1	0.00502	0.0473	6	21	ADRB1,TNFRSF11A,NMU,CNR1,PTGER3,PTGS2
GO: Biological Process	GO:1904322	cellular response to forskolin	0.000351	1	0.00502	0.0473	5	14	ADCY1,ADCY2,PTGER3,EFNA5,EPHA5
GO: Biological Process	GO:1904321	response to forskolin	0.000351	1	0.00502	0.0473	5	14	ADCY1,ADCY2,PTGER3,EFNA5,EPHA5
GO: Biological Process	GO:0099566	regulation of postsynaptic cytosolic calcium ion concentration	0.000351	1	0.00502	0.0473	5	14	SLC8A2,GRIN2B,GRM5,SYNPO,ITPR1
GO: Biological Process	GO:0045187	regulation of circadian sleep/wake cycle, sleep	0.000354	1	0.00505	0.0476	7	29	ADRB1,NMU,NPY2R,CORT,CRH,PTGER3,DRD1
GO: Biological Process	GO:0006821	chloride transport	0.000362	1	0.00515	0.0486	15	114	ANO3,GABRA1,GABRA2,GABRA4,GABRA5,GABRB2,GABRD,GABRG3,SLC12A8,CA7,GRM5,SLC26A4,ATP8B1,PRKG2,GLRA3
GO: Biological Process	GO:0015718	monocarboxylic acid transport	0.000366	1	0.00521	0.0491	23	219	KMO,SLCO2A1,SNCA,TNFRSF11A,BDNF,STX1A,SLCO1C1,SYT1,NOS2,NPY5R,NTRK2,NTSR1,GRIN2B,GRM2,CCK,STARD5,PAK1,ATP8B1,PLA2G4A,HRH2,SLC17A7,RBP4,SLC22A9
GO: Biological Process	GO:0044087	regulation of cellular component biogenesis	0.000368	1	0.00522	0.0492	77	1085	SLITRK1,MEF2C,AMIGO1,SPTBN5,MET,PTK2B,FMN1,LRRTM4,FES,BAIAP2,CX3CL1,BAIAP2L2,TRABD2A,LRFN1,LINGO2,LMO4,FAS,CDC42EP3,SLIT1,SNCA,UNC13A,PLK2,HRK,GAP43,MYO5B,CLSTN2,CDKL1,BDNF,BID,STX1A,NTNG2,TAC1,NPHS1,GPM6A,CUX2,NPTX1,NTRK2,GRIN1,CCK,LDB2,CORO1A,NPTXR,PAK1,AGRN,TPBG,SYNPO2,SYNPO,LRTM2,ATP8B1,CHGA,SLIT2,NEGR1,PIK3R1,FLRT3,FLRT2,FAM110C,PICK1,WNT7A,WNT10B,GDA,CCN1,SLITRK5,PRKCE,CTNNA2,DAPK3,MDGA2,CY…
GO: Biological Process	GO:0008045	motor neuron axon guidance	0.00037	1	0.00522	0.0492	8	38	SEMA3A,SLIT1,RNF165,CHN1,SLIT2,EGR2,EPHA3,EPHA4
GO: Biological Process	GO:1990051	activation of protein kinase C activity	0.00037	1	0.00522	0.0492	8	38	DGKZ,GAP43,GRM5,CCK,CHRM1,PICK1,DGKA,DGKB
GO: Biological Process	GO:0051017	actin filament bundle assembly	0.00039	1	0.00549	0.0518	20	179	ACTN1,MET,PTK2B,BAIAP2,CX3CL1,BAIAP2L2,MYO1B,PHACTR1,NEDD9,TAC1,PAK1,SYNPO2,SYNPO,PIK3R1,PDXP,SHANK1,STMN1,LIMK1,PHLDB2,SMAD3
GO: Biological Process	GO:0015800	acidic amino acid transport	0.000392	1	0.00552	0.0521	13	91	KMO,SNCA,BDNF,STX1A,SYT1,NPY5R,NTRK2,NTSR1,GRIN2B,GRM2,CCK,PAK1,SLC17A7
GO: Biological Process	GO:0051931	regulation of sensory perception	0.000396	1	0.00556	0.0524	10	58	NMU,TAC1,CCN3,CACNB3,NPY2R,NTSR1,CCK,CCKBR,MGLL,VIP
GO: Biological Process	GO:0002792	negative regulation of peptide secretion	0.000402	1	0.00563	0.0531	14	103	FKBP1B,PDE8B,CCN3,KALRN,ADTRP,PDE4C,CHGA,VSNL1,CRH,CRHBP,CARTPT,PTGER3,KCNB1,KCNJ11
GO: Biological Process	GO:0048589	developmental growth	0.000408	1	0.0057	0.0538	61	816	BCL11A,NRN1,SLITRK1,MEF2C,SEMA3A,ADRA1B,ADRB1,BASP1,FMN1,TRPV2,OLFM1,RASAL1,SEMA4F,ISLR2,SFRP2,CPNE9,CPNE5,SLIT1,RSPO2,UNC13A,GAP43,MYO5B,HOPX,SYT17,BDNF,PLCB1,SYT1,CCN3,NPY1R,OSTN,P2RX5,PAK1,MAEL,AGRN,DCLK1,MGLL,PHLDA2,SLIT2,LHX2,SEMA5B,FLRT3,PLXNA1,POC1A,WNT7A,WNT10B,PKDCC,IGF1,PPP3CB,MAPK11,RTN4R,DIO3,SHANK1,RARB,DUSP6,RBP4,ECM1,RGS4,LIMK1,EFNA5,EMX1,SMAD3
GO: Biological Process	GO:0001659	temperature homeostasis	0.000419	1	0.00585	0.0552	20	180	ADCYAP1,ADRB1,TRPV2,ARNTL,SLN,TNFRSF11A,NMU,STAT6,NTSR1,CIDEA,CNR1,HTR2A,WNT10B,SLC25A44,PTGER3,PGAM5,PTGS2,DIO2,DRD1,EGR1
GO: Biological Process	GO:1904117	cellular response to vasopressin	0.000425	1	0.00588	0.0554	3	4	PLCB1,CDC6,RANGAP1
GO: Biological Process	GO:1904116	response to vasopressin	0.000425	1	0.00588	0.0554	3	4	PLCB1,CDC6,RANGAP1
GO: Biological Process	GO:0051464	positive regulation of cortisol secretion	0.000425	1	0.00588	0.0554	3	4	GALR1,CRH,GAL
GO: Biological Process	GO:0099552	trans-synaptic signaling by lipid, modulating synaptic transmission	0.000425	1	0.00588	0.0554	3	4	GRM5,PAK1,CNR1
GO: Biological Process	GO:0099553	trans-synaptic signaling by endocannabinoid, modulating synaptic transmission	0.000425	1	0.00588	0.0554	3	4	GRM5,PAK1,CNR1
GO: Biological Process	GO:0140058	neuron projection arborization	0.000442	1	0.0061	0.0575	7	30	SEMA3A,NTNG1,ZNF365,PHACTR1,NTNG2,TPBG,CHRNA7
GO: Biological Process	GO:0060259	regulation of feeding behavior	0.000446	1	0.00613	0.0578	8	39	NMU,NPY2R,MCHR1,CCK,CNR1,HTR1A,DRD1,NR4A3
GO: Biological Process	GO:1903779	regulation of cardiac conduction	0.000456	1	0.00627	0.0591	10	59	EHD3,FKBP1B,SLC8A2,ATP2B1,FXYD7,FXYD6,NPPA,CASQ1,ITPR1,KCNJ11
GO: Biological Process	GO:0099170	postsynaptic modulation of chemical synaptic transmission	0.000463	1	0.00633	0.0597	6	22	PLCB1,NRGN,GRM5,SYNPO,PPP3R1,DRD1
GO: Biological Process	GO:0007635	chemosensory behavior	0.000463	1	0.00633	0.0597	6	22	KALRN,GRIN1,TPBG,PRKCE,PRKCG,SHANK1
GO: Biological Process	GO:0045165	cell fate commitment	0.000466	1	0.00636	0.06	30	324	ETS2,MEF2C,FOXG1,SOX6,SFRP2,LMO4,PRICKLE2,WNT10A,TBR1,MIAT,MYT1L,SOX5,GAP43,STAT6,NEUROD1,SATB2,NR2E1,POU6F2,SPDEF,CYP26B1,WNT7A,WNT10B,ID2,SOSTDC1,BCL11B,TOX,DLX1,DLX2,FEZF2,LHX6
GO: Biological Process	GO:0048675	axon extension	0.000469	1	0.0064	0.0603	17	142	SEMA3A,TRPV2,OLFM1,SEMA4F,ISLR2,SLIT1,MYO5B,BDNF,PAK1,DCLK1,MGLL,SLIT2,LHX2,SEMA5B,PPP3CB,RTN4R,LIMK1
GO: Biological Process	GO:0045907	positive regulation of vasoconstriction	0.000472	1	0.00643	0.0606	9	49	ADRA1D,ADRA1B,NPY1R,CHRM3,HRH1,HRH2,HTR2A,PTGER3,PTGS2
GO: Biological Process	GO:1902905	positive regulation of supramolecular fiber organization	0.000474	1	0.00644	0.0607	23	223	ACTN2,MET,PTK2B,FMN1,FES,BAIAP2,CX3CL1,BAIAP2L2,CDC42EP3,TAC1,NPHS1,CORO1A,PAK1,SYNPO2,SYNPO,PICK1,HTR1A,GDA,PRKCE,CTNNA2,PDXP,LIMK1,SMAD3
GO: Biological Process	GO:0031399	regulation of protein modification process	0.000479	1	0.00649	0.0612	118	1825	CCNO,KIRREL2,ADCY1,ELFN2,ADCY2,ADCYAP1,FZD8,MET,PTK2B,AHRR,KITLG,CX3CL1,FKBP1B,TRABD2A,SFRP2,CAMKK1,DGKZ,CAMK1,FAS,SLC8A2,CAMKK2,ARNTL,SNCA,NRG3,MYB,PHACTR1,ARPP19,GAP43,PELI3,TNFRSF14,TNFRSF11A,FGF18,GFRA2,BDNF,INKA2,NEDD9,NPFFR2,BMP8B,BTC,CCNA1,BMPER,GNG3,NPPA,DIRAS1,CALM1,PRICKLE1,NTRK2,ADTRP,GRM5,PTPRT,CCK,PRR7,CCND2,PTPN5,PKIG,CD6,PAK1,CDC6,AGRN,HGF,SYNPO2,CRLF1,PDE6H,CHGA,CHRM1,CHRNA7,SLIT2…
GO: Biological Process	GO:0098739	import across plasma membrane	0.000484	1	0.00654	0.0617	20	182	ADRB1,TRPV2,SLC39A4,SLC8A2,ATP4A,SLC12A8,NTSR1,P2RX5,SLC39A14,SLC24A2,STEAP2,KCNJ3,KCNJ4,KCNJ6,KCNJ8,KCNJ9,KCNJ11,SLC39A10,RGS4,SLC39A12
GO: Biological Process	GO:0007266	Rho protein signal transduction	0.000497	1	0.00671	0.0632	21	196	ABR,MET,ADRA1B,ADRB1,BAIAP2,CDC42EP3,ARHGDIG,STARD13,CTNNAL1,GPR20,KALRN,ARHGEF25,CDH13,NGEF,SCAI,ARHGAP32,RTN4R,TIAM2,RASGRF2,STMN1,LIMK1
GO: Biological Process	GO:0031650	regulation of heat generation	0.000505	1	0.0068	0.0641	5	15	TNFRSF11A,NMU,CNR1,PTGER3,PTGS2
GO: Biological Process	GO:0070831	basement membrane assembly	0.000505	1	0.0068	0.0641	5	15	NTNG1,NTNG2,LAMB3,NTN4,PHLDB2
GO: Biological Process	GO:0061572	actin filament bundle organization	0.000519	1	0.00697	0.0657	20	183	ACTN1,MET,PTK2B,BAIAP2,CX3CL1,BAIAP2L2,MYO1B,PHACTR1,NEDD9,TAC1,PAK1,SYNPO2,SYNPO,PIK3R1,PDXP,SHANK1,STMN1,LIMK1,PHLDB2,SMAD3
GO: Biological Process	GO:0001932	regulation of protein phosphorylation	0.00053	1	0.0071	0.0669	92	1362	CCNO,KIRREL2,ADCY1,ADCY2,ADCYAP1,FZD8,MET,PTK2B,KITLG,CX3CL1,SFRP2,CAMKK1,DGKZ,CAMK1,FAS,SLC8A2,CAMKK2,SNCA,NRG3,GAP43,TNFRSF14,TNFRSF11A,FGF18,GFRA2,BDNF,INKA2,NEDD9,NPFFR2,BMP8B,BTC,CCNA1,BMPER,GNG3,NPPA,DIRAS1,CALM1,NTRK2,ADTRP,GRM5,PTPRT,CCK,CCND2,PTPN5,PKIG,CD6,PAK1,CDC6,AGRN,HGF,SYNPO2,CRLF1,PDE6H,CHGA,CHRM1,CHRNA7,SLIT2,DBNDD1,PIK3R1,IQGAP3,PICK1,AKAP5,HTR2A,DUSP19,CRH,CARTPT,IGF1,CCN1,PRK…
GO: Biological Process	GO:0016477	cell migration	0.000534	1	0.00711	0.067	117	1812	ABR,MEF2C,SEMA3A,MET,PTK2B,FAP,MRTFB,KITLG,SYDE2,OLFM1,CX3CL1,FOXG1,SEMA4F,SFRP2,OLFM4,NTNG1,DGKZ,LMO4,FAS,SLIT1,FUT9,CHRD,NRG3,PHACTR1,CHL1,STARD13,PLK2,TNFRSF14,TNFRSF11A,PLXND1,SST,FGF18,NEDD9,NTNG2,RND1,SULF1,PLCB1,ARC,TAC1,BMPER,UNC5D,FMNL1,CCN3,GPM6A,SATB2,KALRN,CAMK2A,NTRK2,RAPGEF4,GRB14,GRIN1,ADTRP,PTPRT,CCK,LDB2,CORO1A,NR2E1,PAK1,DCLK1,CDH13,TPBG,HGF,SYNPO2,SERPINF1,CHGA,PHLDA2,OVOL2,TYR…
GO: Biological Process	GO:0042745	circadian sleep/wake cycle	0.000534	1	0.00711	0.067	8	40	ADRB1,NMU,NPAS2,NPY2R,CORT,CRH,PTGER3,DRD1
GO: Biological Process	GO:0021772	olfactory bulb development	0.000534	1	0.00711	0.067	8	40	SEMA3A,SLIT1,NR2E1,SLIT2,LHX2,ID2,DLX2,CRTAC1
GO: Biological Process	GO:0071326	cellular response to monosaccharide stimulus	0.000537	1	0.00713	0.0672	19	170	FKBP1B,PDE8B,AACS,NEUROD1,PLCB1,BAIAP3,SLC39A14,PDE4C,SERPINF1,VSNL1,CRH,IGF1,PPP3CB,PRKCE,KCNB1,KCNJ11,EFNA5,SLC29A1,EPHA5
GO: Biological Process	GO:0051048	negative regulation of secretion	0.000537	1	0.00713	0.0672	23	225	ABR,FKBP1B,PDE8B,SNCA,NMU,CCN3,NPY1R,NPY2R,NPY5R,KALRN,ADTRP,PDE4C,CHGA,HRH2,CNR1,HTR1A,VSNL1,CRH,CRHBP,CARTPT,PTGER3,KCNB1,KCNJ11
GO: Biological Process	GO:0021830	interneuron migration from the subpallium to the cortex	0.000547	1	0.00722	0.068	4	9	NRG3,DRD1,FEZF2,LHX6
GO: Biological Process	GO:2000848	positive regulation of corticosteroid hormone secretion	0.000547	1	0.00722	0.068	4	9	GALR1,TAC1,CRH,GAL
GO: Biological Process	GO:0046958	nonassociative learning	0.000547	1	0.00722	0.068	4	9	KALRN,GRIN2B,SHANK1,DRD1
GO: Biological Process	GO:0042493	response to drug	0.000556	1	0.0073	0.0689	36	419	CCNO,ADCY1,MEF2C,FABP3,PTK2B,SFRP2,FOSB,ASS1,AACS,SNCA,ATP4A,GABRG3,GAD1,SST,BDNF,NEUROD1,NNMT,NOS2,NPAS2,GRIN2A,GRM2,PTPN5,PDE4A,CENPF,ATP8B1,HTR2A,CRH,CRHBP,IGFBP2,PRKCB,KCNJ11,DRD1,DUSP6,GAL,EMX1,EMX2
GO: Biological Process	GO:0110148	biomineralization	0.000557	1	0.0073	0.0689	20	184	MEF2C,PTK2B,AHSG,ALPL,SBNO2,ASGR2,RSPO2,ATP2B1,NELL1,FBLN7,OSTN,KLF10,WNT10B,PKDCC,FBXL15,IGF1,CCN1,PTGS2,ECM1,SMAD3
GO: Biological Process	GO:1903169	regulation of calcium ion transmembrane transport	0.000557	1	0.0073	0.0689	20	184	EHD3,PTK2B,ADRB1,CX3CL1,FKBP1B,SLN,SNCA,STAC2,NPPA,CACNB1,CACNB3,CALM1,NTSR1,CASQ1,CORO1A,P2RX5,PRKCE,PTGER3,DRD1,CACNG6
GO: Biological Process	GO:0001503	ossification	0.000558	1	0.00731	0.0689	39	466	MEF2C,PTK2B,AHSG,FHL2,ALPL,SFRP2,SBNO2,ASGR2,CHRD,RSPO2,ATP2B1,CSGALNACT1,TNFRSF11A,FGF18,NELL1,BMP8B,TAC1,SATB2,OSTN,CREB3L1,THRB,KLF10,HGF,COL5A2,WNT10B,PKDCC,ID2,FBXL15,IGF1,CCN1,RANBP3L,MAPK11,ZBTB16,KREMEN2,PTGS2,ECM1,EGR2,RORB,SMAD3
GO: Biological Process	GO:2000191	regulation of fatty acid transport	0.000606	1	0.0079	0.0745	11	72	FABP3,KMO,SNCA,TNFRSF11A,NPY5R,NTSR1,GRIN2B,GRM2,CCK,PLA2G4A,HRH2
GO: Biological Process	GO:0008542	visual learning	0.000606	1	0.0079	0.0745	11	72	ADRA1B,PDE8B,GRIN1,GRIN2A,CCK,TAFA2,SYNPO,HRH1,HRH2,DRD1,NETO1
GO: Biological Process	GO:0051953	negative regulation of amine transport	0.000636	1	0.00828	0.078	8	41	SNCA,NPY5R,CHGA,CNR1,HTR1A,CRH,PTGER3,RGS4
GO: Biological Process	GO:0061387	regulation of extent of cell growth	0.000645	1	0.00839	0.0791	16	133	BCL11A,SEMA3A,TRPV2,OLFM1,SEMA4F,ISLR2,SLIT1,MYO5B,BDNF,PAK1,MGLL,SLIT2,SEMA5B,RTN4R,LIMK1,EFNA5
GO: Biological Process	GO:0051056	regulation of small GTPase mediated signal transduction	0.000653	1	0.00847	0.0798	32	361	ABR,MET,ADRA1B,KITLG,SYDE2,RASAL1,DGKZ,DENND3,ARHGDIG,SSX2IP,STARD13,ARPP19,RAP1GAP2,RHOBTB2,GPR20,KALRN,ARHGAP9,ARHGEF25,CHN1,SLIT2,NGEF,IGF1,SCAI,ARHGAP32,PSD,RTN4R,TIAM2,ARHGAP25,RASGRF2,ARHGAP10,STMN1,RASGRP1
GO: Biological Process	GO:0001501	skeletal system development	0.000675	1	0.00873	0.0824	46	583	ETS2,EXTL1,MEF2C,FMN1,HYAL3,AHSG,ALPL,SOX6,SFRP2,MSX1,CHRD,RSPO2,CSGALNACT1,SOX5,HAPLN4,FGF18,BMP8B,SULF1,CCN3,SATB2,PAPSS2,THRB,KIAA1217,SLC39A14,COL5A2,CYP26B1,POC1A,COL19A1,WNT7A,WNT10B,PKDCC,HAPLN1,IGF1,CCN1,RANBP3L,MAPK11,ZBTB16,DLX1,DLX2,TESC,RARB,RBP4,LRRK1,ECM1,SMAD3,FBXW7
GO: Biological Process	GO:1901016	regulation of potassium ion transmembrane transporter activity	0.000683	1	0.00881	0.083	11	73	ACTN2,AMIGO1,NPPA,AGRN,KCNC2,KCNG1,KCNS1,KCNS2,LRRC38,GAL,NETO1
GO: Biological Process	GO:0071300	cellular response to retinoic acid	0.000683	1	0.00881	0.083	11	73	MEF2C,PTK2B,MYB,SERPINF1,CYP26B1,WNT10B,CYP26A1,TESC,RORB,LTK,EPHA3
GO: Biological Process	GO:0001678	cellular glucose homeostasis	0.000684	1	0.00881	0.0831	20	187	FKBP1B,PDE8B,AACS,NEUROD1,BAIAP3,SLC39A14,PDE4C,SERPINF1,PIK3R1,VSNL1,CRH,CARTPT,IGF1,PPP3CB,PRKCE,KCNB1,KCNJ11,EFNA5,SLC29A1,EPHA5
GO: Biological Process	GO:0045778	positive regulation of ossification	0.000686	1	0.00881	0.0831	10	62	MEF2C,ATP2B1,NELL1,TAC1,THRB,WNT10B,PKDCC,CCN1,ZBTB16,SMAD3
GO: Biological Process	GO:0097154	GABAergic neuron differentiation	0.000706	1	0.00904	0.0853	5	16	DLX1,DLX2,DRD1,FEZF2,LHX6
GO: Biological Process	GO:1902667	regulation of axon guidance	0.000706	1	0.00904	0.0853	5	16	TBR1,AGRN,SLIT2,PTPRO,FEZF2
GO: Biological Process	GO:0097305	response to alcohol	0.000714	1	0.00913	0.086	26	273	ADCY1,ADCY2,ADCYAP1,PTK2B,FOSB,AACS,ATP2B1,CALM1,GRIN1,GRIN2A,GRIN2B,CHRNA7,SLIT2,CNR1,CRH,CRHBP,IGF1,PRKCE,PTGER3,KCNC2,GRIN3A,RBP4,GLRA3,RGS4,EFNA5,EPHA5
GO: Biological Process	GO:1903307	positive regulation of regulated secretory pathway	0.000781	1	0.00996	0.0939	10	63	HYAL3,STX1A,SYT1,CACNA1I,NPPA,SYT7,CNR1,SYT10,RAB15,KCNB1
GO: Biological Process	GO:0050802	circadian sleep/wake cycle, sleep	0.000818	1	0.0104	0.0979	7	33	ADRB1,NMU,NPY2R,CORT,CRH,PTGER3,DRD1
GO: Biological Process	GO:0042749	regulation of circadian sleep/wake cycle	0.000818	1	0.0104	0.0979	7	33	ADRB1,NMU,NPY2R,CORT,CRH,PTGER3,DRD1
GO: Biological Process	GO:0045745	positive regulation of G protein-coupled receptor signaling pathway	0.000818	1	0.0104	0.0979	7	33	ADRB1,SLC39A14,PDE6H,CHGA,KLK5,NECAB2,MRAP2
GO: Biological Process	GO:0031646	positive regulation of nervous system process	0.000859	1	0.0108	0.102	9	53	NMU,TAC1,NTSR1,RAPGEF4,CCK,HGF,CARTPT,IGF1,EGR2
GO: Biological Process	GO:0046676	negative regulation of insulin secretion	0.000859	1	0.0108	0.102	9	53	FKBP1B,PDE8B,CCN3,PDE4C,CHGA,VSNL1,PTGER3,KCNB1,KCNJ11
GO: Biological Process	GO:0045777	positive regulation of blood pressure	0.000859	1	0.0108	0.102	9	53	ADRA1D,ADRA1B,ADRB1,NMU,TAC3,CHRNA7,CNR1,ID2,CARTPT
GO: Biological Process	GO:0031620	regulation of fever generation	0.000877	1	0.011	0.104	4	10	TNFRSF11A,CNR1,PTGER3,PTGS2
GO: Biological Process	GO:0099541	trans-synaptic signaling by lipid	0.000877	1	0.011	0.104	4	10	PLCB1,GRM5,PAK1,CNR1
GO: Biological Process	GO:0099542	trans-synaptic signaling by endocannabinoid	0.000877	1	0.011	0.104	4	10	PLCB1,GRM5,PAK1,CNR1
GO: Biological Process	GO:0045471	response to ethanol	0.000881	1	0.011	0.104	17	150	ADCYAP1,PTK2B,AACS,GRIN1,GRIN2A,GRIN2B,CHRNA7,CNR1,CRH,CRHBP,IGF1,PRKCE,KCNC2,GRIN3A,RBP4,GLRA3,RGS4
GO: Biological Process	GO:0021988	olfactory lobe development	0.000886	1	0.0111	0.105	8	43	SEMA3A,SLIT1,NR2E1,SLIT2,LHX2,ID2,DLX2,CRTAC1
GO: Biological Process	GO:0046541	saliva secretion	0.000961	1	0.012	0.113	5	17	ADRB1,TAC1,CHRM1,CHRM3,KCNMA1
GO: Biological Process	GO:0002675	positive regulation of acute inflammatory response	0.000988	1	0.0123	0.116	7	34	TNFRSF11A,TAC1,CREB3L3,NPY5R,CNR1,PTGER3,PTGS2
GO: Biological Process	GO:0008361	regulation of cell size	0.000999	1	0.0124	0.117	22	221	BCL11A,SEMA3A,TRPV2,OLFM1,SEMA4F,ISLR2,SLIT1,MYO5B,RAP1GAP2,SLC12A8,BDNF,PAK1,MGLL,SLIT2,SEMA5B,IQGAP3,PRKG2,IL7R,RTN4R,KCNMA1,LIMK1,EFNA5
GO: Biological Process	GO:0007169	transmembrane receptor protein tyrosine kinase signaling pathway	0.00101	1	0.0125	0.118	58	795	EPHB6,MATK,STYK1,SHC3,MET,PTK2B,FES,AHSG,BAIAP2,SNCA,NRG3,FGF18,GFRA2,BDNF,STAT6,NEDD9,BTC,SULF1,PLCB1,NPPA,KALRN,NTRK2,GRB14,GRIN1,GRIN2B,CREB3L1,PTPRT,PAK1,SLC39A14,CDH13,HGF,PDE6H,CHN1,TYRO3,PIK3CD,PIK3R1,NGEF,FLRT3,FLRT2,IGF1,IGFBP2,PRKCB,MAPK11,ANKS1B,PTPN3,NR4A3,STMN1,LCP2,EFNA3,EFNA5,EFNB2,EFNB3,LTK,EPHA10,EPHA3,EPHA4,EPHA5,FBXW7
GO: Biological Process	GO:0150099	neuron-glial cell signaling	0.00102	1	0.0126	0.119	3	5	ADRA1D,ADRA1B,GABBR2
GO: Biological Process	GO:0043400	cortisol secretion	0.00102	1	0.0126	0.119	3	5	GALR1,CRH,GAL
GO: Biological Process	GO:0060666	dichotomous subdivision of terminal units involved in salivary gland branching	0.00102	1	0.0126	0.119	3	5	SEMA3A,PLXND1,PLXNA1
GO: Biological Process	GO:0001978	regulation of systemic arterial blood pressure by carotid sinus baroreceptor feedback	0.00102	1	0.0126	0.119	3	5	ADRA1D,ADRA1B,CHRNA7
GO: Biological Process	GO:0051462	regulation of cortisol secretion	0.00102	1	0.0126	0.119	3	5	GALR1,CRH,GAL
GO: Biological Process	GO:0099084	postsynaptic specialization organization	0.00104	1	0.0128	0.12	8	44	LRFN1,DGKZ,GAP43,LRRC4,NTNG2,NPTX1,NPTXR,SHANK1
GO: Biological Process	GO:0071902	positive regulation of protein serine/threonine kinase activity	0.00105	1	0.0129	0.122	31	356	FZD8,MET,PTK2B,KITLG,CAMK1,SLC8A2,SNCA,TNFRSF11A,FGF18,GNG3,DIRAS1,CALM1,GRM5,CCND2,PAK1,CDC6,HGF,PDE6H,CHRNA7,IQGAP3,HTR2A,DUSP19,IGF1,MAPK11,MAPK10,DIRAS2,CCNYL1,DUSP6,RASGRP1,ELANE,EPHA4
GO: Biological Process	GO:0071333	cellular response to glucose stimulus	0.00106	1	0.013	0.122	18	166	FKBP1B,PDE8B,AACS,NEUROD1,BAIAP3,SLC39A14,PDE4C,SERPINF1,VSNL1,CRH,IGF1,PPP3CB,PRKCE,KCNB1,KCNJ11,EFNA5,SLC29A1,EPHA5
GO: Biological Process	GO:0009968	negative regulation of signal transduction	0.00107	1	0.0131	0.124	100	1537	ADCY1,ADCY2,MET,ADRA1B,AHSG,FHL2,CX3CL1,BICC1,RASAL1,TRABD2A,SFRP2,OLFM4,DGKZ,FAS,ARNTL,RGS20,CHRD,RASL11B,SNCA,NLK,HECW1,PELI3,LMO3,SSTR2,BDNF,BID,RTKN2,NEUROD1,BTC,SULF1,VWC2L,BMPER,CCN3,NPPA,NPY1R,NPY2R,MCHR1,PRICKLE1,GRB14,GRIK3,GRM2,GRM5,CREB3L1,PTPRT,PTPN5,WIF1,HGF,PDE2A,CHRM1,CHRM2,CHRM3,CHRNA7,CIDEA,OVOL2,TYRO3,SLIT2,HTR1A,NECAB2,AKAP5,HTR1E,CYP26B1,HTR1F,HTR4,HTR5A,CORT,SOSTDC1,TNFAIP8L1…
GO: Biological Process	GO:0015698	inorganic anion transport	0.00108	1	0.0132	0.124	19	180	ANO3,GABRA1,GABRA2,GABRA4,GABRA5,GABRB2,GABRD,GABRG3,SLC12A8,CA7,ADAMTS8,GRM5,LRRC8B,SLC39A14,SLC26A4,ATP8B1,PRKG2,SLC17A7,GLRA3
GO: Biological Process	GO:0016049	cell growth	0.00108	1	0.0132	0.124	45	580	BCL11A,NRN1,BAP1,SEMA3A,PTK2B,ADRA1B,ADRB1,TRPV2,AHSG,OLFM1,RASAL1,SEMA4F,ISLR2,SFRP2,CPNE9,CPNE5,MSX1,SLIT1,NRG3,UNC13A,MYO5B,SYT17,BDNF,SYT1,CCN3,NPPA,OSTN,PAK1,DCLK1,PTTG1,MGLL,SLIT2,LHX2,SEMA5B,FLRT3,PLXNA1,IGF1,PPP3CB,RTN4R,KRT17,RGS4,LIMK1,EFNA5,EMX1,SMAD3
GO: Biological Process	GO:0007265	Ras protein signal transduction	0.00108	1	0.0132	0.124	35	419	ABR,SHC3,MET,ADRA1B,ADRB1,KITLG,BAIAP2,RASAL1,DGKZ,CDC42EP3,DENND3,ARHGDIG,SSX2IP,STARD13,PLK2,CTNNAL1,ARPP19,GPR20,KALRN,ARHGEF25,CDH13,NGEF,IQGAP3,IGF1,RAB15,MAPK11,SCAI,ARHGAP32,PSD,RTN4R,TIAM2,RASGRF2,STMN1,RASGRP1,LIMK1
GO: Biological Process	GO:0010876	lipid localization	0.0011	1	0.0133	0.126	44	564	YJEFN3,XKR4,FABP3,OSBPL1A,OSBPL10,GULP1,PITPNM2,KMO,SLCO2A1,SNCA,ANO3,MYB,GALR1,TNFRSF11A,BDNF,STX1A,SLCO1C1,DGAT2,SYT1,TAC1,NOS2,NPY5R,NTRK2,VSTM2A,NTSR1,GRIN2B,GRM2,SYT7,CCK,STARD5,PAK1,TNFAIP8L3,ATP8B1,CIDEA,STOML1,PLA2G4A,HRH2,CRH,OSBPL3,SLC17A7,RBP4,SLC22A9,GAL,FBXW7
GO: Biological Process	GO:0035296	regulation of tube diameter	0.00114	1	0.0137	0.129	18	167	KCNMB2,ADRA1D,ADRA1B,ADRB1,CX3CL1,ATP2B1,KCNMB4,NPPA,NPY1R,CHRM3,HRH1,HRH2,HTR1A,HTR2A,PTGER3,PTGS2,KCNMA1,DRD1
GO: Biological Process	GO:0097746	blood vessel diameter maintenance	0.00114	1	0.0137	0.129	18	167	KCNMB2,ADRA1D,ADRA1B,ADRB1,CX3CL1,ATP2B1,KCNMB4,NPPA,NPY1R,CHRM3,HRH1,HRH2,HTR1A,HTR2A,PTGER3,PTGS2,KCNMA1,DRD1
GO: Biological Process	GO:0007189	adenylate cyclase-activating G protein-coupled receptor signaling pathway	0.00118	1	0.0143	0.135	17	154	ADCY1,ADCY2,ADCYAP1,ADRA1D,ADRA1B,ADRB1,GALR1,GPR6,GPR26,CHGA,CNR1,VIP,HTR4,PTGER3,DRD1,RXFP1,MRAP2
GO: Biological Process	GO:0071900	regulation of protein serine/threonine kinase activity	0.00119	1	0.0144	0.135	43	550	CCNO,FZD8,MET,PTK2B,KITLG,SFRP2,CAMK1,SLC8A2,SNCA,TNFRSF11A,FGF18,INKA2,NPFFR2,CCNA1,GNG3,NPPA,DIRAS1,CALM1,GRM5,CCND2,PTPN5,PKIG,PAK1,CDC6,HGF,SYNPO2,PDE6H,CHRNA7,IQGAP3,HTR2A,DUSP19,IGF1,PRKAR1B,MAPK11,MAPK10,DIRAS2,CCNYL1,DUSP2,DUSP6,RGS4,RASGRP1,ELANE,EPHA4
GO: Biological Process	GO:0007632	visual behavior	0.0012	1	0.0145	0.136	11	78	ADRA1B,PDE8B,GRIN1,GRIN2A,CCK,TAFA2,SYNPO,HRH1,HRH2,DRD1,NETO1
GO: Biological Process	GO:0035150	regulation of tube size	0.00122	1	0.0146	0.137	18	168	KCNMB2,ADRA1D,ADRA1B,ADRB1,CX3CL1,ATP2B1,KCNMB4,NPPA,NPY1R,CHRM3,HRH1,HRH2,HTR1A,HTR2A,PTGER3,PTGS2,KCNMA1,DRD1
GO: Biological Process	GO:0071331	cellular response to hexose stimulus	0.00122	1	0.0146	0.137	18	168	FKBP1B,PDE8B,AACS,NEUROD1,BAIAP3,SLC39A14,PDE4C,SERPINF1,VSNL1,CRH,IGF1,PPP3CB,PRKCE,KCNB1,KCNJ11,EFNA5,SLC29A1,EPHA5
GO: Biological Process	GO:0031214	biomineral tissue development	0.00123	1	0.0147	0.139	19	182	MEF2C,PTK2B,AHSG,ALPL,SBNO2,ASGR2,RSPO2,ATP2B1,NELL1,OSTN,KLF10,WNT10B,PKDCC,FBXL15,IGF1,CCN1,PTGS2,ECM1,SMAD3
GO: Biological Process	GO:0007167	enzyme linked receptor protein signaling pathway	0.00126	1	0.015	0.142	79	1168	EPHB6,MATK,STYK1,SHC3,MET,PTK2B,FES,AHSG,BAIAP2,SFRP2,MSX1,CHRD,RASL11B,SNCA,NRG3,NLK,FGF18,GFRA2,BDNF,STAT6,NEDD9,BMP8B,BTC,SULF1,VWC2L,PLCB1,BMPER,CCN3,NPPA,KALRN,NTRK2,GRB14,GRIN1,GRIN2B,CREB3L1,PTPRT,RNF165,GUCA1B,PAK1,SLC39A14,CDH13,HGF,HIVEP1,PDE6H,CHN1,CIDEA,OVOL2,TYRO3,PIK3CD,PIK3R1,STOML1,NGEF,FLRT3,FLRT2,SOSTDC1,FBXL15,IGF1,IGFBP2,CCN1,PRKCB,MAPK11,ANKS1B,PTPN3,DLX1,NR4A3,STMN1,LCP2,EFN…
GO: Biological Process	GO:0072001	renal system development	0.00126	1	0.015	0.142	31	360	GCNT4,MEF2C,BASP1,FMN1,MMP17,BICC1,TSHZ3,FRAS1,ASS1,PLXND1,BDNF,SULF1,BMPER,NPHS1,CRLF1,CENPF,SERPINF1,SLIT2,CYP26B1,ID2,ZBTB16,CYP26A1,PTPRO,KCNJ8,RARB,RBP4,EFNB2,EGR1,EMX2,SMAD3,EPHA4
GO: Biological Process	GO:1905244	regulation of modification of synaptic structure	0.00128	1	0.0152	0.143	5	18	BAIAP2,MYO5B,KALRN,CAMKV,EPHA4
GO: Biological Process	GO:0032230	positive regulation of synaptic transmission, GABAergic	0.00128	1	0.0152	0.143	5	18	TAC1,CA7,GRIK1,CCKBR,PRKCE
GO: Biological Process	GO:0002673	regulation of acute inflammatory response	0.00129	1	0.0153	0.144	9	56	F12,ADCYAP1,TNFRSF11A,TAC1,CREB3L3,NPY5R,CNR1,PTGER3,PTGS2
GO: Biological Process	GO:0051495	positive regulation of cytoskeleton organization	0.0013	1	0.0154	0.145	23	240	ACTN2,MET,PTK2B,FMN1,FES,BAIAP2,CX3CL1,BAIAP2L2,CDC42EP3,TAC1,NPHS1,CORO1A,PAK1,SYNPO2,SYNPO,PICK1,HTR1A,GDA,PRKCE,CTNNA2,PDXP,LIMK1,SMAD3
GO: Biological Process	GO:0030048	actin filament-based movement	0.0013	1	0.0154	0.145	18	169	ACTN2,ADRB1,SCN2B,MYO1B,SCN3B,MYBPC1,MYBPC2,MYO5B,TNNC2,TNNT2,TNNT3,TPM3,PTGER3,KCNJ3,KCNJ8,KCNN2,WIPF2,MYO15A
GO: Biological Process	GO:0051493	regulation of cytoskeleton organization	0.00131	1	0.0154	0.145	44	569	ACTN2,MEF2C,SPTBN5,MET,PTK2B,FMN1,FES,BAIAP2,TRIM36,CX3CL1,BAIAP2L2,CDC42EP3,SNCA,RND1,RHOBTB2,TAC1,NPHS1,CORO1A,PAK1,AGRN,SYNPO2,SYNPO,SLIT2,PIK3R1,IQGAP3,PICK1,HTR1A,GDA,PRKCE,CTNNA2,DAPK3,CYRIA,VILL,PDXP,SHANK1,STMN1,RGS4,LIMK1,SLC39A12,EFNA5,PHLDB2,SMAD3,EPHA3,EPHA5
GO: Biological Process	GO:0006941	striated muscle contraction	0.00131	1	0.0154	0.145	20	197	EHD3,MET,ADRA1B,ADRB1,SCN2B,FKBP1B,SCN3B,STAC2,NPPA,CALM1,CASQ1,TNNC2,TNNT2,TNNT3,AGRN,CHGA,HOMER1,KCNJ3,KCNJ8,KCNN2
GO: Biological Process	GO:0001878	response to yeast	0.00133	1	0.0155	0.146	4	11	TAC1,NPY,VIP,ELANE
GO: Biological Process	GO:2001225	regulation of chloride transport	0.00133	1	0.0155	0.146	4	11	CA7,GRM5,ATP8B1,PRKG2
GO: Biological Process	GO:0046532	regulation of photoreceptor cell differentiation	0.00133	1	0.0155	0.146	4	11	THRB,DIO3,DLX1,DLX2
GO: Biological Process	GO:2000849	regulation of glucocorticoid secretion	0.00133	1	0.0155	0.146	4	11	GALR1,TAC1,CRH,GAL
GO: Biological Process	GO:0048814	regulation of dendrite morphogenesis	0.00134	1	0.0156	0.147	12	91	MET,BAIAP2,HECW1,MYO5B,CUX2,KALRN,GRIN1,LZTS1,NR2E1,AKAP5,ITPKA,EPHA4
GO: Biological Process	GO:0051093	negative regulation of developmental process	0.00134	1	0.0156	0.147	75	1100	ABR,BCL11A,YJEFN3,ADCYAP1,SEMA3A,PTK2B,ADRB1,HYAL3,AHSG,FOXG1,SOX6,SEMA4F,SFRP2,FAS,MSX1,ARNTL,SLIT1,MKX,CHRD,RSPO2,STARD13,PLK2,HOPX,BDNF,NEUROD2,SULF1,CCN3,PRICKLE1,OSTN,GRB14,CREB3L1,THRB,LINGO1,NR2E1,PAK1,SERPINF1,OVOL2,SLIT2,LHX2,SEMA5B,PIK3R1,NGEF,SPDEF,COL5A2,WNT7A,WNT10B,ID2,SOSTDC1,RTN4RL1,CXCL14,CARTPT,IGF1,RANBP3L,MAPK11,HDAC9,ZBTB16,RTN4R,PTGER3,DIO3,MAFB,DLX1,DLX2,RARB,FEZF2,RBP4,E2F…
GO: Biological Process	GO:0010941	regulation of cell death	0.00136	1	0.0159	0.15	122	1952	ABR,ACTN1,ACTN2,KCNIP3,MEF2C,ADCYAP1,MET,PTK2B,FAP,ADRB1,KITLG,OLFM1,FHL2,CX3CL1,SFRP2,OLFM4,ST3GAL1,FAS,KMO,MSX1,SNCB,SNCA,MYB,GABRA5,CHL1,GABRB2,PLK2,SPINK2,HRK,PELI3,BDNF,BID,NELL1,RTKN2,NEUROD1,BTC,TAC1,TAF6,NOS2,CCN3,NPAS2,NPY5R,KALRN,NGB,CAMK2A,NTRK2,NTSR1,GRIN1,GRIN2A,GRIN2B,CREB3L1,CCK,PRR7,CCND2,PTPN5,CORO1A,NR2E1,MAEL,AGRN,HGF,PDE2A,TRAF3,TNFAIP8L3,CRLF1,OPN3,SERPINF1,CHGA,PHLDA2,CHRNA7…
GO: Biological Process	GO:0061061	muscle structure development	0.00139	1	0.0162	0.153	55	755	ACTN2,MEF2C,MET,ADRA1B,MRTFB,ADRB1,BASP1,FHL2,SOX6,TSHZ3,CAMK1,MSX1,ARNTL,ASS1,MKX,ASB2,RBM24,FBXO40,HOPX,BDNF,PLCB1,POPDC3,CCN3,NPHS1,PRICKLE1,CASQ1,RNF165,PAK1,MYOM2,TNNT2,TNNT3,CENPF,HLF,PIK3R1,HOMER1,CYP26B1,COL19A1,WNT10B,ID2,SOSTDC1,CXCL14,IGF1,RANBP3L,CTNNA2,MAPK11,HDAC9,KCNH1,RARB,RGS4,EFNB2,EGR1,EGR2,EGR3,SYPL2,SMAD3
GO: Biological Process	GO:0022410	circadian sleep/wake cycle process	0.00141	1	0.0164	0.154	7	36	ADRB1,NMU,NPY2R,CORT,CRH,PTGER3,DRD1
GO: Biological Process	GO:0030516	regulation of axon extension	0.00145	1	0.0167	0.158	14	117	SEMA3A,TRPV2,OLFM1,SEMA4F,ISLR2,SLIT1,MYO5B,BDNF,PAK1,MGLL,SLIT2,SEMA5B,RTN4R,LIMK1
GO: Biological Process	GO:0051153	regulation of striated muscle cell differentiation	0.00145	1	0.0167	0.158	14	117	MEF2C,ADRB1,SOX6,MSX1,RBM24,HOPX,BDNF,CCN3,PAK1,CYP26B1,IGF1,HDAC9,RGS4,EFNB2
GO: Biological Process	GO:0051930	regulation of sensory perception of pain	0.00147	1	0.017	0.16	9	57	NMU,TAC1,CCN3,NPY2R,NTSR1,CCK,CCKBR,MGLL,VIP
GO: Biological Process	GO:0010942	positive regulation of cell death	0.00152	1	0.0175	0.165	57	792	ABR,MEF2C,FAP,ADRB1,OLFM1,SFRP2,FAS,KMO,MSX1,SNCA,MYB,SPINK2,HRK,BID,NELL1,NEUROD1,TAC1,TAF6,NOS2,KALRN,CAMK2A,NTSR1,GRIN1,GRIN2A,GRIN2B,CCK,PRR7,PTPN5,AGRN,PHLDA2,SLIT2,PIK3CD,NGEF,PLA2G4A,SPDEF,CNR1,WNT10B,CRH,CCN1,ZBTB16,DAPK1,DAPK3,PTGS2,TIAM2,ITPR1,KCNMA1,RARB,CAMK1D,RASGRF2,DUSP6,NR4A3,E2F1,GAL,EFNB2,EGR1,LTK,FBXW7
GO: Biological Process	GO:0050768	negative regulation of neurogenesis	0.00159	1	0.0183	0.173	18	172	BCL11A,ADCYAP1,SEMA3A,SEMA4F,FAS,SLIT1,BDNF,LINGO1,NR2E1,SLIT2,LHX2,SEMA5B,WNT7A,ID2,RTN4R,DLX1,DLX2,EFNB3
GO: Biological Process	GO:0010524	positive regulation of calcium ion transport into cytosol	0.0016	1	0.0184	0.174	10	69	ADRB1,CX3CL1,SNCA,CALM1,NTSR1,CASQ1,GRIN1,P2RX5,AKAP5,DRD1
GO: Biological Process	GO:1905477	positive regulation of protein localization to membrane	0.00164	1	0.0188	0.177	16	145	DPP10,MYO5B,BID,STAC2,CACNB3,PAK1,PIK3R1,NECAB2,AKAP5,PPP3R1,NKD2,PRKCE,KCNB1,KCNJ11,E2F1,EPHA3
GO: Biological Process	GO:0060219	camera-type eye photoreceptor cell differentiation	0.00167	1	0.0191	0.18	7	37	MIAT,HCN1,NTRK2,THRB,SDK2,DIO3,RORB
GO: Biological Process	GO:0006865	amino acid transport	0.00169	1	0.0193	0.182	19	187	KMO,SLC6A7,SNCA,BDNF,STX1A,SYT1,NPY5R,NTRK2,NTSR1,GRIK1,OCA2,GRIN2B,GRM2,CCK,PAK1,HTR1A,SLC25A44,SLC17A7,RGS4
GO: Biological Process	GO:0010977	negative regulation of neuron projection development	0.0017	1	0.0194	0.183	18	173	BCL11A,SEMA3A,SEMA4F,ZNF365,SLIT1,RAP1GAP2,LINGO1,SLIT2,SEMA5B,NGEF,RTN4RL1,RTN4RL2,RTN4R,PTPRO,EFNB2,EFNB3,EPHA3,EPHA4
GO: Biological Process	GO:1903076	regulation of protein localization to plasma membrane	0.0017	1	0.0194	0.183	14	119	DPP10,MYO5B,STAC2,KALRN,CAMK2A,TAMALIN,PIK3R1,AKAP5,PKDCC,NKD2,PRKCE,KCNJ11,MRAP2,EPHA3
GO: Biological Process	GO:0006869	lipid transport	0.00176	1	0.02	0.189	40	512	YJEFN3,XKR4,FABP3,OSBPL1A,OSBPL10,GULP1,PITPNM2,KMO,SLCO2A1,SNCA,ANO3,MYB,GALR1,TNFRSF11A,BDNF,STX1A,SLCO1C1,SYT1,TAC1,NOS2,NPY5R,NTRK2,NTSR1,GRIN2B,GRM2,SYT7,CCK,STARD5,PAK1,TNFAIP8L3,ATP8B1,STOML1,PLA2G4A,HRH2,CRH,OSBPL3,SLC17A7,RBP4,SLC22A9,GAL
GO: Biological Process	GO:0009725	response to hormone	0.00178	1	0.0202	0.191	67	971	ACTN2,ADCY1,ADCY2,MEF2C,ADCYAP1,FABP3,PTK2B,ADRA1B,AHSG,BAIAP2,FHL2,ALPL,FOSB,FAS,ARNTL,ASS1,ATP2B1,LMO3,SST,SSTR1,SSTR2,BDNF,STAT4,STAT6,PLCB1,TAC1,NOS2,CALM1,CAMK2A,NTRK2,OSTN,GRB14,ADTRP,THRB,NR2E1,PAK1,SLC39A14,CDC6,SERPINF1,GLP2R,SLIT2,PIK3R1,WNT7A,WNT10B,CRH,CRHBP,IGF1,IGFBP2,PRKAR1B,PRKCB,PRKCE,RAB15,HDAC9,STEAP2,KCNMA1,KHK,RANGAP1,RARB,RBP4,NR4A3,GAL,EFNA5,EGR1,EGR2,RXFP1,EPHA3,EPHA5
GO: Biological Process	GO:0043524	negative regulation of neuron apoptotic process	0.0018	1	0.0204	0.192	19	188	MEF2C,PTK2B,CX3CL1,SNCB,SNCA,GABRA5,CHL1,GABRB2,BDNF,NTRK2,GRIN1,CORO1A,CRLF1,TYRO3,VSTM2L,PRKCG,DLX1,OXR1,NR4A3
GO: Biological Process	GO:0060998	regulation of dendritic spine development	0.00182	1	0.0206	0.194	11	82	MEF2C,BAIAP2,CAMK1,PLK2,SDK1,CUX2,KALRN,NGEF,TANC2,ITPKA,SHANK1
GO: Biological Process	GO:0048521	negative regulation of behavior	0.00183	1	0.0206	0.194	6	28	NMU,NPY2R,CCK,CRH,PTGER3,DRD1
GO: Biological Process	GO:0060445	branching involved in salivary gland morphogenesis	0.00183	1	0.0206	0.194	6	28	SEMA3A,MET,PLXND1,HGF,PLXNA1,NTN4
GO: Biological Process	GO:0010522	regulation of calcium ion transport into cytosol	0.00184	1	0.0208	0.196	14	120	PTK2B,ADRB1,CX3CL1,FKBP1B,SNCA,CALM1,NTSR1,CASQ1,GRIN1,CORO1A,P2RX5,AKAP5,PRKCE,DRD1
[truncated: 36,797 more rows]

## Sheet: Func enrichment of SCG genes
Category	ID	Name	p-value	q-value Bonferroni	q-value FDR B&H	q-value FDR B&Y	Hit Count in Query List	Hit Count in Genome	Hit in Query List
[truncated: 39,983 more rows]

## Sheet: EFs data for model estimation 
Anti-saccade	Stop-Signal	Color-Word Stroop	Category Switch	Color-shape	Number-letter	Keep Track	Spatial 2-back	letter 3-back
[truncated: 2,110 more rows]
