# Supplementary material for: A cognitive neurogenetic approach to uncovering the structure of executive functions
Source: Nat Commun. 2022 Aug 6;13:4588. doi: 10.1038/s41467-022-32383-0 (PMC9357028; doi:10.1038/s41467-022-32383-0)
Supplement: Supplementary file 6 — Source Data [file 41467_2022_32383_MOESM6_ESM.xlsx]

## Sheet: Figure 2
Figure 2
“I+U+S”model
standardized factor loadings between latent variables and manifest variables from the nine tasks
	Estimate	Std.Err	z-value	P(>|z|)
Inhibiting
Anti-saccade	0.571	0.036	15.653	<10e-3
Stop signal	0.464	0.034	13.831	<10e-3
Stroop	0.191	0.031	6.169	<10e-3
Updating
Keep Track	0.358	0.03	11.896	<10e-3
spatial 2-back	0.518	0.032	16.191	<10e-3
letter 3-back	0.581	0.034	17.246	<10e-3
Shifting
Category	0.48	0.032	15.128	<10e-3
Color-shape	0.49	0.032	15.093	<10e-3
Number-letter	0.655	0.037	17.473	<10e-3
error terms (The numbers on the one-way arrows at the bottom of the manifest variables in the figure)
	Estimate	Std.Err	z-value	P(>|z|)
Anti-saccade	0.674	0.04	16.65	<10e-3
Stop signal	0.785	0.035	22.532	<10e-3
Stroop	0.963	0.032	30.442	<10e-3
Keep Track	0.87	0.032	27.625	<10e-3
spatial 2-back	0.733	0.034	21.532	<10e-3
letter 3-back	0.664	0.037	17.811	<10e-3
Category	0.769	0.033	23.064	<10e-3
Color-shape	0.762	0.034	22.441	<10e-3
Number-letter	0.572	0.045	12.703	<10e-3
correlation of pairs of latent variables (Significantly correlated pairs of latent variables are connected with double-arrowed curves and associated correlation coefficients are shown in figure).
EF component1	EF component2	Estimate	Std.Err	z-value	P(>|z|)
Inhibiting	Updating	0.713	0.047	15.3	<10e-3
Inhibiting	Shifting	0.274	0.045	6.095	<10e-3
Updating	Shifting	0.234	0.042	5.593	<10e-3
“U/I+S”model
standardized factor loadings between latent variables and manifest variables from the nine tasks
	Estimate	Std.Err	z-value	P(>|z|)
Updating=Inhibiting
Anti-saccade	0.486	0.03	15.971	<10e-3
Stop signal	0.414	0.031	13.378	<10e-3
Stroop	0.161	0.03	5.423	<10e-3
Keep Track	0.353	0.029	11.986	<10e-3
spatial 2-back	0.492	0.031	16.02	<10e-3
letter 3-back	0.526	0.031	16.828	<10e-3
Shifting
Category	0.479	0.032	15.131	<10e-3
Color-shape	0.491	0.033	15.089	<10e-3
Number-letter	0.655	0.037	17.464	<10e-3
error terms (The numbers on the one-way arrows at the bottom of the manifest variables in the figure)
	Estimate	Std.Err	z-value	P(>|z|)
Anti-saccade	0.764	0.032	23.722	<10e-3
Stop signal	0.828	0.033	25.461	<10e-3
Stroop	0.973	0.032	30.887	<10e-3
Keep Track	0.875	0.031	28.067	<10e-3
spatial 2-back	0.759	0.033	23.361	<10e-3
letter 3-back	0.725	0.033	21.728	<10e-3
Category	0.77	0.033	23.197	<10e-3
Color-shape	0.761	0.034	23.197	<10e-3
Number-letter	0.571	0.045	12.685	<10e-3
correlation of pairs of latent variables (Significantly correlated pairs of latent variables are connected with double-arrowed curves and associated correlation coefficients are shown in figure).
EF component1	EF component2	Estimate	Std.Err	z-value	P(>|z|)
Updating=Inhibiting	Shifting	0.278	0.038	7.285	<10e-3
“C+I+S”model
standardized factor loadings between latent variables and manifest variables from the nine tasks
	Estimate	Std.Err	z-value	P(>|z|)
Common
Anti-saccade	0.425	0.031	13.545	<10e-3
Stop signal	0.345	0.033	10.558	<10e-3
Stroop	0.109	0.032	3.396	<10e-3
Category	0.118	0.03	3.946	<10e-3
Color-shape	0.12	0.03	3.936	<10e-3
Number-letter	0.188	0.031	6.086	<10e-3
Keep Track	0.36	0.03	11.986	<10e-3
spatial 2-back	0.516	0.032	16.307	<10e-3
letter 3-back	0.57	0.033	17.299	<10e-3
Inhibiting-specific
Anti-saccade	0.352	0.085	4.152	<10e-3
Stop signal	0.323	0.079	4.079	<10e-3
Stroop	0.193	0.055	3.485	<10e-3
Shifting-specific
Category	0.469	0.034	13.99	<10e-3
Color-shape	0.485	0.035	13.983	<10e-3
Number-letter	0.615	0.04	15.552	<10e-3
error terms (The numbers on the one-way arrows at the bottom of the manifest variables in the figure)
	Estimate	Std.Err	z-value	P(>|z|)
Anti-saccade	0.696	0.06	11.519	<10e-3
Stop signal	0.777	0.054	14.464	<10e-3
Stroop	0.951	0.035	27.261	<10e-3
Category	0.765	0.034	22.485	<10e-3
Color-shape	0.753	0.035	21.28	<10e-3
Number-letter	0.587	0.045	12.947	<10e-3
Keep Track	0.869	0.031	27.621	<10e-3
spatial 2-back	0.736	0.034	21.869	<10e-3
letter 3-back	0.678	0.036	18.801	<10e-3
“C+U+S”model
standardized factor loadings between latent variables and manifest variables from the nine tasks
	Estimate	Std.Err	z-value	P(>|z|)
Common
Anti-saccade	0.569	0.035	16.043	<10e-3
Stop signal	0.461	0.033	13.926	<10e-3
Stroop	0.19	0.031	6.164	<10e-3
Category	0.146	0.031	4.755	<10e-3
Color-shape	0.11	0.032	3.478	0.001
Number-letter	0.207	0.032	6.56	<10e-3
Keep Track	0.294	0.034	8.643	<10e-3
spatial 2-back	0.39	0.034	11.328	<10e-3
letter 3-back	0.387	0.034	11.353	<10e-3
Updating-specific
Keep Track	0.145	0.063	2.304	0.021
spatial 2-back	0.212	0.085	2.498	0.012
letter 3-back	0.759	0.274	2.77	0.006
Shifting-specific
Category	0.46	0.033	13.742	<10e-3
Color-shape	0.49	0.035	13.853	<10e-3
Number-letter	0.609	0.04	15.34	<10e-3
error terms (The numbers on the one-way arrows at the bottom of the manifest variables in the figure)
	Estimate	Std.Err	z-value	P(>|z|)
Anti-saccade	0.677	0.039	17.29	<10e-3
Stop signal	0.787	0.034	22.871	<10e-3
Stroop	0.963	0.032	30.47	<10e-3
Category	0.766	0.034	22.804	<10e-3
Color-shape	0.75	0.036	20.824	<10e-3
Number-letter	0.587	0.045	13.035	<10e-3
Keep Track	0.891	0.032	27.67	<10e-3
spatial 2-back	0.804	0.041	19.711	<10e-3
letter 3-back	0.276	0.415	0.664	0.507
“C+S”model
standardized factor loadings between latent variables and manifest variables from the nine tasks
	Estimate	Std.Err	z-value	P(>|z|)
Common
Anti-saccade	0.488	0.031	15.969	<10e-3
Stop signal	0.414	0.031	13.392	<10e-3
Stroop	0.161	0.03	5.429	<10e-3
Category	0.128	0.029	4.347	<10e-3
Color-shape	0.118	0.03	3.927	<10e-3
Number-letter	0.196	0.03	6.495	<10e-3
Keep Track	0.353	0.029	11.986	<10e-3
spatial 2-back	0.492	0.031	16.008	<10e-3
letter 3-back	0.525	0.031	16.76	<10e-3
Shifting-specific
Category	0.466	0.033	13.911	<10e-3
Color-shape	0.486	0.035	13.946	<10e-3
Number-letter	0.612	0.04	15.482	<10e-3
error terms (The numbers on the one-way arrows at the bottom of the manifest variables in the figure)
	Estimate	Std.Err	z-value	P(>|z|)
Anti-saccade	0.763	0.032	23.615	<10e-3
Stop signal	0.828	0.032	25.467	<10e-3
Stroop	0.973	0.032	30.886	<10e-3
Category	0.766	0.034	22.588	<10e-3
Color-shape	0.752	0.036	21.147	<10e-3
Number-letter	0.587	0.045	12.976	<10e-3
Keep Track	0.874	0.031	28.052	<10e-3
spatial 2-back	0.76	0.033	23.363	<10e-3
letter 3-back	0.727	0.033	21.762	<10e-3

## Sheet: Figure 3
Figure 3
models	EF components	mean100times_predictive accuracy(r)	p(permutation)	p(FDR_BH corrected)
I+U+S	Inhibiting	0.1714	<1e-4	0.000217
I+U+S	Updating	0.181	<1e-4	0.000217
I+U+S	Shifting	0.0657	0.0797	0.093
U/I+S	Updating=Inhibiting	0.1836	<1e-4	0.000217
U/I+S	Shifting	0.0649	0.0813	0.093
C+I+S	Common	0.1832	<1e-4	0.000217
C+I+S	Inhibiting-specific	0.0644	0.0854	0.093
C+I+S	Shifting-specific	0.0892	0.0253	0.039
C+U+S	Common	0.1805	<1e-4	0.000217
C+U+S	Updating-specific	0.0428	0.187	0.187
C+U+S	Shifting-specific	0.0878	0.027	0.039
C+S	Common	0.1843	<1e-4	0.000217
C+S	Shifting-specific	0.0898	0.024	0.039
models	EF components	Nth_ten_folds	Predictive_accuracy(r)
I+U+S	Inhibiting	1	0.156054
I+U+S	Inhibiting	2	0.188667
I+U+S	Inhibiting	3	0.163485
I+U+S	Inhibiting	4	0.15566
I+U+S	Inhibiting	5	0.177987
I+U+S	Inhibiting	6	0.171907
I+U+S	Inhibiting	7	0.180319
I+U+S	Inhibiting	8	0.179654
I+U+S	Inhibiting	9	0.178759
I+U+S	Inhibiting	10	0.189254
I+U+S	Inhibiting	11	0.177766
I+U+S	Inhibiting	12	0.157398
I+U+S	Inhibiting	13	0.174383
I+U+S	Inhibiting	14	0.17988
I+U+S	Inhibiting	15	0.168211
I+U+S	Inhibiting	16	0.163926
I+U+S	Inhibiting	17	0.161624
I+U+S	Inhibiting	18	0.164097
I+U+S	Inhibiting	19	0.16366
I+U+S	Inhibiting	20	0.152202
I+U+S	Inhibiting	21	0.170463
I+U+S	Inhibiting	22	0.169693
I+U+S	Inhibiting	23	0.168173
I+U+S	Inhibiting	24	0.189773
I+U+S	Inhibiting	25	0.168732
I+U+S	Inhibiting	26	0.173124
I+U+S	Inhibiting	27	0.176573
I+U+S	Inhibiting	28	0.169782
I+U+S	Inhibiting	29	0.1685
I+U+S	Inhibiting	30	0.15956
I+U+S	Inhibiting	31	0.184162
I+U+S	Inhibiting	32	0.169454
I+U+S	Inhibiting	33	0.150556
I+U+S	Inhibiting	34	0.183529
I+U+S	Inhibiting	35	0.172276
I+U+S	Inhibiting	36	0.177172
I+U+S	Inhibiting	37	0.173512
I+U+S	Inhibiting	38	0.18634
I+U+S	Inhibiting	39	0.159831
I+U+S	Inhibiting	40	0.180224
I+U+S	Inhibiting	41	0.182151
I+U+S	Inhibiting	42	0.16632
I+U+S	Inhibiting	43	0.183975
I+U+S	Inhibiting	44	0.172066
I+U+S	Inhibiting	45	0.177739
I+U+S	Inhibiting	46	0.171834
I+U+S	Inhibiting	47	0.169735
I+U+S	Inhibiting	48	0.170931
I+U+S	Inhibiting	49	0.158948
I+U+S	Inhibiting	50	0.181923
I+U+S	Inhibiting	51	0.155833
I+U+S	Inhibiting	52	0.166059
I+U+S	Inhibiting	53	0.173344
I+U+S	Inhibiting	54	0.193297
I+U+S	Inhibiting	55	0.171927
I+U+S	Inhibiting	56	0.184946
I+U+S	Inhibiting	57	0.152484
I+U+S	Inhibiting	58	0.176297
I+U+S	Inhibiting	59	0.181843
I+U+S	Inhibiting	60	0.158886
I+U+S	Inhibiting	61	0.1543
I+U+S	Inhibiting	62	0.174516
I+U+S	Inhibiting	63	0.167276
I+U+S	Inhibiting	64	0.182325
I+U+S	Inhibiting	65	0.177798
I+U+S	Inhibiting	66	0.179682
I+U+S	Inhibiting	67	0.168437
I+U+S	Inhibiting	68	0.174192
I+U+S	Inhibiting	69	0.17481
I+U+S	Inhibiting	70	0.181426
I+U+S	Inhibiting	71	0.177217
I+U+S	Inhibiting	72	0.171389
I+U+S	Inhibiting	73	0.1692
I+U+S	Inhibiting	74	0.163069
I+U+S	Inhibiting	75	0.158077
I+U+S	Inhibiting	76	0.17467
I+U+S	Inhibiting	77	0.155743
I+U+S	Inhibiting	78	0.169498
I+U+S	Inhibiting	79	0.179556
I+U+S	Inhibiting	80	0.169263
I+U+S	Inhibiting	81	0.173003
I+U+S	Inhibiting	82	0.173555
I+U+S	Inhibiting	83	0.196098
I+U+S	Inhibiting	84	0.176411
I+U+S	Inhibiting	85	0.150947
I+U+S	Inhibiting	86	0.167772
I+U+S	Inhibiting	87	0.179493
I+U+S	Inhibiting	88	0.172322
I+U+S	Inhibiting	89	0.172137
I+U+S	Inhibiting	90	0.178204
I+U+S	Inhibiting	91	0.169047
I+U+S	Inhibiting	92	0.158398
I+U+S	Inhibiting	93	0.172537
I+U+S	Inhibiting	94	0.166242
I+U+S	Inhibiting	95	0.168474
I+U+S	Inhibiting	96	0.174085
I+U+S	Inhibiting	97	0.16296
I+U+S	Inhibiting	98	0.15379
I+U+S	Inhibiting	99	0.185117
I+U+S	Inhibiting	100	0.161094
I+U+S	Updating	1	0.174347
I+U+S	Updating	2	0.197009
I+U+S	Updating	3	0.176404
I+U+S	Updating	4	0.172051
I+U+S	Updating	5	0.195406
I+U+S	Updating	6	0.177787
I+U+S	Updating	7	0.192321
I+U+S	Updating	8	0.189959
I+U+S	Updating	9	0.188686
I+U+S	Updating	10	0.193056
I+U+S	Updating	11	0.191891
I+U+S	Updating	12	0.180856
I+U+S	Updating	13	0.178788
I+U+S	Updating	14	0.185676
I+U+S	Updating	15	0.171589
I+U+S	Updating	16	0.167562
I+U+S	Updating	17	0.178077
I+U+S	Updating	18	0.178661
I+U+S	Updating	19	0.176146
I+U+S	Updating	20	0.174576
I+U+S	Updating	21	0.182946
I+U+S	Updating	22	0.187122
I+U+S	Updating	23	0.163766
I+U+S	Updating	24	0.195371
I+U+S	Updating	25	0.185872
I+U+S	Updating	26	0.184096
I+U+S	Updating	27	0.182786
I+U+S	Updating	28	0.183758
I+U+S	Updating	29	0.181788
I+U+S	Updating	30	0.178624
I+U+S	Updating	31	0.190696
I+U+S	Updating	32	0.171428
I+U+S	Updating	33	0.170182
I+U+S	Updating	34	0.192734
I+U+S	Updating	35	0.172425
I+U+S	Updating	36	0.185556
I+U+S	Updating	37	0.182101
I+U+S	Updating	38	0.186284
I+U+S	Updating	39	0.171959
I+U+S	Updating	40	0.18881
I+U+S	Updating	41	0.183853
I+U+S	Updating	42	0.176582
I+U+S	Updating	43	0.179332
I+U+S	Updating	44	0.190592
I+U+S	Updating	45	0.180439
I+U+S	Updating	46	0.173169
I+U+S	Updating	47	0.184845
I+U+S	Updating	48	0.172109
I+U+S	Updating	49	0.17869
I+U+S	Updating	50	0.183536
I+U+S	Updating	51	0.166985
I+U+S	Updating	52	0.172823
I+U+S	Updating	53	0.185071
I+U+S	Updating	54	0.188664
I+U+S	Updating	55	0.187664
I+U+S	Updating	56	0.194869
I+U+S	Updating	57	0.173223
I+U+S	Updating	58	0.178299
I+U+S	Updating	59	0.192087
I+U+S	Updating	60	0.168205
I+U+S	Updating	61	0.17226
I+U+S	Updating	62	0.182323
I+U+S	Updating	63	0.186568
I+U+S	Updating	64	0.183084
I+U+S	Updating	65	0.173
I+U+S	Updating	66	0.194074
I+U+S	Updating	67	0.169602
I+U+S	Updating	68	0.177539
I+U+S	Updating	69	0.186526
I+U+S	Updating	70	0.204228
I+U+S	Updating	71	0.19068
I+U+S	Updating	72	0.184628
I+U+S	Updating	73	0.184309
I+U+S	Updating	74	0.172633
I+U+S	Updating	75	0.161182
I+U+S	Updating	76	0.188323
I+U+S	Updating	77	0.161598
I+U+S	Updating	78	0.184218
I+U+S	Updating	79	0.175874
I+U+S	Updating	80	0.177494
I+U+S	Updating	81	0.17493
I+U+S	Updating	82	0.180588
I+U+S	Updating	83	0.197846
I+U+S	Updating	84	0.181088
I+U+S	Updating	85	0.163281
I+U+S	Updating	86	0.183929
I+U+S	Updating	87	0.189195
I+U+S	Updating	88	0.178147
I+U+S	Updating	89	0.189056
I+U+S	Updating	90	0.179619
I+U+S	Updating	91	0.171703
I+U+S	Updating	92	0.168347
I+U+S	Updating	93	0.19332
I+U+S	Updating	94	0.175632
I+U+S	Updating	95	0.178908
I+U+S	Updating	96	0.180271
I+U+S	Updating	97	0.181106
I+U+S	Updating	98	0.163166
I+U+S	Updating	99	0.196249
I+U+S	Updating	100	0.170487
I+U+S	Shifting	1	0.0387044
I+U+S	Shifting	2	0.0892762
I+U+S	Shifting	3	0.0708405
I+U+S	Shifting	4	0.0503534
I+U+S	Shifting	5	0.079592
I+U+S	Shifting	6	0.0646487
I+U+S	Shifting	7	0.0548651
I+U+S	Shifting	8	0.0452247
I+U+S	Shifting	9	0.056527
I+U+S	Shifting	10	0.0288737
I+U+S	Shifting	11	0.0926781
I+U+S	Shifting	12	0.0398591
I+U+S	Shifting	13	0.0407249
I+U+S	Shifting	14	0.0908774
I+U+S	Shifting	15	0.0845425
I+U+S	Shifting	16	0.0625472
I+U+S	Shifting	17	0.0874315
I+U+S	Shifting	18	0.0743932
I+U+S	Shifting	19	0.0642462
I+U+S	Shifting	20	0.0371789
I+U+S	Shifting	21	0.0508839
I+U+S	Shifting	22	0.0484433
I+U+S	Shifting	23	0.0915944
I+U+S	Shifting	24	0.0642127
I+U+S	Shifting	25	0.0609669
I+U+S	Shifting	26	0.0541845
I+U+S	Shifting	27	0.0575897
I+U+S	Shifting	28	0.0469506
I+U+S	Shifting	29	0.0756422
I+U+S	Shifting	30	0.0620778
I+U+S	Shifting	31	0.0812622
I+U+S	Shifting	32	0.0644165
I+U+S	Shifting	33	0.0632042
I+U+S	Shifting	34	0.0861059
I+U+S	Shifting	35	0.0954146
I+U+S	Shifting	36	0.0600255
I+U+S	Shifting	37	0.0653607
I+U+S	Shifting	38	0.0694493
I+U+S	Shifting	39	0.0593807
I+U+S	Shifting	40	0.0473554
I+U+S	Shifting	41	0.0583975
I+U+S	Shifting	42	0.0538015
I+U+S	Shifting	43	0.068949
I+U+S	Shifting	44	0.0715654
I+U+S	Shifting	45	0.0682779
I+U+S	Shifting	46	0.0279893
I+U+S	Shifting	47	0.0316618
I+U+S	Shifting	48	0.0447393
I+U+S	Shifting	49	0.0670471
I+U+S	Shifting	50	0.0628998
I+U+S	Shifting	51	0.0804613
I+U+S	Shifting	52	0.0836872
I+U+S	Shifting	53	0.0647505
I+U+S	Shifting	54	0.0789883
I+U+S	Shifting	55	0.0681672
I+U+S	Shifting	56	0.0639832
I+U+S	Shifting	57	0.0583933
I+U+S	Shifting	58	0.090807
I+U+S	Shifting	59	0.0730436
I+U+S	Shifting	60	0.0517625
I+U+S	Shifting	61	0.0698764
I+U+S	Shifting	62	0.0591652
I+U+S	Shifting	63	0.101331
I+U+S	Shifting	64	0.071915
I+U+S	Shifting	65	0.0805676
I+U+S	Shifting	66	0.0756999
I+U+S	Shifting	67	0.0605144
I+U+S	Shifting	68	0.0629259
I+U+S	Shifting	69	0.0666803
I+U+S	Shifting	70	0.0712298
I+U+S	Shifting	71	0.0742943
I+U+S	Shifting	72	0.0772368
I+U+S	Shifting	73	0.0741787
I+U+S	Shifting	74	0.0746555
I+U+S	Shifting	75	0.0785996
I+U+S	Shifting	76	0.0605752
I+U+S	Shifting	77	0.0766304
I+U+S	Shifting	78	0.0624852
I+U+S	Shifting	79	0.0788493
I+U+S	Shifting	80	0.0507598
I+U+S	Shifting	81	0.0516465
I+U+S	Shifting	82	0.0803485
I+U+S	Shifting	83	0.0557986
I+U+S	Shifting	84	0.0564995
I+U+S	Shifting	85	0.0729367
I+U+S	Shifting	86	0.0429882
I+U+S	Shifting	87	0.0677373
I+U+S	Shifting	88	0.0794369
I+U+S	Shifting	89	0.0568958
I+U+S	Shifting	90	0.079716
I+U+S	Shifting	91	0.0506999
I+U+S	Shifting	92	0.0699839
I+U+S	Shifting	93	0.0760278
I+U+S	Shifting	94	0.055521
I+U+S	Shifting	95	0.0788849
I+U+S	Shifting	96	0.0836661
I+U+S	Shifting	97	0.0664813
I+U+S	Shifting	98	0.0795702
I+U+S	Shifting	99	0.0559062
I+U+S	Shifting	100	0.0555489
U/I+S	UpdtInhb	1	0.171845
U/I+S	UpdtInhb	2	0.199287
U/I+S	UpdtInhb	3	0.175889
U/I+S	UpdtInhb	4	0.175538
U/I+S	UpdtInhb	5	0.19586
U/I+S	UpdtInhb	6	0.183882
U/I+S	UpdtInhb	7	0.195444
U/I+S	UpdtInhb	8	0.189913
U/I+S	UpdtInhb	9	0.190861
U/I+S	UpdtInhb	10	0.200037
U/I+S	UpdtInhb	11	0.188465
U/I+S	UpdtInhb	12	0.177237
U/I+S	UpdtInhb	13	0.185992
U/I+S	UpdtInhb	14	0.188382
U/I+S	UpdtInhb	15	0.173906
U/I+S	UpdtInhb	16	0.170374
U/I+S	UpdtInhb	17	0.176978
U/I+S	UpdtInhb	18	0.181582
U/I+S	UpdtInhb	19	0.180364
U/I+S	UpdtInhb	20	0.177258
U/I+S	UpdtInhb	21	0.179872
U/I+S	UpdtInhb	22	0.184613
U/I+S	UpdtInhb	23	0.17407
U/I+S	UpdtInhb	24	0.197592
U/I+S	UpdtInhb	25	0.184498
U/I+S	UpdtInhb	26	0.185887
U/I+S	UpdtInhb	27	0.188157
U/I+S	UpdtInhb	28	0.183322
U/I+S	UpdtInhb	29	0.186403
U/I+S	UpdtInhb	30	0.181771
U/I+S	UpdtInhb	31	0.19014
U/I+S	UpdtInhb	32	0.176844
U/I+S	UpdtInhb	33	0.164974
U/I+S	UpdtInhb	34	0.200481
U/I+S	UpdtInhb	35	0.181131
U/I+S	UpdtInhb	36	0.188164
U/I+S	UpdtInhb	37	0.179474
U/I+S	UpdtInhb	38	0.195813
U/I+S	UpdtInhb	39	0.175594
U/I+S	UpdtInhb	40	0.193521
U/I+S	UpdtInhb	41	0.193005
U/I+S	UpdtInhb	42	0.178788
U/I+S	UpdtInhb	43	0.183525
U/I+S	UpdtInhb	44	0.186356
U/I+S	UpdtInhb	45	0.19073
U/I+S	UpdtInhb	46	0.178852
U/I+S	UpdtInhb	47	0.181616
U/I+S	UpdtInhb	48	0.179534
U/I+S	UpdtInhb	49	0.1812
U/I+S	UpdtInhb	50	0.188442
U/I+S	UpdtInhb	51	0.165792
U/I+S	UpdtInhb	52	0.172754
U/I+S	UpdtInhb	53	0.184283
U/I+S	UpdtInhb	54	0.196132
U/I+S	UpdtInhb	55	0.189497
U/I+S	UpdtInhb	56	0.197255
U/I+S	UpdtInhb	57	0.171088
U/I+S	UpdtInhb	58	0.186246
U/I+S	UpdtInhb	59	0.194419
U/I+S	UpdtInhb	60	0.167813
U/I+S	UpdtInhb	61	0.172107
U/I+S	UpdtInhb	62	0.185293
U/I+S	UpdtInhb	63	0.182428
U/I+S	UpdtInhb	64	0.190462
U/I+S	UpdtInhb	65	0.183142
U/I+S	UpdtInhb	66	0.19114
U/I+S	UpdtInhb	67	0.175695
U/I+S	UpdtInhb	68	0.181132
U/I+S	UpdtInhb	69	0.186849
U/I+S	UpdtInhb	70	0.198849
U/I+S	UpdtInhb	71	0.191495
U/I+S	UpdtInhb	72	0.186874
U/I+S	UpdtInhb	73	0.186824
U/I+S	UpdtInhb	74	0.177483
U/I+S	UpdtInhb	75	0.166545
U/I+S	UpdtInhb	76	0.18938
U/I+S	UpdtInhb	77	0.165198
U/I+S	UpdtInhb	78	0.184848
U/I+S	UpdtInhb	79	0.183077
U/I+S	UpdtInhb	80	0.181376
U/I+S	UpdtInhb	81	0.18389
U/I+S	UpdtInhb	82	0.185202
U/I+S	UpdtInhb	83	0.205142
U/I+S	UpdtInhb	84	0.18407
U/I+S	UpdtInhb	85	0.165905
U/I+S	UpdtInhb	86	0.181119
U/I+S	UpdtInhb	87	0.194676
U/I+S	UpdtInhb	88	0.184601
U/I+S	UpdtInhb	89	0.187765
U/I+S	UpdtInhb	90	0.18508
U/I+S	UpdtInhb	91	0.182846
U/I+S	UpdtInhb	92	0.169797
U/I+S	UpdtInhb	93	0.193292
U/I+S	UpdtInhb	94	0.175498
U/I+S	UpdtInhb	95	0.184313
U/I+S	UpdtInhb	96	0.182662
U/I+S	UpdtInhb	97	0.17991
U/I+S	UpdtInhb	98	0.167349
U/I+S	UpdtInhb	99	0.199915
U/I+S	UpdtInhb	100	0.170493
U/I+S	Shifting	1	0.0398683
U/I+S	Shifting	2	0.087681
U/I+S	Shifting	3	0.0734404
U/I+S	Shifting	4	0.0480348
U/I+S	Shifting	5	0.0800023
U/I+S	Shifting	6	0.0655025
U/I+S	Shifting	7	0.0541651
U/I+S	Shifting	8	0.0447567
U/I+S	Shifting	9	0.0547415
U/I+S	Shifting	10	0.0297112
U/I+S	Shifting	11	0.0940787
U/I+S	Shifting	12	0.0405261
U/I+S	Shifting	13	0.041307
U/I+S	Shifting	14	0.0871024
U/I+S	Shifting	15	0.0838868
U/I+S	Shifting	16	0.0601389
U/I+S	Shifting	17	0.085298
U/I+S	Shifting	18	0.0747272
U/I+S	Shifting	19	0.0640763
U/I+S	Shifting	20	0.0362045
U/I+S	Shifting	21	0.049809
U/I+S	Shifting	22	0.0470924
U/I+S	Shifting	23	0.0906704
U/I+S	Shifting	24	0.0637111
U/I+S	Shifting	25	0.0593832
U/I+S	Shifting	26	0.0539631
U/I+S	Shifting	27	0.0545417
U/I+S	Shifting	28	0.0453603
U/I+S	Shifting	29	0.0749385
U/I+S	Shifting	30	0.061887
U/I+S	Shifting	31	0.0788925
U/I+S	Shifting	32	0.063305
U/I+S	Shifting	33	0.0638844
U/I+S	Shifting	34	0.0838536
U/I+S	Shifting	35	0.0940013
U/I+S	Shifting	36	0.0611998
U/I+S	Shifting	37	0.0624978
U/I+S	Shifting	38	0.0661424
U/I+S	Shifting	39	0.0584157
U/I+S	Shifting	40	0.047393
U/I+S	Shifting	41	0.0587281
U/I+S	Shifting	42	0.0523362
U/I+S	Shifting	43	0.0683899
U/I+S	Shifting	44	0.0724256
U/I+S	Shifting	45	0.0684993
U/I+S	Shifting	46	0.0254293
U/I+S	Shifting	47	0.0329933
U/I+S	Shifting	48	0.0442908
U/I+S	Shifting	49	0.0670103
U/I+S	Shifting	50	0.0630178
U/I+S	Shifting	51	0.0794471
U/I+S	Shifting	52	0.0829714
U/I+S	Shifting	53	0.0636545
U/I+S	Shifting	54	0.075954
U/I+S	Shifting	55	0.067345
U/I+S	Shifting	56	0.0627269
U/I+S	Shifting	57	0.0574971
U/I+S	Shifting	58	0.0883403
U/I+S	Shifting	59	0.0720002
U/I+S	Shifting	60	0.0513311
U/I+S	Shifting	61	0.0701695
U/I+S	Shifting	62	0.0575534
U/I+S	Shifting	63	0.0988207
U/I+S	Shifting	64	0.0712368
U/I+S	Shifting	65	0.0807389
U/I+S	Shifting	66	0.0739016
U/I+S	Shifting	67	0.0585752
U/I+S	Shifting	68	0.0619844
U/I+S	Shifting	69	0.0659238
U/I+S	Shifting	70	0.0717909
U/I+S	Shifting	71	0.0740859
U/I+S	Shifting	72	0.0745666
U/I+S	Shifting	73	0.074121
U/I+S	Shifting	74	0.0752722
U/I+S	Shifting	75	0.076622
U/I+S	Shifting	76	0.0602498
U/I+S	Shifting	77	0.0768792
U/I+S	Shifting	78	0.0598825
U/I+S	Shifting	79	0.0781405
U/I+S	Shifting	80	0.0493504
U/I+S	Shifting	81	0.0510933
U/I+S	Shifting	82	0.0797497
U/I+S	Shifting	83	0.0556912
U/I+S	Shifting	84	0.0553823
U/I+S	Shifting	85	0.0705202
U/I+S	Shifting	86	0.0426178
U/I+S	Shifting	87	0.0655799
U/I+S	Shifting	88	0.0781085
U/I+S	Shifting	89	0.0544086
U/I+S	Shifting	90	0.0797261
U/I+S	Shifting	91	0.049939
U/I+S	Shifting	92	0.0693795
U/I+S	Shifting	93	0.0726916
U/I+S	Shifting	94	0.0530127
U/I+S	Shifting	95	0.0782326
U/I+S	Shifting	96	0.0852946
U/I+S	Shifting	97	0.0640575
U/I+S	Shifting	98	0.0812109
U/I+S	Shifting	99	0.0555866
U/I+S	Shifting	100	0.0539034
C+I+S	Common	1	0.174792
C+I+S	Common	2	0.200553
C+I+S	Common	3	0.177745
C+I+S	Common	4	0.175186
C+I+S	Common	5	0.197263
C+I+S	Common	6	0.180478
C+I+S	Common	7	0.193818
C+I+S	Common	8	0.19063
C+I+S	Common	9	0.192445
C+I+S	Common	10	0.19677
C+I+S	Common	11	0.194598
C+I+S	Common	12	0.179433
C+I+S	Common	13	0.181869
C+I+S	Common	14	0.189297
C+I+S	Common	15	0.174633
C+I+S	Common	16	0.172584
C+I+S	Common	17	0.17913
C+I+S	Common	18	0.179842
C+I+S	Common	19	0.17665
C+I+S	Common	20	0.175734
C+I+S	Common	21	0.181708
C+I+S	Common	22	0.186242
C+I+S	Common	23	0.16921
C+I+S	Common	24	0.196436
C+I+S	Common	25	0.186501
C+I+S	Common	26	0.187454
C+I+S	Common	27	0.185486
C+I+S	Common	28	0.186334
C+I+S	Common	29	0.186159
C+I+S	Common	30	0.182394
C+I+S	Common	31	0.19033
C+I+S	Common	32	0.175022
C+I+S	Common	33	0.172171
C+I+S	Common	34	0.199061
C+I+S	Common	35	0.172716
C+I+S	Common	36	0.186839
C+I+S	Common	37	0.183536
C+I+S	Common	38	0.190955
C+I+S	Common	39	0.173126
C+I+S	Common	40	0.192531
C+I+S	Common	41	0.186301
C+I+S	Common	42	0.177527
C+I+S	Common	43	0.181406
C+I+S	Common	44	0.190929
C+I+S	Common	45	0.181584
C+I+S	Common	46	0.174442
C+I+S	Common	47	0.183936
C+I+S	Common	48	0.176599
C+I+S	Common	49	0.179122
C+I+S	Common	50	0.183389
C+I+S	Common	51	0.170017
C+I+S	Common	52	0.17002
C+I+S	Common	53	0.186167
C+I+S	Common	54	0.191156
C+I+S	Common	55	0.188539
C+I+S	Common	56	0.195834
C+I+S	Common	57	0.174986
C+I+S	Common	58	0.181019
C+I+S	Common	59	0.196425
C+I+S	Common	60	0.168243
C+I+S	Common	61	0.176425
C+I+S	Common	62	0.184172
C+I+S	Common	63	0.188248
C+I+S	Common	64	0.18594
C+I+S	Common	65	0.178719
C+I+S	Common	66	0.194507
C+I+S	Common	67	0.173625
C+I+S	Common	68	0.180727
C+I+S	Common	69	0.186964
C+I+S	Common	70	0.201641
C+I+S	Common	71	0.192001
C+I+S	Common	72	0.185701
C+I+S	Common	73	0.185455
C+I+S	Common	74	0.176718
C+I+S	Common	75	0.166265
C+I+S	Common	76	0.192813
C+I+S	Common	77	0.167655
C+I+S	Common	78	0.182869
C+I+S	Common	79	0.17777
C+I+S	Common	80	0.17944
C+I+S	Common	81	0.179989
C+I+S	Common	82	0.182002
C+I+S	Common	83	0.202636
C+I+S	Common	84	0.183112
C+I+S	Common	85	0.168374
C+I+S	Common	86	0.183165
C+I+S	Common	87	0.192292
C+I+S	Common	88	0.184575
C+I+S	Common	89	0.189778
C+I+S	Common	90	0.184207
C+I+S	Common	91	0.17877
C+I+S	Common	92	0.172591
C+I+S	Common	93	0.191406
C+I+S	Common	94	0.179854
C+I+S	Common	95	0.17987
C+I+S	Common	96	0.181102
C+I+S	Common	97	0.183641
C+I+S	Common	98	0.165584
C+I+S	Common	99	0.19967
C+I+S	Common	100	0.174442
C+I+S	Inhibiting-specific	1	0.0630708
C+I+S	Inhibiting-specific	2	0.0888321
C+I+S	Inhibiting-specific	3	0.0637591
C+I+S	Inhibiting-specific	4	0.0424866
C+I+S	Inhibiting-specific	5	0.0408471
C+I+S	Inhibiting-specific	6	0.0745936
C+I+S	Inhibiting-specific	7	0.0714945
C+I+S	Inhibiting-specific	8	0.0587473
C+I+S	Inhibiting-specific	9	0.0661139
C+I+S	Inhibiting-specific	10	0.0547495
C+I+S	Inhibiting-specific	11	0.0676036
C+I+S	Inhibiting-specific	12	0.0598555
C+I+S	Inhibiting-specific	13	0.0696365
C+I+S	Inhibiting-specific	14	0.0806524
C+I+S	Inhibiting-specific	15	0.083139
C+I+S	Inhibiting-specific	16	0.050898
C+I+S	Inhibiting-specific	17	0.0728181
C+I+S	Inhibiting-specific	18	0.0787861
C+I+S	Inhibiting-specific	19	0.05732
C+I+S	Inhibiting-specific	20	0.0412653
C+I+S	Inhibiting-specific	21	0.0660988
C+I+S	Inhibiting-specific	22	0.0763817
C+I+S	Inhibiting-specific	23	0.0783717
C+I+S	Inhibiting-specific	24	0.0631164
C+I+S	Inhibiting-specific	25	0.0571225
C+I+S	Inhibiting-specific	26	0.0781969
C+I+S	Inhibiting-specific	27	0.0676493
C+I+S	Inhibiting-specific	28	0.082359
C+I+S	Inhibiting-specific	29	0.0760774
C+I+S	Inhibiting-specific	30	0.0526306
C+I+S	Inhibiting-specific	31	0.0836497
C+I+S	Inhibiting-specific	32	0.0624355
C+I+S	Inhibiting-specific	33	0.0425687
C+I+S	Inhibiting-specific	34	0.0514619
C+I+S	Inhibiting-specific	35	0.0695519
C+I+S	Inhibiting-specific	36	0.0552376
C+I+S	Inhibiting-specific	37	0.0527326
C+I+S	Inhibiting-specific	38	0.0361847
C+I+S	Inhibiting-specific	39	0.0548623
C+I+S	Inhibiting-specific	40	0.0764918
C+I+S	Inhibiting-specific	41	0.0609653
C+I+S	Inhibiting-specific	42	0.0309767
C+I+S	Inhibiting-specific	43	0.0834847
C+I+S	Inhibiting-specific	44	0.0472405
C+I+S	Inhibiting-specific	45	0.0818348
C+I+S	Inhibiting-specific	46	0.0817855
C+I+S	Inhibiting-specific	47	0.080144
C+I+S	Inhibiting-specific	48	0.0718261
C+I+S	Inhibiting-specific	49	0.0608678
C+I+S	Inhibiting-specific	50	0.0579789
C+I+S	Inhibiting-specific	51	0.0527134
C+I+S	Inhibiting-specific	52	0.0839559
C+I+S	Inhibiting-specific	53	0.0670221
C+I+S	Inhibiting-specific	54	0.0916172
C+I+S	Inhibiting-specific	55	0.0450699
C+I+S	Inhibiting-specific	56	0.0845785
C+I+S	Inhibiting-specific	57	0.054562
C+I+S	Inhibiting-specific	58	0.0766424
C+I+S	Inhibiting-specific	59	0.0605814
C+I+S	Inhibiting-specific	60	0.0650672
C+I+S	Inhibiting-specific	61	0.0546123
C+I+S	Inhibiting-specific	62	0.069107
C+I+S	Inhibiting-specific	63	0.0465815
C+I+S	Inhibiting-specific	64	0.0848877
C+I+S	Inhibiting-specific	65	0.0870386
C+I+S	Inhibiting-specific	66	0.0349331
C+I+S	Inhibiting-specific	67	0.0755016
C+I+S	Inhibiting-specific	68	0.097488
C+I+S	Inhibiting-specific	69	0.0488452
C+I+S	Inhibiting-specific	70	0.0611618
C+I+S	Inhibiting-specific	71	0.0809653
C+I+S	Inhibiting-specific	72	0.0729004
C+I+S	Inhibiting-specific	73	0.0773208
C+I+S	Inhibiting-specific	74	0.0853257
C+I+S	Inhibiting-specific	75	0.0550428
C+I+S	Inhibiting-specific	76	0.0801334
C+I+S	Inhibiting-specific	77	0.0678016
C+I+S	Inhibiting-specific	78	0.0649101
C+I+S	Inhibiting-specific	79	0.0543022
C+I+S	Inhibiting-specific	80	0.076739
C+I+S	Inhibiting-specific	81	0.0719004
C+I+S	Inhibiting-specific	82	0.0804701
C+I+S	Inhibiting-specific	83	0.0857731
C+I+S	Inhibiting-specific	84	0.0493849
C+I+S	Inhibiting-specific	85	0.0157743
C+I+S	Inhibiting-specific	86	0.0603689
C+I+S	Inhibiting-specific	87	0.0528625
C+I+S	Inhibiting-specific	88	0.0448074
C+I+S	Inhibiting-specific	89	0.0661973
C+I+S	Inhibiting-specific	90	0.0901876
C+I+S	Inhibiting-specific	91	0.0574774
C+I+S	Inhibiting-specific	92	0.0625321
C+I+S	Inhibiting-specific	93	0.0501669
C+I+S	Inhibiting-specific	94	0.0554269
C+I+S	Inhibiting-specific	95	0.0728205
C+I+S	Inhibiting-specific	96	0.0526816
C+I+S	Inhibiting-specific	97	0.0660736
C+I+S	Inhibiting-specific	98	0.040509
C+I+S	Inhibiting-specific	99	0.0607909
C+I+S	Inhibiting-specific	100	0.0230132
C+I+S	Shifting-specific	1	0.0858743
C+I+S	Shifting-specific	2	0.0983163
C+I+S	Shifting-specific	3	0.0969545
C+I+S	Shifting-specific	4	0.0725034
C+I+S	Shifting-specific	5	0.102242
C+I+S	Shifting-specific	6	0.0860513
C+I+S	Shifting-specific	7	0.0884868
C+I+S	Shifting-specific	8	0.0653188
C+I+S	Shifting-specific	9	0.0667261
C+I+S	Shifting-specific	10	0.0586865
C+I+S	Shifting-specific	11	0.100808
C+I+S	Shifting-specific	12	0.0880944
C+I+S	Shifting-specific	13	0.0872444
C+I+S	Shifting-specific	14	0.108274
C+I+S	Shifting-specific	15	0.107416
C+I+S	Shifting-specific	16	0.0847054
C+I+S	Shifting-specific	17	0.110015
C+I+S	Shifting-specific	18	0.0863757
C+I+S	Shifting-specific	19	0.0999612
C+I+S	Shifting-specific	20	0.0691224
C+I+S	Shifting-specific	21	0.0846813
C+I+S	Shifting-specific	22	0.0724793
C+I+S	Shifting-specific	23	0.0987129
C+I+S	Shifting-specific	24	0.0828244
C+I+S	Shifting-specific	25	0.090134
C+I+S	Shifting-specific	26	0.0898439
C+I+S	Shifting-specific	27	0.093828
C+I+S	Shifting-specific	28	0.0777467
C+I+S	Shifting-specific	29	0.105191
C+I+S	Shifting-specific	30	0.0968695
C+I+S	Shifting-specific	31	0.0945575
C+I+S	Shifting-specific	32	0.0940065
C+I+S	Shifting-specific	33	0.0820962
C+I+S	Shifting-specific	34	0.0947951
C+I+S	Shifting-specific	35	0.105582
C+I+S	Shifting-specific	36	0.0924019
C+I+S	Shifting-specific	37	0.08286
C+I+S	Shifting-specific	38	0.099448
C+I+S	Shifting-specific	39	0.086492
C+I+S	Shifting-specific	40	0.0642639
C+I+S	Shifting-specific	41	0.0803833
C+I+S	Shifting-specific	42	0.0776195
C+I+S	Shifting-specific	43	0.0824812
C+I+S	Shifting-specific	44	0.0877877
C+I+S	Shifting-specific	45	0.0779719
C+I+S	Shifting-specific	46	0.0566786
C+I+S	Shifting-specific	47	0.0671755
C+I+S	Shifting-specific	48	0.0786748
C+I+S	Shifting-specific	49	0.0830903
C+I+S	Shifting-specific	50	0.0944011
C+I+S	Shifting-specific	51	0.103044
C+I+S	Shifting-specific	52	0.104331
C+I+S	Shifting-specific	53	0.103457
C+I+S	Shifting-specific	54	0.0937284
C+I+S	Shifting-specific	55	0.0740601
C+I+S	Shifting-specific	56	0.0850176
C+I+S	Shifting-specific	57	0.0895131
C+I+S	Shifting-specific	58	0.101757
C+I+S	Shifting-specific	59	0.0888558
C+I+S	Shifting-specific	60	0.0844923
C+I+S	Shifting-specific	61	0.0882876
C+I+S	Shifting-specific	62	0.0874367
C+I+S	Shifting-specific	63	0.112838
C+I+S	Shifting-specific	64	0.0812732
C+I+S	Shifting-specific	65	0.0943439
C+I+S	Shifting-specific	66	0.104928
C+I+S	Shifting-specific	67	0.0774429
C+I+S	Shifting-specific	68	0.0760036
C+I+S	Shifting-specific	69	0.0901486
C+I+S	Shifting-specific	70	0.0860598
C+I+S	Shifting-specific	71	0.092368
C+I+S	Shifting-specific	72	0.0861157
C+I+S	Shifting-specific	73	0.10895
C+I+S	Shifting-specific	74	0.0991244
C+I+S	Shifting-specific	75	0.111796
C+I+S	Shifting-specific	76	0.0764848
C+I+S	Shifting-specific	77	0.0921993
C+I+S	Shifting-specific	78	0.080859
C+I+S	Shifting-specific	79	0.0859334
C+I+S	Shifting-specific	80	0.0855755
C+I+S	Shifting-specific	81	0.0758932
C+I+S	Shifting-specific	82	0.105853
C+I+S	Shifting-specific	83	0.0844925
C+I+S	Shifting-specific	84	0.0956289
C+I+S	Shifting-specific	85	0.0862037
C+I+S	Shifting-specific	86	0.0796969
C+I+S	Shifting-specific	87	0.0912894
C+I+S	Shifting-specific	88	0.0954638
C+I+S	Shifting-specific	89	0.0939718
C+I+S	Shifting-specific	90	0.0999971
C+I+S	Shifting-specific	91	0.0844508
C+I+S	Shifting-specific	92	0.0942605
C+I+S	Shifting-specific	93	0.0998154
C+I+S	Shifting-specific	94	0.0929947
C+I+S	Shifting-specific	95	0.0929499
C+I+S	Shifting-specific	96	0.104486
C+I+S	Shifting-specific	97	0.0891308
C+I+S	Shifting-specific	98	0.107081
C+I+S	Shifting-specific	99	0.0792449
C+I+S	Shifting-specific	100	0.0842193
C+U+S	Common	1	0.165163
C+U+S	Common	2	0.196307
C+U+S	Common	3	0.170377
C+U+S	Common	4	0.167105
C+U+S	Common	5	0.187988
C+U+S	Common	6	0.178865
C+U+S	Common	7	0.188118
C+U+S	Common	8	0.190949
C+U+S	Common	9	0.186562
C+U+S	Common	10	0.196152
C+U+S	Common	11	0.189888
C+U+S	Common	12	0.167694
C+U+S	Common	13	0.181171
C+U+S	Common	14	0.187959
C+U+S	Common	15	0.176892
C+U+S	Common	16	0.173726
C+U+S	Common	17	0.172381
C+U+S	Common	18	0.175475
C+U+S	Common	19	0.174137
C+U+S	Common	20	0.161926
C+U+S	Common	21	0.182357
C+U+S	Common	22	0.175942
C+U+S	Common	23	0.175793
C+U+S	Common	24	0.197024
C+U+S	Common	25	0.177177
C+U+S	Common	26	0.18229
C+U+S	Common	27	0.185232
C+U+S	Common	28	0.179175
C+U+S	Common	29	0.176404
C+U+S	Common	30	0.167694
C+U+S	Common	31	0.194268
C+U+S	Common	32	0.178363
C+U+S	Common	33	0.161648
C+U+S	Common	34	0.194625
C+U+S	Common	35	0.180089
C+U+S	Common	36	0.187386
C+U+S	Common	37	0.179867
C+U+S	Common	38	0.198718
C+U+S	Common	39	0.169054
C+U+S	Common	40	0.189763
C+U+S	Common	41	0.185069
C+U+S	Common	42	0.176522
C+U+S	Common	43	0.189013
C+U+S	Common	44	0.180269
C+U+S	Common	45	0.187237
C+U+S	Common	46	0.180288
C+U+S	Common	47	0.177032
C+U+S	Common	48	0.176276
C+U+S	Common	49	0.171726
C+U+S	Common	50	0.186954
C+U+S	Common	51	0.16387
C+U+S	Common	52	0.173763
C+U+S	Common	53	0.180931
C+U+S	Common	54	0.202147
C+U+S	Common	55	0.183121
C+U+S	Common	56	0.191999
C+U+S	Common	57	0.164987
C+U+S	Common	58	0.186285
C+U+S	Common	59	0.191706
C+U+S	Common	60	0.167023
C+U+S	Common	61	0.165259
C+U+S	Common	62	0.182534
C+U+S	Common	63	0.177626
C+U+S	Common	64	0.190577
C+U+S	Common	65	0.183765
C+U+S	Common	66	0.189157
C+U+S	Common	67	0.176543
C+U+S	Common	68	0.185507
C+U+S	Common	69	0.1821
C+U+S	Common	70	0.194085
C+U+S	Common	71	0.185689
C+U+S	Common	72	0.181266
C+U+S	Common	73	0.18012
C+U+S	Common	74	0.174246
C+U+S	Common	75	0.165128
C+U+S	Common	76	0.183899
C+U+S	Common	77	0.167493
C+U+S	Common	78	0.181831
C+U+S	Common	79	0.190933
C+U+S	Common	80	0.179304
C+U+S	Common	81	0.18061
C+U+S	Common	82	0.184993
C+U+S	Common	83	0.203421
C+U+S	Common	84	0.186394
C+U+S	Common	85	0.161227
C+U+S	Common	86	0.179358
C+U+S	Common	87	0.190447
C+U+S	Common	88	0.181501
C+U+S	Common	89	0.178603
C+U+S	Common	90	0.187334
C+U+S	Common	91	0.179179
C+U+S	Common	92	0.168282
C+U+S	Common	93	0.183221
C+U+S	Common	94	0.1727
C+U+S	Common	95	0.177844
C+U+S	Common	96	0.181398
C+U+S	Common	97	0.172885
C+U+S	Common	98	0.160375
C+U+S	Common	99	0.191284
C+U+S	Common	100	0.17145
C+U+S	Updating-specific	1	0.0298732
C+U+S	Updating-specific	2	0.0504517
C+U+S	Updating-specific	3	0.0491822
C+U+S	Updating-specific	4	0.0443842
C+U+S	Updating-specific	5	0.0398464
C+U+S	Updating-specific	6	0.0329102
C+U+S	Updating-specific	7	0.0496681
C+U+S	Updating-specific	8	0.0410253
C+U+S	Updating-specific	9	0.0489086
C+U+S	Updating-specific	10	0.0472134
C+U+S	Updating-specific	11	0.0490009
C+U+S	Updating-specific	12	0.0424467
C+U+S	Updating-specific	13	0.0456794
C+U+S	Updating-specific	14	0.0451104
C+U+S	Updating-specific	15	0.043962
C+U+S	Updating-specific	16	0.0493683
C+U+S	Updating-specific	17	0.0515448
C+U+S	Updating-specific	18	0.047005
C+U+S	Updating-specific	19	0.0419079
C+U+S	Updating-specific	20	0.0511814
C+U+S	Updating-specific	21	0.0443423
C+U+S	Updating-specific	22	0.04967
C+U+S	Updating-specific	23	0.0466424
C+U+S	Updating-specific	24	0.0385876
C+U+S	Updating-specific	25	0.0434655
C+U+S	Updating-specific	26	0.041061
C+U+S	Updating-specific	27	0.0149033
C+U+S	Updating-specific	28	0.0413383
C+U+S	Updating-specific	29	0.0463218
C+U+S	Updating-specific	30	0.0476102
C+U+S	Updating-specific	31	0.0462472
C+U+S	Updating-specific	32	0.0286373
C+U+S	Updating-specific	33	0.0531611
C+U+S	Updating-specific	34	0.0494097
C+U+S	Updating-specific	35	0.0407381
C+U+S	Updating-specific	36	0.0420162
C+U+S	Updating-specific	37	0.035661
C+U+S	Updating-specific	38	0.0452813
C+U+S	Updating-specific	39	0.0495347
C+U+S	Updating-specific	40	0.0498775
C+U+S	Updating-specific	41	0.0365065
C+U+S	Updating-specific	42	0.0338818
C+U+S	Updating-specific	43	0.0372763
C+U+S	Updating-specific	44	0.0482592
C+U+S	Updating-specific	45	0.0464699
C+U+S	Updating-specific	46	0.0495234
C+U+S	Updating-specific	47	0.0481589
C+U+S	Updating-specific	48	0.0496805
C+U+S	Updating-specific	49	0.0366593
C+U+S	Updating-specific	50	0.0472194
C+U+S	Updating-specific	51	0.0418347
C+U+S	Updating-specific	52	0.0494593
C+U+S	Updating-specific	53	0.0455343
C+U+S	Updating-specific	54	0.0447866
C+U+S	Updating-specific	55	0.0410431
C+U+S	Updating-specific	56	0.0515263
C+U+S	Updating-specific	57	0.046663
C+U+S	Updating-specific	58	0.0444796
C+U+S	Updating-specific	59	0.0413266
C+U+S	Updating-specific	60	0.0478495
C+U+S	Updating-specific	61	0.0401752
C+U+S	Updating-specific	62	0.0518267
C+U+S	Updating-specific	63	0.0479754
C+U+S	Updating-specific	64	0.0370723
C+U+S	Updating-specific	65	0.03579
C+U+S	Updating-specific	66	0.0312875
C+U+S	Updating-specific	67	0.0431871
C+U+S	Updating-specific	68	0.037319
C+U+S	Updating-specific	69	0.051903
C+U+S	Updating-specific	70	0.0480668
C+U+S	Updating-specific	71	0.0424553
C+U+S	Updating-specific	72	0.0415363
C+U+S	Updating-specific	73	0.0402402
C+U+S	Updating-specific	74	0.0445358
C+U+S	Updating-specific	75	0.0236105
C+U+S	Updating-specific	76	0.0408364
C+U+S	Updating-specific	77	0.0420174
C+U+S	Updating-specific	78	0.0457997
C+U+S	Updating-specific	79	0.0445529
C+U+S	Updating-specific	80	0.0412071
C+U+S	Updating-specific	81	0.030722
C+U+S	Updating-specific	82	0.0491455
C+U+S	Updating-specific	83	0.0457922
C+U+S	Updating-specific	84	0.0312378
C+U+S	Updating-specific	85	0.0118508
C+U+S	Updating-specific	86	0.0407312
C+U+S	Updating-specific	87	0.044368
C+U+S	Updating-specific	88	0.0369999
C+U+S	Updating-specific	89	0.046076
C+U+S	Updating-specific	90	0.0444911
C+U+S	Updating-specific	91	0.0382664
C+U+S	Updating-specific	92	0.0443654
C+U+S	Updating-specific	93	0.0440102
C+U+S	Updating-specific	94	0.0300855
C+U+S	Updating-specific	95	0.0474106
C+U+S	Updating-specific	96	0.0501284
C+U+S	Updating-specific	97	0.0445668
C+U+S	Updating-specific	98	0.0360027
C+U+S	Updating-specific	99	0.0479595
C+U+S	Updating-specific	100	0.0409068
C+U+S	Shifting-specific	1	0.0860595
C+U+S	Shifting-specific	2	0.0957773
C+U+S	Shifting-specific	3	0.0922797
C+U+S	Shifting-specific	4	0.0742443
C+U+S	Shifting-specific	5	0.107041
C+U+S	Shifting-specific	6	0.0840544
C+U+S	Shifting-specific	7	0.0877057
C+U+S	Shifting-specific	8	0.0640587
C+U+S	Shifting-specific	9	0.0656716
C+U+S	Shifting-specific	10	0.056002
C+U+S	Shifting-specific	11	0.0984818
C+U+S	Shifting-specific	12	0.0850323
C+U+S	Shifting-specific	13	0.0850984
C+U+S	Shifting-specific	14	0.108338
C+U+S	Shifting-specific	15	0.107231
C+U+S	Shifting-specific	16	0.0795161
C+U+S	Shifting-specific	17	0.108056
C+U+S	Shifting-specific	18	0.0881407
C+U+S	Shifting-specific	19	0.0916375
C+U+S	Shifting-specific	20	0.0704839
C+U+S	Shifting-specific	21	0.0824333
C+U+S	Shifting-specific	22	0.0696668
C+U+S	Shifting-specific	23	0.100542
C+U+S	Shifting-specific	24	0.087474
C+U+S	Shifting-specific	25	0.0838791
C+U+S	Shifting-specific	26	0.0909945
C+U+S	Shifting-specific	27	0.0900131
C+U+S	Shifting-specific	28	0.0807582
C+U+S	Shifting-specific	29	0.104933
C+U+S	Shifting-specific	30	0.090718
C+U+S	Shifting-specific	31	0.0903846
C+U+S	Shifting-specific	32	0.0896493
C+U+S	Shifting-specific	33	0.0791229
C+U+S	Shifting-specific	34	0.0937348
C+U+S	Shifting-specific	35	0.108063
C+U+S	Shifting-specific	36	0.0899675
C+U+S	Shifting-specific	37	0.0826052
C+U+S	Shifting-specific	38	0.0976778
C+U+S	Shifting-specific	39	0.0889508
C+U+S	Shifting-specific	40	0.0650414
C+U+S	Shifting-specific	41	0.0832054
C+U+S	Shifting-specific	42	0.0711264
C+U+S	Shifting-specific	43	0.0791753
C+U+S	Shifting-specific	44	0.093061
C+U+S	Shifting-specific	45	0.0749925
C+U+S	Shifting-specific	46	0.0585759
C+U+S	Shifting-specific	47	0.0583439
C+U+S	Shifting-specific	48	0.070077
C+U+S	Shifting-specific	49	0.0854255
C+U+S	Shifting-specific	50	0.0909008
C+U+S	Shifting-specific	51	0.100918
C+U+S	Shifting-specific	52	0.106192
C+U+S	Shifting-specific	53	0.0977626
C+U+S	Shifting-specific	54	0.0975375
C+U+S	Shifting-specific	55	0.0783889
C+U+S	Shifting-specific	56	0.0832777
C+U+S	Shifting-specific	57	0.0902813
C+U+S	Shifting-specific	58	0.0987135
C+U+S	Shifting-specific	59	0.089231
C+U+S	Shifting-specific	60	0.077564
C+U+S	Shifting-specific	61	0.0906356
C+U+S	Shifting-specific	62	0.0886386
C+U+S	Shifting-specific	63	0.101491
C+U+S	Shifting-specific	64	0.0831071
C+U+S	Shifting-specific	65	0.0904
C+U+S	Shifting-specific	66	0.10205
C+U+S	Shifting-specific	67	0.0776855
C+U+S	Shifting-specific	68	0.0709206
C+U+S	Shifting-specific	69	0.0880729
C+U+S	Shifting-specific	70	0.0882551
C+U+S	Shifting-specific	71	0.0893705
C+U+S	Shifting-specific	72	0.0820271
C+U+S	Shifting-specific	73	0.107999
C+U+S	Shifting-specific	74	0.0965247
C+U+S	Shifting-specific	75	0.102502
C+U+S	Shifting-specific	76	0.0723544
C+U+S	Shifting-specific	77	0.0902693
C+U+S	Shifting-specific	78	0.0855856
C+U+S	Shifting-specific	79	0.0824875
C+U+S	Shifting-specific	80	0.082581
C+U+S	Shifting-specific	81	0.0720922
C+U+S	Shifting-specific	82	0.111565
C+U+S	Shifting-specific	83	0.0840044
C+U+S	Shifting-specific	84	0.096281
C+U+S	Shifting-specific	85	0.0916575
C+U+S	Shifting-specific	86	0.0755719
C+U+S	Shifting-specific	87	0.0870024
C+U+S	Shifting-specific	88	0.0970849
C+U+S	Shifting-specific	89	0.0906266
C+U+S	Shifting-specific	90	0.0989186
C+U+S	Shifting-specific	91	0.085057
C+U+S	Shifting-specific	92	0.0976069
C+U+S	Shifting-specific	93	0.0996169
C+U+S	Shifting-specific	94	0.0938637
C+U+S	Shifting-specific	95	0.093196
C+U+S	Shifting-specific	96	0.102989
C+U+S	Shifting-specific	97	0.0823031
C+U+S	Shifting-specific	98	0.104306
C+U+S	Shifting-specific	99	0.0744984
C+U+S	Shifting-specific	100	0.0819375
C+S	Common	1	0.174326
C+S	Common	2	0.200461
C+S	Common	3	0.175777
C+S	Common	4	0.176064
C+S	Common	5	0.198076
C+S	Common	6	0.184123
C+S	Common	7	0.1937
C+S	Common	8	0.191449
C+S	Common	9	0.191687
C+S	Common	10	0.199663
C+S	Common	11	0.18981
C+S	Common	12	0.177798
C+S	Common	13	0.187043
C+S	Common	14	0.188873
C+S	Common	15	0.176266
C+S	Common	16	0.170252
C+S	Common	17	0.178253
C+S	Common	18	0.181033
C+S	Common	19	0.180683
C+S	Common	20	0.17801
C+S	Common	21	0.181652
C+S	Common	22	0.185208
C+S	Common	23	0.174505
C+S	Common	24	0.199943
C+S	Common	25	0.184092
C+S	Common	26	0.187444
C+S	Common	27	0.189632
C+S	Common	28	0.185142
C+S	Common	29	0.185841
C+S	Common	30	0.180712
C+S	Common	31	0.189905
C+S	Common	32	0.177317
C+S	Common	33	0.166054
C+S	Common	34	0.199832
C+S	Common	35	0.182728
C+S	Common	36	0.189183
C+S	Common	37	0.18083
C+S	Common	38	0.197
C+S	Common	39	0.175821
C+S	Common	40	0.195628
C+S	Common	41	0.19317
C+S	Common	42	0.177706
C+S	Common	43	0.183531
C+S	Common	44	0.186703
C+S	Common	45	0.191215
C+S	Common	46	0.179456
C+S	Common	47	0.182098
C+S	Common	48	0.180701
C+S	Common	49	0.180302
C+S	Common	50	0.188541
C+S	Common	51	0.166787
C+S	Common	52	0.173698
C+S	Common	53	0.18498
C+S	Common	54	0.198403
C+S	Common	55	0.190835
C+S	Common	56	0.19844
C+S	Common	57	0.172059
C+S	Common	58	0.187132
C+S	Common	59	0.195148
C+S	Common	60	0.168504
C+S	Common	61	0.173557
C+S	Common	62	0.185448
C+S	Common	63	0.181244
C+S	Common	64	0.191131
C+S	Common	65	0.184034
C+S	Common	66	0.193149
C+S	Common	67	0.174808
C+S	Common	68	0.182537
C+S	Common	69	0.188184
C+S	Common	70	0.199425
C+S	Common	71	0.191118
C+S	Common	72	0.187747
C+S	Common	73	0.187186
C+S	Common	74	0.177897
C+S	Common	75	0.166501
C+S	Common	76	0.191189
C+S	Common	77	0.165783
C+S	Common	78	0.184051
C+S	Common	79	0.184373
C+S	Common	80	0.18236
C+S	Common	81	0.185776
C+S	Common	82	0.18535
C+S	Common	83	0.206915
C+S	Common	84	0.185761
C+S	Common	85	0.164631
C+S	Common	86	0.180132
C+S	Common	87	0.194673
C+S	Common	88	0.186427
C+S	Common	89	0.188537
C+S	Common	90	0.185261
C+S	Common	91	0.183848
C+S	Common	92	0.169384
C+S	Common	93	0.194115
C+S	Common	94	0.176259
C+S	Common	95	0.184355
C+S	Common	96	0.183306
C+S	Common	97	0.18173
C+S	Common	98	0.16788
C+S	Common	99	0.200127
C+S	Common	100	0.172674
C+S	Shifting-specific	1	0.0856914
C+S	Shifting-specific	2	0.0944409
C+S	Shifting-specific	3	0.0988327
C+S	Shifting-specific	4	0.0757077
C+S	Shifting-specific	5	0.10518
C+S	Shifting-specific	6	0.0867957
C+S	Shifting-specific	7	0.0887471
C+S	Shifting-specific	8	0.0654964
C+S	Shifting-specific	9	0.0684002
C+S	Shifting-specific	10	0.0582199
C+S	Shifting-specific	11	0.10034
C+S	Shifting-specific	12	0.0866909
C+S	Shifting-specific	13	0.0890572
C+S	Shifting-specific	14	0.108565
C+S	Shifting-specific	15	0.108058
C+S	Shifting-specific	16	0.0823948
C+S	Shifting-specific	17	0.110376
C+S	Shifting-specific	18	0.0884259
C+S	Shifting-specific	19	0.097525
C+S	Shifting-specific	20	0.0734026
C+S	Shifting-specific	21	0.0821888
C+S	Shifting-specific	22	0.0717209
C+S	Shifting-specific	23	0.0981861
C+S	Shifting-specific	24	0.0865491
C+S	Shifting-specific	25	0.0874552
C+S	Shifting-specific	26	0.0899761
C+S	Shifting-specific	27	0.0916381
C+S	Shifting-specific	28	0.0832908
C+S	Shifting-specific	29	0.104917
C+S	Shifting-specific	30	0.09945
C+S	Shifting-specific	31	0.0963595
C+S	Shifting-specific	32	0.0926641
C+S	Shifting-specific	33	0.0802197
C+S	Shifting-specific	34	0.0955353
C+S	Shifting-specific	35	0.10842
C+S	Shifting-specific	36	0.0970733
C+S	Shifting-specific	37	0.0811013
C+S	Shifting-specific	38	0.102668
C+S	Shifting-specific	39	0.0871455
C+S	Shifting-specific	40	0.0609372
C+S	Shifting-specific	41	0.0828935
C+S	Shifting-specific	42	0.0772291
C+S	Shifting-specific	43	0.0819857
C+S	Shifting-specific	44	0.0918769
C+S	Shifting-specific	45	0.0775764
C+S	Shifting-specific	46	0.0543514
C+S	Shifting-specific	47	0.067734
C+S	Shifting-specific	48	0.0774351
C+S	Shifting-specific	49	0.0841098
C+S	Shifting-specific	50	0.0916566
C+S	Shifting-specific	51	0.101809
C+S	Shifting-specific	52	0.106514
C+S	Shifting-specific	53	0.102264
C+S	Shifting-specific	54	0.0967597
C+S	Shifting-specific	55	0.0767552
C+S	Shifting-specific	56	0.0843275
C+S	Shifting-specific	57	0.0926054
C+S	Shifting-specific	58	0.102955
C+S	Shifting-specific	59	0.0884855
C+S	Shifting-specific	60	0.0859688
C+S	Shifting-specific	61	0.0902189
C+S	Shifting-specific	62	0.0909025
C+S	Shifting-specific	63	0.111312
C+S	Shifting-specific	64	0.082242
C+S	Shifting-specific	65	0.0924291
C+S	Shifting-specific	66	0.107098
C+S	Shifting-specific	67	0.0803552
C+S	Shifting-specific	68	0.0739714
C+S	Shifting-specific	69	0.0921039
C+S	Shifting-specific	70	0.0890995
C+S	Shifting-specific	71	0.0943674
C+S	Shifting-specific	72	0.0831049
C+S	Shifting-specific	73	0.108711
C+S	Shifting-specific	74	0.0985255
C+S	Shifting-specific	75	0.111318
C+S	Shifting-specific	76	0.0725303
C+S	Shifting-specific	77	0.0911061
C+S	Shifting-specific	78	0.0846679
C+S	Shifting-specific	79	0.0866066
C+S	Shifting-specific	80	0.0877416
C+S	Shifting-specific	81	0.0786107
C+S	Shifting-specific	82	0.107924
C+S	Shifting-specific	83	0.0815091
C+S	Shifting-specific	84	0.0992176
C+S	Shifting-specific	85	0.0921842
C+S	Shifting-specific	86	0.0787326
C+S	Shifting-specific	87	0.0894106
C+S	Shifting-specific	88	0.0975107
C+S	Shifting-specific	89	0.0920546
C+S	Shifting-specific	90	0.100416
C+S	Shifting-specific	91	0.0853783
C+S	Shifting-specific	92	0.0986586
C+S	Shifting-specific	93	0.101287
C+S	Shifting-specific	94	0.0919629
C+S	Shifting-specific	95	0.0934423
C+S	Shifting-specific	96	0.104225
C+S	Shifting-specific	97	0.0860962
C+S	Shifting-specific	98	0.106422
C+S	Shifting-specific	99	0.0817413
C+S	Shifting-specific	100	0.0875567

## Sheet: Figure 4
Figure 4
Figure 4a		Figure 4b		Figure 4c		Figure 4d
Dice coefficent(permutation results)	Dice coefficent(real)	Dice coefficent(permutation results)	Dice coefficent(real)	Dice coefficent(permutation results)	Dice coefficent(real)	Dice coefficent(permutation results)	Dice coefficent(real)
0.0168067	0.5798	0.0145719	0.0091	0.00892857	0.0071	0.0143498	0.0143
0.0134454		0.0218579		0.025		0.0143498
0.0218487		0.0145719		0.0125		0.0161435
0.010084		0.010929		0.0160714		0.0215247
0.0184874		0.0145719		0.0178571		0.00896861
0.0218487		0.0163934		0.0107143		0.00717489
0.0252101		0.010929		0.00892857		0.0215247
0.0235294		0.00910747		0.0160714		0.0107623
0.0151261		0.0145719		0.0214286		0.0161435
0.0151261		0.0163934		0.0160714		0.00358744
0.010084		0.0236794		0.0321429		0.0215247
0.010084		0.010929		0.0232143		0.0161435
0.0168067		0.0236794		0.0232143		0.0161435
0.0134454		0.0145719		0.0160714		0.0125561
0.0201681		0.0145719		0.00892857		0.0233184
0.0184874		0.00910747		0.0142857		0.0197309
0.0151261		0.0145719		0.0160714		0.0251121
0.0117647		0.010929		0.0214286		0.0125561
0.0184874		0.0200364		0.0142857		0.0179372
0.0151261		0.0182149		0.0178571		0.0143498
0.0151261		0.0163934		0.0142857		0.00717489
0.0201681		0.010929		0.0232143		0.0269058
0.0117647		0.0182149		0.0107143		0.00717489
0.0201681		0.0182149		0.0160714		0.0233184
0.0134454		0.010929		0.0107143		0.00717489
0.0151261		0.010929		0.0160714		0.0197309
0.0168067		0.010929		0.0232143		0.0179372
0.0151261		0.010929		0.0107143		0.00717489
0.0151261		0.0163934		0.0160714		0.0179372
0.0151261		0.0200364		0.0196429		0.0161435
0.0134454		0.0218579		0.00714286		0.0143498
0.0168067		0.00182149		0.0160714		0.0125561
0.0151261		0.0182149		0.0107143		0.0125561
0.0201681		0.0200364		0.0125		0.0125561
0.0117647		0.0163934		0.00892857		0.0215247
0.0235294		0.0163934		0.0142857		0.0107623
0.0201681		0.0309654		0.0142857		0.0125561
0.0117647		0.0236794		0.0214286		0.0107623
0.0168067		0.0182149		0.0178571		0.0179372
0.0117647		0.0163934		0.00892857		0.0125561
0.0151261		0.0182149		0.0160714		0.0161435
0.010084		0.0145719		0.0160714		0.0107623
0.0168067		0.0127505		0.0107143		0.0143498
0.0134454		0.0163934		0.0107143		0.00896861
0.0134454		0.0127505		0.0178571		0.0197309
0.00672269		0.0200364		0.0178571		0.0143498
0.010084		0.0273224		0.0125		0.0125561
0.0218487		0.0218579		0.0196429		0.0143498
0.0184874		0.0255009		0.025		0.00896861
0.0201681		0.0200364		0.00892857		0.0179372
0.0117647		0.0200364		0.0125		0.0125561
0.0151261		0.0127505		0.00892857		0.0179372
0.0134454		0.0255009		0.0142857		0.00717489
0.0168067		0.00728597		0.00892857		0.0143498
0.0117647		0.0218579		0.0160714		0.0161435
0.0151261		0.0200364		0.0142857		0.0125561
0.0168067		0.0163934		0.0178571		0.0197309
0.010084		0.010929		0.0178571		0.0251121
0.0168067		0.0200364		0.0214286		0.0215247
0.0134454		0.0127505		0.0160714		0.0179372
0.0218487		0.0127505		0.0125		0.0107623
0.0201681		0.0218579		0.0125		0.0161435
0.00840336		0.0236794		0.0160714		0.0161435
0.0184874		0.010929		0.0142857		0.0125561
0.0201681		0.0218579		0.0214286		0.0125561
0.0218487		0.010929		0.0125		0.0107623
0.0117647		0.00728597		0.0142857		0.0143498
0.0168067		0.0127505		0.0142857		0.0179372
0.0168067		0.0200364		0.0160714		0.0161435
0.00840336		0.0218579		0.0142857		0.0125561
0.00840336		0.0163934		0.0160714		0.0161435
0.0218487		0.0163934		0.00892857		0.0107623
0.0218487		0.010929		0.0232143		0.0197309
0.0319328		0.0145719		0.0232143		0.0233184
0.0218487		0.0182149		0.0196429		0.0143498
0.0168067		0.0145719		0.0125		0.00717489
0.0268908		0.0127505		0.00892857		0.0161435
0.0184874		0.0182149		0.0160714		0.0107623
0.0218487		0.0218579		0.0125		0.0161435
0.0134454		0.0127505		0.0232143		0.0107623
0.0134454		0.010929		0.0142857		0.0107623
0.0184874		0.0200364		0.025		0.0215247
0.0252101		0.0127505		0.0178571		0.0143498
0.0252101		0.0182149		0.0196429		0.00538117
0.0168067		0.0145719		0.0142857		0.0233184
0.0134454		0.0127505		0.0160714		0.0179372
0.0201681		0.00910747		0.00357143		0.0125561
0.0134454		0.0182149		0.00714286		0.0179372
0.0151261		0.0182149		0.0125		0.00179372
0.0117647		0.0182149		0.0196429		0.0179372
0.0336134		0.0127505		0.0107143		0.0215247
0.0151261		0.010929		0.0196429		0.0269058
0.0117647		0.0236794		0.00892857		0.0143498
0.0218487		0.0200364		0.0142857		0.0161435
0.0168067		0.00910747		0.0196429		0.0179372
0.00840336		0.0182149		0.0196429		0.0179372
0.0168067		0.0218579		0.0160714		0.0107623
0.0117647		0.0182149		0.0178571		0.0143498
0.0168067		0.010929		0.0285714		0.0233184
0.0151261		0.0255009		0.0142857		0.0161435
0.0151261		0.0127505		0.0178571		0.0197309
0.0218487		0.0182149		0.0196429		0.0107623
0.0235294		0.0200364		0.0107143		0.00538117
0.0117647		0.0145719		0.00714286		0.0107623
0.0168067		0.0182149		0.0232143		0.0179372
0.0151261		0.0236794		0.00892857		0.0179372
0.0201681		0.0218579		0.0214286		0.0161435
0.0268908		0.0236794		0.0196429		0.00896861
0.0134454		0.0127505		0.0107143		0.0215247
0.0218487		0.0163934		0.0160714		0.0179372
0.0151261		0.0200364		0.0107143		0.0197309
0.0268908		0.0291439		0.0214286		0.0233184
0.0268908		0.00910747		0.0196429		0.0197309
0.0235294		0.0200364		0.0232143		0.0143498
0.0151261		0.00910747		0.0142857		0.0143498
0.010084		0.0200364		0.0107143		0.0251121
0.0151261		0.010929		0.0125		0.0143498
0.0201681		0.0163934		0.0125		0.00896861
0.0168067		0.0127505		0.0214286		0.0215247
0.0151261		0.0236794		0.0214286		0.0179372
0.0168067		0.0127505		0.0160714		0.0125561
0.0168067		0.0236794		0.00714286		0.0215247
0.0134454		0.0145719		0.0125		0.0107623
0.0235294		0.0145719		0.0107143		0.0233184
0.0218487		0.0145719		0.0160714		0.0107623
0.0184874		0.0236794		0.0232143		0.0161435
0.0151261		0.00910747		0.0160714		0.00717489
0.0151261		0.00910747		0.0107143		0.0197309
0.0134454		0.0163934		0.0178571		0.0197309
0.0201681		0.010929		0.00714286		0.0107623
0.0201681		0.0127505		0.0142857		0.0215247
0.0117647		0.0145719		0.0232143		0.0161435
0.0117647		0.00910747		0.0178571		0.0179372
0.0201681		0.010929		0.0142857		0.0215247
0.0151261		0.0145719		0.00357143		0.0197309
0.0151261		0.00910747		0.0142857		0.00896861
0.0151261		0.0145719		0.0160714		0.0215247
0.0168067		0.0218579		0.00535714		0.0143498
0.0134454		0.0218579		0.0125		0.0125561
0.0302521		0.00910747		0.0160714		0.0125561
0.00504202		0.00910747		0.025		0.0215247
0.0151261		0.0182149		0.0142857		0.0179372
0.0151261		0.0127505		0.0142857		0.0161435
0.0252101		0.010929		0.0196429		0.0143498
0.0168067		0.0218579		0.0196429		0.0215247
0.0184874		0.0127505		0.0142857		0.0107623
0.00672269		0.0145719		0.0125		0.0107623
0.0218487		0.0145719		0.0196429		0.0179372
0.0184874		0.0200364		0.0142857		0.0107623
0.010084		0.00364299		0.0160714		0.00896861
0.0151261		0.0182149		0.0160714		0.0251121
0.0201681		0.010929		0.0267857		0.0179372
0.0184874		0.0163934		0.0142857		0.0179372
0.0184874		0.010929		0.0160714		0.0197309
0.010084		0.0127505		0.00714286		0.0161435
0.0218487		0.0182149		0.0232143		0.0107623
0.0168067		0.0127505		0.00892857		0.00896861
0.0168067		0.0182149		0.0125		0.0179372
0.00336134		0.0200364		0.0196429		0.0143498
0.0151261		0.010929		0.00535714		0.0107623
0.0218487		0.0309654		0.0107143		0.0161435
0.0184874		0.0127505		0.00535714		0.0233184
0.0235294		0.0218579		0.00892857		0.0143498
0.0117647		0.010929		0.0125		0.0197309
0.00672269		0.0182149		0.0178571		0.00896861
0.0117647		0.0236794		0.0125		0.0215247
0.0134454		0.0163934		0.0303571		0.0215247
0.0235294		0.0163934		0.0214286		0.0179372
0.0117647		0.0163934		0.0125		0.0125561
0.0184874		0.00546448		0.0142857		0.0125561
0.0168067		0.0127505		0.0160714		0.00717489
0.0184874		0.0163934		0.0196429		0.00538117
0.0218487		0.0327869		0.00892857		0.0107623
0.0117647		0.00910747		0.0107143		0.00896861
0.00840336		0.00910747		0.0178571		0.0143498
0.0285714		0.0200364		0.00892857		0.00896861
0.0252101		0.0127505		0.0107143		0.0143498
0.0168067		0.0236794		0.0196429		0.0143498
0.010084		0.0200364		0.00892857		0.0197309
0.00840336		0.0127505		0.0232143		0.0125561
0.0285714		0.0127505		0.0196429		0.0179372
0.0134454		0.00546448		0.0125		0.00538117
0.0134454		0.0163934		0.0196429		0.0215247
0.0168067		0.0236794		0.0125		0.0197309
0.0117647		0.0200364		0.0196429		0.0143498
0.0168067		0.0218579		0.0107143		0.0197309
0.00504202		0.0127505		0.0107143		0.0197309
0.0134454		0.0255009		0.0125		0.0286996
0.0235294		0.0182149		0.0107143		0.0143498
0.0235294		0.0145719		0.0214286		0.00717489
0.0117647		0.0163934		0.0107143		0.0143498
0.0168067		0.0273224		0.00892857		0.0233184
0.0151261		0.0145719		0.0125		0.0107623
0.0117647		0.0127505		0.0142857		0.0107623
0.0184874		0.0182149		0.0178571		0.0251121
0.0134454		0.0200364		0.0125		0.0197309
0.010084		0.010929		0.0178571		0.0125561
0.010084		0.0200364		0.00714286		0.0143498
0.0117647		0.0273224		0.0196429		0.0125561
0.0268908		0.0163934		0.0196429		0.0161435
0.0252101		0.0145719		0.00714286		0.0143498
0.0201681		0.0163934		0.0142857		0.0197309
0.0201681		0.0145719		0.00714286		0.0197309
0.0168067		0.010929		0.0178571		0.0197309
0.0117647		0.0145719		0.0107143		0.0161435
0.00840336		0.00728597		0.0125		0.0161435
0.0235294		0.0145719		0.0178571		0.0125561
0.0134454		0.00546448		0.0178571		0.0197309
0.0268908		0.0182149		0.0178571		0.00896861
0.0151261		0.0273224		0.0267857		0.0179372
0.0184874		0.010929		0.0142857		0.0179372
0.0151261		0.0200364		0.0214286		0.0269058
0.0201681		0.0273224		0.0107143		0.00717489
0.0268908		0.0218579		0.0107143		0.0125561
0.0168067		0.0218579		0.0160714		0.0197309
0.0151261		0.0200364		0.0125		0.0143498
0.0252101		0.0145719		0.0285714		0.0286996
0.0117647		0.0218579		0.025		0.0215247
0.0235294		0.0127505		0.0160714		0.0197309
0.0117647		0.0200364		0.0107143		0.0107623
0.0151261		0.0163934		0.0125		0.0197309
0.0201681		0.0182149		0.0178571		0.0197309
0.00672269		0.010929		0.0107143		0.0233184
0.0184874		0.0200364		0.0214286		0.0107623
0.0151261		0.0145719		0.00714286		0.0179372
0.0168067		0.0236794		0.0285714		0.0179372
0.0184874		0.0182149		0.0214286		0.0286996
0.0201681		0.010929		0.0196429		0.0215247
0.0268908		0.0182149		0.0196429		0.0197309
0.0184874		0.00728597		0.0160714		0.0125561
0.0218487		0.0236794		0.0142857		0.0215247
0.0151261		0.0163934		0.0142857		0.0161435
0.0235294		0.0145719		0.0142857		0.0107623
0.0134454		0.0218579		0.0125		0.0143498
0.0117647		0.00910747		0.00714286		0.0215247
0.0184874		0.0145719		0.0160714		0.0125561
0.0168067		0.0182149		0.0178571		0.0179372
0.00672269		0.010929		0.0196429		0.0161435
0.0184874		0.0200364		0.0160714		0.0197309
0.0336134		0.0145719		0.0178571		0.0125561
0.0151261		0.00910747		0.0125		0.0125561
0.0184874		0.0291439		0.0267857		0.0215247
0.0184874		0.010929		0.0196429		0.0143498
0.0134454		0.00910747		0.0214286		0.00896861
0.0201681		0.0182149		0.0142857		0.0125561
0.010084		0.0127505		0.0125		0.00538117
0.0201681		0.0127505		0.0160714		0.0179372
0.0151261		0.0163934		0.0142857		0.0233184
0.0184874		0.00728597		0.0196429		0.0143498
0.0151261		0.0163934		0.0196429		0.0143498
0.0268908		0.0182149		0.0196429		0.0197309
0.0184874		0.0163934		0.0107143		0.0286996
0.0117647		0.0163934		0.0321429		0.0125561
0.0252101		0.00728597		0.0125		0.0161435
0.0201681		0.0145719		0.0178571		0.0143498
0.0134454		0.0200364		0.0107143		0.0215247
0.0184874		0.00910747		0.0214286		0.0143498
0.0184874		0.0182149		0.0142857		0.0161435
0.0134454		0.00728597		0.0196429		0.00717489
0.0151261		0.0255009		0.00714286		0.0107623
0.010084		0.0127505		0.0107143		0.0179372
0.0184874		0.010929		0.0160714		0.0215247
0.0285714		0.0163934		0.0125		0.0179372
0.0235294		0.0182149		0.0142857		0.0233184
0.0117647		0.0127505		0.00892857		0.0269058
0.0117647		0.0145719		0.0214286		0.0215247
0.0235294		0.0182149		0.0125		0.0179372
0.0235294		0.0200364		0.00357143		0.0161435
0.0235294		0.00910747		0.0160714		0.0215247
0.00672269		0.0127505		0.0214286		0.0161435
0.0134454		0.0145719		0.0232143		0.0161435
0.0117647		0.00546448		0.0142857		0.0107623
0.0168067		0.00910747		0.0285714		0.0107623
0.0134454		0.010929		0.00714286		0.0233184
0.00840336		0.0182149		0.00535714		0.0125561
0.0218487		0.0236794		0.0178571		0.0197309
0.0184874		0.0200364		0.0142857		0.0251121
0.0117647		0.0145719		0.0160714		0.0179372
0.0151261		0.00910747		0.0214286		0.0107623
0.0134454		0.0200364		0.0142857		0.0161435
0.0184874		0.0163934		0.0160714		0.0179372
0.0168067		0.010929		0.0107143		0.0179372
0.0151261		0.0218579		0.0107143		0.0251121
0.0302521		0.0127505		0.0107143		0.0215247
0.0184874		0.0127505		0.0107143		0.0107623
0.0218487		0.0200364		0.0142857		0.00538117
0.0201681		0.0218579		0.0178571		0.0251121
0.0201681		0.0127505		0.00714286		0.0143498
0.0285714		0.0163934		0.00892857		0.0125561
0.0235294		0.0163934		0.0142857		0.00538117
0.0218487		0.00728597		0.0178571		0.0215247
0.0252101		0.00910747		0.0125		0.0143498
0.0218487		0.0163934		0.0160714		0.0161435
0.0117647		0.0145719		0.0160714		0.0340807
0.0151261		0.0236794		0.00892857		0.0161435
0.0201681		0.0218579		0.0196429		0.0197309
0.00504202		0.0163934		0.0196429		0.0197309
0.0151261		0.0163934		0.0214286		0.0143498
0.0235294		0.00728597		0.0125		0.00896861
0.010084		0.0182149		0.0178571		0.0143498
0.0151261		0.0145719		0.0178571		0.00538117
0.0151261		0.0182149		0.0107143		0.0179372
0.0201681		0.00728597		0.00892857		0.0125561
0.0168067		0.0145719		0.0142857		0.0215247
0.0151261		0.0127505		0.0142857		0.0340807
0.0235294		0.0127505		0.0160714		0.0107623
0.0184874		0.0145719		0.0178571		0.0215247
0.0184874		0.010929		0.0196429		0.0161435
0.0201681		0.00910747		0.0196429		0.0107623
0.00672269		0.0182149		0.0142857		0.0107623
0.0134454		0.0127505		0.00714286		0.0143498
0.0168067		0.0145719		0.0178571		0.0161435
0.0235294		0.0182149		0.0196429		0.0179372
0.0268908		0.0200364		0.0178571		0.00717489
0.0168067		0.0145719		0.0125		0.0143498
0.0168067		0.0218579		0.0160714		0.00717489
0.0134454		0.0182149		0.0125		0.0125561
0.0168067		0.010929		0.0196429		0.00896861
0.00672269		0.0145719		0.00892857		0.0215247
0.0252101		0.0127505		0.0196429		0.0179372
0.0168067		0.010929		0.0196429		0.00358744
0.0184874		0.0200364		0.0142857		0.0161435
0.0268908		0.0127505		0.0160714		0.00179372
0.0134454		0.0218579		0.0142857		0.0143498
0.0201681		0.0145719		0.0214286		0.0107623
0.0151261		0.0200364		0.0142857		0.0286996
0.0285714		0.0200364		0.0107143		0.0179372
0.0184874		0.0145719		0.0214286		0.0143498
0.0268908		0.00728597		0.0142857		0.0197309
0.0151261		0.010929		0.0196429		0.00717489
0.00840336		0.0145719		0.0142857		0.00896861
0.0168067		0.0273224		0.0178571		0.0143498
0.0184874		0.0182149		0.0267857		0.0143498
0.0117647		0.0145719		0.0125		0.00896861
0.0117647		0.00728597		0.0125		0.0179372
0.0235294		0.0127505		0.0232143		0.0143498
0.0218487		0.0145719		0.0142857		0.0233184
0.0184874		0.0200364		0.0196429		0.0143498
0.0201681		0.0291439		0.0178571		0.0179372
0.0151261		0.0218579		0.0142857		0.0125561
0.0134454		0.0163934		0.0160714		0.0179372
0.0151261		0.0182149		0.0160714		0.0125561
0.0201681		0.0182149		0.0196429		0.0143498
0.0151261		0.0236794		0.0178571		0.0125561
0.0168067		0.0273224		0.0232143		0.0161435
0.0151261		0.0200364		0.0142857		0.0125561
0.0184874		0.0182149		0.0142857		0.0125561
0.00840336		0.0255009		0.0142857		0.0125561
0.0201681		0.010929		0.0178571		0.0233184
0.00840336		0.0163934		0.0232143		0.0251121
0.010084		0.0182149		0.0285714		0.00538117
0.0235294		0.0145719		0.0196429		0.0161435
0.0134454		0.0218579		0.0178571		0.0161435
0.0235294		0.0182149		0.0142857		0.00717489
0.0134454		0.0163934		0.0178571		0.0161435
0.0184874		0.0163934		0.0125		0.0161435
0.0151261		0.0127505		0.0196429		0.0161435
0.0201681		0.00728597		0.0125		0.00896861
0.0168067		0.0145719		0.0214286		0.0143498
0.0134454		0.0200364		0.0107143		0.00896861
0.0151261		0.0163934		0.0285714		0.0125561
0.0201681		0.0145719		0.025		0.0161435
0.0168067		0.0127505		0.0142857		0.0143498
0.0134454		0.010929		0.0142857		0.0179372
0.0201681		0.0145719		0.0125		0.00896861
0.0151261		0.0163934		0.0196429		0.0107623
0.0201681		0.0127505		0.00892857		0.0107623
0.0218487		0.00728597		0.0107143		0.0179372
0.0134454		0.00546448		0.0160714		0.0143498
0.0117647		0.00728597		0.0107143		0.0143498
0.0268908		0.0145719		0.00892857		0.0143498
0.00840336		0.0255009		0.0160714		0.0215247
0.0134454		0.0200364		0.0125		0.0143498
0.0151261		0.0200364		0.0142857		0.0161435
0.0184874		0.0145719		0.00714286		0.0215247
0.0184874		0.00910747		0.0196429		0.0251121
0.00840336		0.0255009		0.00892857		0.0143498
0.0151261		0.010929		0.00892857		0.0179372
0.010084		0.00910747		0.0160714		0.00717489
0.0168067		0.0200364		0.0178571		0.0179372
0.0201681		0.0163934		0.0214286		0.00896861
0.0184874		0.0182149		0.0160714		0.0125561
0.0151261		0.0145719		0.0196429		0.0107623
0.0235294		0.0218579		0.0196429		0.0179372
0.0184874		0.00364299		0.00714286		0.0161435
0.0184874		0.0163934		0.0142857		0.0179372
0.0168067		0.010929		0.0125		0.0125561
0.00672269		0.010929		0.0214286		0.0107623
0.0201681		0.0163934		0.0107143		0.0179372
0.0117647		0.010929		0.025		0.0107623
0.0218487		0.0273224		0.0178571		0.0125561
0.0201681		0.0182149		0.0160714		0.0179372
0.0201681		0.0145719		0.0178571		0.00896861
0.0151261		0.0127505		0.0142857		0.0125561
0.0218487		0.0145719		0.0196429		0.0179372
0.0134454		0.0127505		0.0214286		0.0161435
0.0168067		0.0218579		0.0196429		0.0161435
0.0184874		0.0182149		0.0178571		0.0197309
0.0168067		0.0127505		0.0142857		0.0215247
0.0218487		0.00728597		0.0107143		0.0125561
0.0252101		0.00910747		0.0214286		0.0143498
0.0168067		0.0163934		0.0196429		0.0197309
0.0184874		0.0200364		0.0142857		0.0161435
0.0235294		0.0182149		0.0160714		0.0107623
0.0134454		0.0182149		0.00892857		0.0179372
0.0184874		0.0218579		0.0285714		0.0179372
0.010084		0.0163934		0.0178571		0.0125561
0.0151261		0.0145719		0.0214286		0.0233184
0.0184874		0.0163934		0.0125		0.0143498
0.0168067		0.0255009		0.0178571		0.0179372
0.0151261		0.00728597		0.0160714		0.0161435
0.010084		0.010929		0.0142857		0.0107623
0.0134454		0.00546448		0.0142857		0.00896861
0.0235294		0.00910747		0.0232143		0.00896861
0.0268908		0.0163934		0.0107143		0.0125561
0.0218487		0.0127505		0.0178571		0.0125561
0.0184874		0.0182149		0.00714286		0.0143498
0.0201681		0.010929		0.0178571		0.0233184
0.0218487		0.0145719		0.0125		0.0179372
0.010084		0.0200364		0.0196429		0.0161435
0.0184874		0.010929		0.0214286		0.0161435
0.0117647		0.0163934		0.00535714		0.0107623
0.0184874		0.0182149		0.00535714		0.0125561
0.00840336		0.0200364		0.0267857		0.0143498
0.0168067		0.00910747		0.0196429		0.0125561
0.0201681		0.0200364		0.0178571		0.0107623
0.0184874		0.0200364		0.0125		0.00896861
0.0268908		0.0309654		0.0196429		0.0161435
0.0168067		0.0182149		0.0214286		0.0197309
0.0184874		0.0273224		0.0285714		0.0143498
0.0319328		0.0236794		0.0142857		0.00717489
0.0151261		0.0145719		0.0125		0.0125561
0.0151261		0.0182149		0.0142857		0.0179372
0.0134454		0.0218579		0.0178571		0.0107623
0.0218487		0.010929		0.0142857		0.0143498
0.00672269		0.0127505		0.0125		0.0143498
0.0151261		0.0236794		0.0125		0.0197309
0.0168067		0.0200364		0.0142857		0.0161435
0.0117647		0.010929		0.00714286		0.0143498
0.0218487		0.0163934		0.0142857		0.00896861
0.0168067		0.00728597		0.0142857		0.0161435
0.0134454		0.0255009		0.0160714		0.00717489
0.0184874		0.0236794		0.0125		0.0107623
0.0134454		0.0182149		0.0142857		0.00896861
0.0201681		0.0163934		0.0160714		0.0161435
0.010084		0.0145719		0.00535714		0.0161435
0.0218487		0.0182149		0.0160714		0.0197309
0.00672269		0.0163934		0.0142857		0.0215247
0.0268908		0.0200364		0.0107143		0.0107623
0.010084		0.00910747		0.0160714		0.0161435
0.0285714		0.0200364		0.0214286		0.0161435
0.00840336		0.0163934		0.0125		0.0197309
0.0151261		0.0200364		0.0125		0.0179372
0.0218487		0.0145719		0.0142857		0.0215247
0.0201681		0.00728597		0.0160714		0.00717489
0.0201681		0.0163934		0.00714286		0.0125561
0.0151261		0.0236794		0.0178571		0.00717489
0.0268908		0.00910747		0.00714286		0.0125561
0.010084		0.0236794		0.0107143		0.0125561
0.0168067		0.0127505		0.00535714		0.0233184
0.0151261		0.0127505		0.0196429		0.0215247
0.0134454		0.0127505		0.0196429		0.0107623
0.00672269		0.0145719		0.0196429		0.0107623
0.0134454		0.0273224		0.0196429		0.0179372
0.0134454		0.0145719		0.0142857		0.0143498
0.0252101		0.0182149		0.0232143		0.0125561
0.0151261		0.0145719		0.025		0.0143498
0.00504202		0.0182149		0.0125		0.0161435
0.0184874		0.0218579		0.0160714		0.0197309
0.0117647		0.00728597		0.0339286		0.0251121
0.0201681		0.0218579		0.0160714		0.0197309
0.0117647		0.00728597		0.0214286		0.0107623
0.0134454		0.00910747		0.0125		0.0179372
0.0201681		0.0127505		0.00892857		0.0143498
0.0168067		0.00546448		0.0160714		0.0161435
0.0151261		0.0145719		0.0142857		0.0197309
0.0319328		0.0200364		0.0232143		0.0125561
0.0184874		0.0236794		0.0214286		0.00717489
0.0201681		0.0218579		0.0107143		0.00896861
0.0218487		0.0182149		0.0196429		0.0233184
0.0134454		0.0200364		0.0107143		0.0125561
0.0117647		0.0163934		0.0214286		0.0143498
0.0184874		0.0163934		0.00714286		0.0143498
0.00840336		0.0182149		0.00714286		0.0215247
0.0184874		0.010929		0.0196429		0.0179372
0.0134454		0.0127505		0.0142857		0.0251121
0.0285714		0.0182149		0.00892857		0.00896861
0.0168067		0.00546448		0.0160714		0.0161435
0.010084		0.00910747		0.0196429		0.0179372
0.0252101		0.00910747		0.0125		0.00717489
0.00840336		0.00182149		0.0178571		0.0125561
0.0168067		0.0291439		0.00714286		0.0143498
0.0218487		0.0127505		0.0178571		0.0179372
0.0201681		0.00728597		0.00892857		0.0161435
0.0235294		0.00728597		0.00535714		0.00896861
0.0168067		0.0145719		0.0142857		0.0179372
0.010084		0.0163934		0.025		0.0197309
0.0184874		0.00728597		0.025		0.00896861
0.0168067		0.0127505		0.0125		0.0161435
0.0252101		0.0255009		0.0160714		0.0179372
0.0151261		0.0127505		0.0160714		0.0161435
0.0302521		0.0127505		0.0107143		0.0143498
0.0218487		0.0145719		0.0107143		0.00717489
0.0134454		0.0127505		0.00535714		0.00538117
0.0268908		0.0145719		0.0142857		0.0143498
0.0134454		0.00910747		0.0196429		0.0179372
0.0134454		0.0236794		0.0160714		0.0179372
0.0117647		0.0291439		0.0125		0.0161435
0.0117647		0.0145719		0.0178571		0.0125561
0.0134454		0.0163934		0.0125		0.0125561
0.0151261		0.0327869		0.0178571		0.00538117
0.0117647		0.0163934		0.0214286		0.0197309
0.0117647		0.010929		0.0214286		0.0125561
0.0268908		0.0200364		0.0125		0.0197309
0.0235294		0.0218579		0.0142857		0.0233184
0.0151261		0.0236794		0.0214286		0.0233184
0.0218487		0.010929		0.0160714		0.0161435
0.0184874		0.0218579		0.0214286		0.0107623
0.0134454		0.00910747		0.0214286		0.0179372
0.0285714		0.00728597		0.0142857		0.0143498
0.0201681		0.00364299		0.0285714		0.0179372
0.0117647		0.0145719		0.0125		0.0340807
0.0168067		0.0200364		0.0178571		0.0125561
0.0117647		0.010929		0.025		0.0125561
0.0151261		0.0127505		0.0178571		0.0179372
0.0117647		0.0127505		0.0142857		0.0179372
0.0218487		0.0163934		0.0142857		0.0107623
0.0168067		0.0182149		0.0160714		0.0161435
0.0168067		0.010929		0.0107143		0.0143498
0.0151261		0.0200364		0.0232143		0.0143498
0.0218487		0.0218579		0.0125		0.0179372
0.0184874		0.0200364		0.0125		0.0143498
0.0184874		0.010929		0.0142857		0.0161435
0.0201681		0.0127505		0.0178571		0.0161435
0.0184874		0.00910747		0.00892857		0.0143498
0.0252101		0.0218579		0.00357143		0.0197309
0.0184874		0.0200364		0.00535714		0.0125561
0.0252101		0.0182149		0.0196429		0.0125561
0.0201681		0.0127505		0.0142857		0.0197309
0.0201681		0.0200364		0.0125		0.00896861
0.0235294		0.0200364		0.0285714		0.0179372
0.0117647		0.0145719		0.0196429		0.0161435
0.0168067		0.0163934		0.0232143		0.0125561
0.0134454		0.0145719		0.0142857		0.0125561
0.0235294		0.010929		0.0160714		0.0143498
0.0218487		0.0145719		0.00714286		0.0179372
0.0184874		0.0182149		0.0160714		0.0125561
0.0134454		0.0127505		0.0160714		0.0125561
0.00672269		0.0236794		0.0160714		0.0161435
0.0151261		0.010929		0.0107143		0.0161435
0.0134454		0.0200364		0.0160714		0.0125561
0.0184874		0.0200364		0.0160714		0.00896861
0.0168067		0.0182149		0.00892857		0.0179372
0.0151261		0.0127505		0.0142857		0.0161435
0.0184874		0.010929		0.0125		0.0107623
0.0134454		0.0163934		0.0142857		0.0233184
0.0151261		0.0127505		0.0214286		0.0125561
0.0218487		0.0127505		0.0160714		0.0179372
0.0151261		0.0200364		0.0160714		0.0161435
0.0201681		0.0127505		0.0125		0.0107623
0.0235294		0.0255009		0.00535714		0.00896861
0.0134454		0.00910747		0.0142857		0.0179372
0.00840336		0.0236794		0.0107143		0.00896861
0.0184874		0.0218579		0.0160714		0.00896861
0.0168067		0.0200364		0.0125		0.00717489
0.0252101		0.00546448		0.0142857		0.0161435
0.0201681		0.0163934		0.0125		0.0107623
0.0134454		0.0145719		0.00535714		0.0125561
0.0235294		0.0127505		0.025		0.0179372
0.0134454		0.0218579		0.0214286		0.00896861
0.0218487		0.0182149		0.0178571		0.0125561
0.0117647		0.00728597		0.0178571		0.0179372
0.0151261		0.00728597		0.0160714		0.0197309
0.0168067		0.0163934		0.0178571		0.0161435
0.0117647		0.0145719		0.0178571		0.0215247
0.0252101		0.00910747		0.0142857		0.0161435
0.0235294		0.0163934		0.0214286		0.0215247
0.0151261		0.0218579		0.0214286		0.0233184
0.0117647		0.0145719		0.0142857		0.0125561
0.00840336		0.0218579		0.025		0.0197309
0.0184874		0.010929		0.0178571		0.0215247
0.0235294		0.00910747		0.0160714		0.0197309
0.010084		0.00728597		0.0178571		0.00538117
0.0168067		0.0182149		0.00892857		0.0197309
0.0117647		0.0182149		0.0125		0.00896861
0.0168067		0.0145719		0.0125		0.0143498
0.0151261		0.010929		0.0142857		0.0143498
0.0184874		0.00546448		0.0107143		0.00896861
0.0184874		0.0127505		0.00892857		0.00896861
0.0218487		0.0163934		0.0142857		0.0125561
0.010084		0.0255009		0.0303571		0.0233184
0.00840336		0.0145719		0.025		0.0215247
0.0268908		0.0182149		0.0214286		0.0143498
0.0201681		0.00728597		0.0178571		0.0179372
0.0117647		0.0127505		0.0142857		0.0161435
0.0134454		0.0145719		0.0232143		0.0143498
0.0134454		0.0127505		0.00357143		0.0143498
0.0134454		0.0127505		0.00535714		0.0197309
0.0252101		0.0236794		0.0196429		0.0215247
0.010084		0.0127505		0.0107143		0.0286996
0.0235294		0.00182149		0.0142857		0.0125561
0.0117647		0.0145719		0.0196429		0.00896861
0.0184874		0.0182149		0.0178571		0.0125561
0.0117647		0.0127505		0.0142857		0.0125561
0.010084		0.010929		0.0196429		0.0125561
0.0134454		0.0182149		0.0107143		0.0143498
0.0168067		0.00728597		0.0125		0.00896861
0.010084		0.0255009		0.0321429		0.0143498
0.0218487		0.0200364		0.0142857		0.0215247
0.0151261		0.0145719		0.0196429		0.0215247
0.010084		0.0163934		0.0267857		0.00717489
0.0168067		0.0145719		0.0125		0.0143498
0.0201681		0.0200364		0.0142857		0.0125561
0.00840336		0.0236794		0.0267857		0.0197309
0.0285714		0.0145719		0.0125		0.00896861
0.0184874		0.0145719		0.0178571		0.0143498
0.0168067		0.0145719		0.0178571		0.0197309
0.0201681		0.0163934		0.0178571		0.0107623
0.0319328		0.0145719		0.0125		0.00896861
0.0168067		0.00910747		0.0125		0.00717489
0.0151261		0.0145719		0.0196429		0.0251121
0.0168067		0.0182149		0.0160714		0.0197309
0.0235294		0.00728597		0.0178571		0.0125561
0.0117647		0.0127505		0.00714286		0.0161435
0.0285714		0.0200364		0.0160714		0.0179372
0.0151261		0.0127505		0.0142857		0.0197309
0.0168067		0.0182149		0.0125		0.0161435
0.0235294		0.0127505		0.0125		0.0107623
0.0201681		0.0163934		0.0125		0.0125561
0.0168067		0.00910747		0.0160714		0.0269058
0.0184874		0.00910747		0.0125		0.0179372
0.0336134		0.0163934		0.0142857		0.0251121
0.0268908		0.00728597		0.0125		0.0233184
0.010084		0.0273224		0.0142857		0.0179372
0.0168067		0.00910747		0.0178571		0.0251121
0.0168067		0.0127505		0.0178571		0.0161435
0.0252101		0.0218579		0.0125		0.00896861
0.0235294		0.0127505		0.00892857		0.0143498
0.0285714		0.00910747		0.0178571		0.0161435
0.0117647		0.0346084		0.0196429		0.0161435
0.0184874		0.0182149		0.0107143		0.0161435
0.0218487		0.0145719		0.0178571		0.0143498
0.0168067		0.00546448		0.0160714		0.0161435
0.0151261		0.0182149		0.0160714		0.0197309
0.0134454		0.0200364		0.0267857		0.0143498
0.0168067		0.0163934		0.0196429		0.0197309
0.0168067		0.0163934		0.0160714		0.0125561
0.0134454		0.0145719		0.0125		0.0107623
0.0151261		0.0291439		0.025		0.0161435
0.0218487		0.0163934		0.0107143		0.0125561
0.0134454		0.0163934		0.00892857		0.0143498
0.0184874		0.010929		0.0178571		0.0161435
0.0134454		0.00182149		0.0214286		0.00717489
0.0151261		0.0236794		0.0142857		0.0161435
0.0184874		0.0145719		0.0232143		0.0197309
0.0184874		0.0273224		0.0107143		0.0143498
0.0184874		0.010929		0.0196429		0.0161435
0.0218487		0.0273224		0.0214286		0.0107623
0.0134454		0.00910747		0.00714286		0.0215247
0.0218487		0.0327869		0.0232143		0.0251121
0.0168067		0.0273224		0.0160714		0.0233184
0.0201681		0.010929		0.025		0.0143498
0.0151261		0.0127505		0.025		0.0179372
0.0235294		0.00364299		0.00892857		0.0161435
0.0218487		0.00728597		0.0178571		0.0143498
0.0134454		0.0127505		0.0178571		0.0161435
0.0151261		0.0200364		0.0196429		0.0107623
0.00840336		0.0127505		0.0214286		0.0269058
0.0218487		0.0200364		0.0142857		0.0161435
0.0252101		0.0127505		0.0125		0.00896861
0.00840336		0.0200364		0.0160714		0.0107623
0.0201681		0.0218579		0.0142857		0.0125561
0.0168067		0.0291439		0.0178571		0.00896861
0.0134454		0.00728597		0.0267857		0.0143498
0.0201681		0.0218579		0.0142857		0.0251121
0.00840336		0.0182149		0.0232143		0.0125561
0.0117647		0.0145719		0.0196429		0.0161435
0.0117647		0.0145719		0.00892857		0.0179372
0.0151261		0.00728597		0.0178571		0.0161435
0.0134454		0.0182149		0.0125		0.0107623
0.0168067		0.00728597		0.0196429		0.0107623
0.0168067		0.0200364		0.00714286		0.0125561
0.0201681		0.0236794		0.0160714		0.0161435
0.0184874		0.010929		0.00892857		0.0125561
0.0252101		0.0182149		0.0142857		0.0233184
0.010084		0.0182149		0.0178571		0.0143498
0.0134454		0.0145719		0.025		0.0233184
0.0184874		0.0163934		0.025		0.0161435
0.0268908		0.0145719		0.0125		0.0215247
0.0168067		0.0145719		0.0160714		0.0197309
0.0117647		0.010929		0.0214286		0.0233184
0.0268908		0.0182149		0.0178571		0.00896861
0.0184874		0.0127505		0.0107143		0.00717489
0.0218487		0.0236794		0.0232143		0.0107623
0.0134454		0.0255009		0.0214286		0.0215247
0.0235294		0.00546448		0.0160714		0.00538117
0.0168067		0.00910747		0.0214286		0.0197309
0.010084		0.0182149		0.0142857		0.0125561
0.0134454		0.0127505		0.00714286		0.0161435
0.0168067		0.0200364		0.0178571		0.0215247
0.0218487		0.0163934		0.0232143		0.0143498
0.0134454		0.0255009		0.00714286		0.00717489
0.0218487		0.0236794		0.0178571		0.00896861
0.0201681		0.00728597		0.0125		0.0269058
0.0134454		0.0163934		0.00714286		0.0251121
0.00840336		0.0255009		0.0196429		0.0125561
0.0235294		0.0309654		0.0214286		0.0269058
0.0151261		0.0182149		0.0142857		0.0107623
0.0218487		0.010929		0.025		0.00358744
0.0184874		0.0127505		0.0160714		0.0143498
0.0151261		0.0200364		0.0125		0.00896861
0.0168067		0.0145719		0.0232143		0.0107623
0.0184874		0.0127505		0.0125		0.0179372
0.0184874		0.0127505		0.0232143		0.0143498
0.00504202		0.0127505		0.0107143		0.0143498
0.0168067		0.0182149		0.0196429		0.0197309
0.0235294		0.0127505		0.0125		0.0197309
0.0134454		0.00546448		0.0160714		0.0233184
0.0184874		0.0218579		0.0178571		0.0107623
0.0235294		0.0291439		0.00892857		0.0197309
0.0235294		0.010929		0.0142857		0.0143498
0.0151261		0.0309654		0.0142857		0.0197309
0.0184874		0.010929		0.0160714		0.0161435
0.0184874		0.010929		0.0125		0.0143498
0.0151261		0.0127505		0.0142857		0.0125561
0.0184874		0.0200364		0.0160714		0.0143498
0.0151261		0.0200364		0.0232143		0.0233184
0.0168067		0.0200364		0.00714286		0.0125561
0.0201681		0.0163934		0.00535714		0.0215247
0.00840336		0.010929		0.0142857		0.0125561
0.0235294		0.00910747		0.0160714		0.0215247
0.0235294		0.0127505		0.0107143		0.0125561
0.0117647		0.0163934		0.0214286		0.0215247
0.0168067		0.0163934		0.025		0.0125561
0.00672269		0.0127505		0.0196429		0.0197309
0.0201681		0.0200364		0.0178571		0.0161435
0.0168067		0.0273224		0.0142857		0.0215247
0.0117647		0.0182149		0.0125		0.0197309
0.0151261		0.0182149		0.0285714		0.00717489
0.0184874		0.0200364		0.0178571		0.0161435
0.0168067		0.00910747		0.0178571		0.00896861
0.0134454		0.010929		0.0196429		0.0251121
0.0336134		0.00910747		0.0214286		0.0197309
0.0235294		0.010929		0.00714286		0.0161435
0.0134454		0.0127505		0.0125		0.0161435
0.010084		0.0236794		0.0125		0.0107623
0.0268908		0.010929		0.0196429		0.0251121
0.0268908		0.0291439		0.0196429		0.0215247
0.0252101		0.0145719		0.0107143		0.0251121
0.0117647		0.00910747		0.0160714		0.00896861
0.00504202		0.0200364		0.0267857		0.0161435
0.0151261		0.0236794		0.0196429		0.0215247
0.0117647		0.0200364		0.0125		0.0161435
0.0336134		0.0163934		0.0214286		0.0179372
0.00840336		0.00910747		0.0178571		0.0143498
0.0201681		0.0218579		0.0125		0.0197309
0.0218487		0.0127505		0.0196429		0.0125561
0.0134454		0.0127505		0.0178571		0.0215247
0.0184874		0.00910747		0.0107143		0.0179372
0.0218487		0.010929		0.0125		0.00896861
0.0201681		0.0145719		0.0107143		0.0125561
0.0168067		0.0236794		0.0107143		0.0197309
0.0201681		0.0145719		0.0196429		0.0251121
0.0218487		0.0218579		0.0125		0.0143498
0.0218487		0.0127505		0.0107143		0.00717489
0.0218487		0.0163934		0.0107143		0.0107623
0.0134454		0.00728597		0.00714286		0.0143498
0.0151261		0.010929		0.0160714		0.00538117
0.0218487		0.0182149		0.0107143		0.0233184
0.0168067		0.0145719		0.025		0.0179372
0.0201681		0.0127505		0.00892857		0.0143498
0.0201681		0.00728597		0.00892857		0.0125561
0.0134454		0.0127505		0.0178571		0.0125561
0.0235294		0.0182149		0.0196429		0.0161435
0.0218487		0.0218579		0.0214286		0.0125561
0.0168067		0.0163934		0.00535714		0.0197309
0.00672269		0.00364299		0.0232143		0.0107623
0.0218487		0.0127505		0.0125		0.0161435
0.0184874		0.0145719		0.0214286		0.0143498
0.0235294		0.00546448		0.0142857		0.0197309
0.0151261		0.00546448		0.0125		0.0179372
0.0201681		0.0218579		0.0214286		0.00896861
0.0252101		0.0163934		0.0178571		0.0107623
0.0201681		0.0127505		0.00892857		0.00538117
0.0168067		0.0145719		0.0107143		0.0215247
0.0201681		0.0127505		0.0178571		0.0251121
0.0184874		0.0145719		0.0178571		0.0143498
0.0168067		0.0127505		0.0160714		0.00717489
0.010084		0.00728597		0.0125		0.0161435
0.0117647		0.0163934		0.0178571		0.0125561
0.0151261		0.00910747		0.0160714		0.0179372
0.010084		0.0127505		0.0285714		0.0179372
0.010084		0.0163934		0.0178571		0.0251121
0.0168067		0.0127505		0.0214286		0.0161435
0.0134454		0.0200364		0.00892857		0.0161435
0.0117647		0.0145719		0.0142857		0.0107623
0.010084		0.0127505		0.0160714		0.0197309
0.0218487		0.0218579		0.025		0.00896861
0.0117647		0.0145719		0.0196429		0.0107623
0.0218487		0.0182149		0.0178571		0.0233184
0.0268908		0.0163934		0.0160714		0.0143498
0.0168067		0.0145719		0.0178571		0.0197309
0.0151261		0.0236794		0.025		0.0179372
0.0235294		0.00728597		0.0142857		0.0233184
0.0168067		0.0145719		0.0232143		0.0179372
0.0184874		0.0145719		0.0142857		0.0304933
0.0201681		0.0127505		0.0142857		0.0233184
0.0201681		0.010929		0.0142857		0.0143498
0.0285714		0.0127505		0.0160714		0.0125561
0.0168067		0.0200364		0.0232143		0.00896861
0.0168067		0.0145719		0.0160714		0.0125561
0.0151261		0.0200364		0.0232143		0.0161435
0.0117647		0.00728597		0.0125		0.0179372
0.0252101		0.0218579		0.0178571		0.0161435
0.0184874		0.0145719		0.0125		0.0251121
0.0117647		0.0273224		0.0232143		0.00717489
0.0184874		0.00546448		0.0125		0.00896861
0.0134454		0.00728597		0.0214286		0.00538117
0.0168067		0.010929		0.0125		0.0233184
0.0184874		0.0163934		0.0107143		0.0197309
0.0117647		0.0145719		0.0214286		0.0161435
0.010084		0.0145719		0.0160714		0.0233184
0.010084		0.0200364		0.0196429		0.0179372
0.0117647		0.0255009		0.0142857		0.00896861
0.0168067		0.0236794		0.0232143		0.00538117
0.0168067		0.0127505		0.0214286		0.0125561
0.0134454		0.0163934		0.0160714		0.0197309
0.0184874		0.0200364		0.0232143		0.0233184
0.0184874		0.010929		0.0178571		0.0143498
0.0168067		0.00910747		0.0196429		0.0251121
0.0134454		0.010929		0.00892857		0.0143498
0.0151261		0.0127505		0.0196429		0.0197309
0.0184874		0.00728597		0.00892857		0.00896861
0.0168067		0.0127505		0.0178571		0.00896861
0.0218487		0.0200364		0.0214286		0.0125561
0.0184874		0.00910747		0.025		0.0143498
0.010084		0.0255009		0.025		0.0143498
0.0201681		0.010929		0.0142857		0.00896861
0.0184874		0.0255009		0.0196429		0.0179372
0.0151261		0.0127505		0.0160714		0.0286996
0.0168067		0.0145719		0.0214286		0.0161435
0.0117647		0.0145719		0.0214286		0.00896861
0.0235294		0.0255009		0.0214286		0.0143498
0.0201681		0.0145719		0.0196429		0.0143498
0.0117647		0.0182149		0.0160714		0.0179372
0.00840336		0.0218579		0.0214286		0.00896861
0.0151261		0.010929		0.0267857		0.0197309
0.0235294		0.010929		0.0214286		0.0251121
0.0201681		0.0182149		0.0196429		0.0215247
0.0235294		0.0127505		0.0196429		0.00896861
0.0151261		0.0163934		0.0196429		0.0161435
0.0235294		0.0163934		0.0107143		0.00896861
0.0201681		0.0127505		0.0178571		0.00717489
0.0201681		0.0182149		0.0160714		0.0143498
0.0134454		0.0145719		0.0178571		0.0125561
0.0184874		0.00910747		0.0196429		0.0143498
0.0134454		0.0145719		0.0142857		0.0197309
0.0151261		0.0182149		0.0107143		0.0125561
0.0268908		0.010929		0.0142857		0.0179372
0.0134454		0.00728597		0.00714286		0.0161435
0.0252101		0.0127505		0.0214286		0.0161435
0.0117647		0.0182149		0.00357143		0.0125561
0.0168067		0.0145719		0.0160714		0.0125561
0.0168067		0.0273224		0.0107143		0.0107623
0.00840336		0.0145719		0.0142857		0.0251121
0.0252101		0.0163934		0.0142857		0.032287
0.0218487		0.0145719		0.0107143		0.0143498
0.0168067		0.0127505		0.0214286		0.0107623
0.0252101		0.0200364		0.0196429		0.0143498
0.00840336		0.00910747		0.0160714		0.0179372
0.0201681		0.010929		0.0160714		0.0161435
0.0117647		0.0236794		0.00714286		0.0197309
0.0168067		0.0163934		0.0232143		0.0143498
0.0201681		0.0346084		0.0125		0.0107623
0.0117647		0.0145719		0.0142857		0.0197309
0.0285714		0.0145719		0.00714286		0.0179372
0.0218487		0.010929		0.0214286		0.00358744
0.0117647		0.0163934		0.025		0.0107623
0.0184874		0.0145719		0.0142857		0.0143498
0.0134454		0.0273224		0.0196429		0.0251121
0.0235294		0.0182149		0.0196429		0.0125561
0.0285714		0.0127505		0.0125		0.0179372
0.0218487		0.0236794		0.00892857		0.0197309
0.0184874		0.00728597		0.0107143		0.0143498
0.0151261		0.00546448		0.0178571		0.0143498
0.0134454		0.0163934		0.0107143		0.0143498
0.0151261		0.0200364		0.0160714		0.0161435
0.00336134		0.0291439		0.0142857		0.0179372
0.0184874		0.010929		0.00892857		0.0269058
0.0252101		0.0127505		0.0178571		0.0161435
0.0151261		0.0200364		0.0214286		0.0251121
0.0134454		0.00728597		0.0214286		0.0143498
0.0151261		0.010929		0.0160714		0.0143498
0.0218487		0.0182149		0.0178571		0.0233184
0.0218487		0.0163934		0.00892857		0.0161435
0.010084		0.010929		0.0178571		0.0179372
0.0184874		0.0236794		0.0107143		0.0125561
0.0151261		0.0163934		0.0142857		0.0107623
0.0151261		0.0127505		0.0107143		0.0197309
0.0151261		0.0145719		0.00892857		0.0179372
0.0218487		0.0127505		0.0142857		0.00538117
0.0151261		0.00910747		0.0196429		0.00896861
0.0117647		0.010929		0.0196429		0.0125561
0.0151261		0.0255009		0.0107143		0.0125561
0.0168067		0.0163934		0.0178571		0.0107623
0.0151261		0.0163934		0.0267857		0.0215247
0.0201681		0.0145719		0.00892857		0.00896861
0.00672269		0.0218579		0.0232143		0.0269058
0.0151261		0.00910747		0.0232143		0.0215247
0.0151261		0.0255009		0.0125		0.0143498
0.0151261		0.0200364		0.0142857		0.0125561
0.0184874		0.00728597		0.0196429		0.0143498
0.0151261		0.0218579		0.0178571		0.0179372
0.0218487		0.0218579		0.0196429		0.0197309
0.0302521		0.0182149		0.0142857		0.00896861
0.0184874		0.010929		0.0125		0.0161435
0.0184874		0.0255009		0.0125		0.0143498
0.0184874		0.0163934		0.0196429		0.00896861
0.0268908		0.0200364		0.025		0.0197309
0.0117647		0.0182149		0.0232143		0.0161435
0.0252101		0.0200364		0.0142857		0.0161435
0.0218487		0.0145719		0.0160714		0.0143498
0.0117647		0.010929		0.0196429		0.0143498
0.0218487		0.0163934		0.0160714		0.0179372
0.0218487		0.0218579		0.0178571		0.0197309
0.0151261		0.010929		0.0232143		0.0125561
0.0235294		0.0127505		0.0160714		0.0107623
0.0201681		0.00910747		0.0178571		0.0143498
0.0151261		0.0163934		0.0178571		0.0179372
0.0117647		0.010929		0.0214286		0.0107623
0.0184874		0.0236794		0.0125		0.0125561
0.010084		0.0145719		0.0142857		0.00717489
0.0151261		0.0127505		0.0160714		0.0161435
0.0168067		0.0236794		0.025		0.0107623
0.0252101		0.0182149		0.0178571		0.0125561
0.0268908		0.00728597		0.0232143		0.0107623
0.0117647		0.0145719		0.025		0.00896861
0.0235294		0.0218579		0.0160714		0.0125561
0.0218487		0.0200364		0.0107143		0.0269058
0.0168067		0.0182149		0.0142857		0.0269058
0.0151261		0.0200364		0.00714286		0.0143498
0.0168067		0.0182149		0.00714286		0.0125561
0.0117647		0.0145719		0.0107143		0.00717489
0.0235294		0.0182149		0.0196429		0.0197309
0.0218487		0.0127505		0.0107143		0.0125561
0.00840336		0.010929		0.0160714		0.0161435
0.0218487		0.00728597		0.0214286		0.0269058
0.0168067		0.0200364		0.0142857		0.0179372
0.010084		0.0163934		0.0160714		0.00358744
0.0168067		0.0236794		0.0178571		0.0143498
0.0117647		0.010929		0.0125		0.0197309
0.00840336		0.010929		0.0160714		0.0197309
0.0218487		0.00728597		0.0196429		0.0107623
0.0151261		0.0200364		0.0178571		0.0161435
0.0168067		0.0163934		0.0214286		0.0107623
0.0218487		0.00910747		0.0196429		0.00717489
0.0168067		0.0127505		0.0160714		0.0215247
0.0201681		0.0127505		0.0160714		0.0161435
0.0134454		0.0236794		0.0142857		0.0233184
0.0168067		0.0145719		0.00535714		0.0161435
0.0201681		0.0163934		0.00714286		0.0125561
0.00840336		0.010929		0.025		0.0233184
0.0184874		0.0145719		0.0107143		0.00538117
0.0117647		0.0127505		0.0142857		0.0161435
0.0168067		0.00910747		0.0107143		0.0107623
0.0268908		0.0182149		0.0214286		0.0161435
0.0201681		0.0145719		0.0160714		0.0215247
0.0151261		0.0236794		0.025		0.0179372
0.010084		0.0236794		0.0214286		0.0269058
0.0336134		0.0182149		0.0160714		0.0197309
0.0184874		0.0182149		0.0232143		0.0161435
0.0117647		0.010929		0.0160714		0.0161435
0.0134454		0.010929		0.0178571		0.0125561
0.0134454		0.0127505		0.0107143		0.0143498
0.0268908		0.0200364		0.0142857		0.0233184
0.0218487		0.0163934		0.0232143		0.00717489
0.0201681		0.0182149		0.00714286		0.0125561
0.0218487		0.00910747		0.0178571		0.0161435
0.0168067		0.0145719		0.0196429		0.0286996
0.0268908		0.0200364		0.0214286		0.0107623
0.0134454		0.0127505		0.0232143		0.0179372
0.0168067		0.0163934		0.0125		0.0251121
0.0134454		0.0200364		0.0107143		0.00538117
0.0134454		0.0127505		0.0125		0.0161435
0.0168067		0.0145719		0.0142857		0.00717489
0.0134454		0.0163934		0.0160714		0.0233184
0.00840336		0.0163934		0.0178571		0.00538117
0.0252101		0.00728597		0.0107143		0.0107623
0.0168067		0.0218579		0.0178571		0.0179372
0.0252101		0.00728597		0.0214286		0.00717489
0.010084		0.0182149		0.00892857		0.0215247
0.0235294		0.0236794		0.0142857		0.0215247
0.0134454		0.010929		0.0142857		0.0197309
0.0151261		0.0163934		0.0196429		0.0107623
0.0235294		0.0163934		0.0178571		0.0197309
0.0285714		0.0127505		0.0125		0.0215247
0.0168067		0.00910747		0.0196429		0.0197309
0.0151261		0.0200364		0.0142857		0.0179372
0.0151261		0.00728597		0.0196429		0.0161435
0.0151261		0.010929		0.0125		0.0125561
0.0218487		0.0218579		0.0214286		0.0286996
0.00840336		0.0145719		0.0214286		0.0161435
0.0134454		0.0145719		0.0339286		0.0161435
0.0151261		0.010929		0.0125		0.0233184
0.0151261		0.0218579		0.0125		0.0179372
0.0168067		0.0236794		0.0160714		0.0179372
0.0184874		0.010929		0.0160714		0.0161435
0.0201681		0.0127505		0.00714286		0.00896861
0.0151261		0.00728597		0.0125		0.0233184
0.0252101		0.0163934		0.0232143		0.00896861
0.00672269		0.0200364		0.0160714		0.0215247
0.0201681		0.010929		0.0178571		0.0233184
0.0134454		0.0127505		0.0232143		0.0143498
0.0218487		0.0145719		0.0107143		0.0179372
0.0201681		0.0163934		0.0142857		0.0143498
0.0151261		0.0218579		0.0125		0.0197309
0.0134454		0.0163934		0.0214286		0.0179372
0.0218487		0.0200364		0.0196429		0.0143498
0.0201681		0.00546448		0.0107143		0.0107623
0.0168067		0.00728597		0.0107143		0.0107623
0.0235294		0.010929		0.0125		0.0125561
0.0134454		0.010929		0.0178571		0.0197309
0.0117647		0.010929		0.0214286		0.0179372
0.0201681		0.00728597		0.00714286		0.0143498
0.0151261		0.0163934		0.0196429		0.0161435
0.0268908		0.0127505		0.0107143		0.00896861
0.0184874		0.010929		0.0107143		0.0143498
0.0352941		0.0236794		0.0125		0.0179372
0.0117647		0.0200364		0.0321429		0.0161435
0.0117647		0.0182149		0.0125		0.0107623
0.0184874		0.010929		0.0160714		0.0125561
0.0151261		0.0127505		0.0125		0.0215247
0.0184874		0.010929		0.0142857		0.0358744
0.0201681		0.0182149		0.0232143		0.00717489
0.0151261		0.010929		0.00535714		0.00896861
0.0201681		0.0182149		0.0142857		0.0197309
0.010084		0.0200364		0.0160714		0.0197309
0.0151261		0.0182149		0.0142857		0.0161435
0.0168067		0.010929		0.0178571		0.0215247
0.010084		0.0182149		0.0214286		0.0125561
0.0285714		0.0145719		0.0125		0.0197309
0.0201681		0.0182149		0.0107143		0.0125561
0.0168067		0.0145719		0.00892857		0.0143498
0.0352941		0.0127505		0.0160714		0.0179372
0.0117647		0.00910747		0.0196429		0.0143498
0.0302521		0.00728597		0.0107143		0.0197309
0.00672269		0.0182149		0.0160714		0.0179372
0.010084		0.0291439		0.0196429		0.0125561
0.0117647		0.0163934		0.0232143		0.0251121
0.0151261		0.0163934		0.0267857		0.0161435
0.0134454		0.0255009		0.0196429		0.0143498
0.0117647		0.010929		0.0107143		0.0107623
0.0201681		0.010929		0.0196429		0.0233184
0.0201681		0.010929		0.025		0.0143498
0.00840336		0.010929		0.0107143		0.0107623
0.0218487		0.0163934		0.0178571		0.0143498
0.0184874		0.0200364		0.0214286		0.0161435
0.0235294		0.0218579		0.00892857		0.0179372
0.0168067		0.0182149		0.0178571		0.0143498
0.010084		0.0127505		0.0214286		0.0143498
0.0134454		0.00546448		0.0321429		0.0143498
0.0235294		0.0218579		0.0196429		0.0107623
0.0168067		0.0182149		0.025		0.0143498
0.0134454		0.0218579		0.0214286		0.0179372
0.0218487		0.0200364		0.0178571		0.0107623
0.0168067		0.0182149		0.0160714		0.0125561
0.0134454		0.0182149		0.00892857		0.00538117
0.0184874		0.0127505		0.0232143		0.0161435
0.0218487		0.00910747		0.0107143		0.0161435
0.0268908		0.0236794		0.0107143		0.00896861
0.0201681		0.0127505		0.025		0.0161435
0.0151261		0.00910747		0.0285714		0.0197309
0.0134454		0.0218579		0.0125		0.0197309
0.0218487		0.00546448		0.0178571		0.0161435
0.0117647		0.0182149		0.0178571		0.0233184
0.0117647		0.0182149		0.0125		0.0143498
0.0151261		0.0255009		0.00714286		0.0161435
0.0201681		0.00910747		0.0142857		0.0197309
0.0235294		0.0218579		0.00892857		0.0233184
0.0201681		0.0200364		0.0196429		0.0161435
0.010084		0.0163934		0.0142857		0.0125561
0.0218487		0.010929		0.00892857		0.0215247
0.0134454		0.00910747		0.0214286		0.00717489
0.0252101		0.0200364		0.0160714		0.0143498
0.0168067		0.0309654		0.0285714		0.0197309
0.0184874		0.0255009		0.0196429		0.0143498
0.0201681		0.010929		0.0107143		0.0143498
0.0134454		0.010929		0.025		0.032287
0.0151261		0.0200364		0.0142857		0.0233184
0.0184874		0.0145719		0.0178571		0.00896861
0.010084		0.010929		0.0142857		0.0161435
0.0285714		0.0127505		0.00892857		0.0251121
0.00840336		0.0163934		0.0160714		0.0125561
0.010084		0.0127505		0.0232143		0.0215247
0.0184874		0.010929		0.0178571		0.0161435
0.0151261		0.0182149		0.0178571		0.0143498
0.0268908		0.00910747		0.0142857		0.00896861
0.010084		0.0236794		0.0160714		0.0125561
0.0184874		0.00728597		0.0160714		0.0125561
0.0134454		0.00546448		0.0214286		0.0197309
0.0151261		0.0182149		0.0125		0.0125561
0.010084		0.0218579		0.0107143		0.0125561
0.0168067		0.0127505		0.0142857		0.0197309
0.010084		0.0309654		0.00714286		0.0215247
0.0184874		0.00910747		0.0107143		0.0197309
0.0201681		0.0127505		0.0142857		0.0143498
0.0252101		0.00910747		0.0285714		0.0161435
0.0151261		0.0255009		0.00892857		0.0161435
0.0218487		0.0255009		0.0107143		0.0143498
0.0151261		0.0236794		0.0125		0.0161435
0.0268908		0.0163934		0.0142857		0.0197309
0.0184874		0.0182149		0.0232143		0.0179372
0.00840336		0.00910747		0.0392857		0.0161435
0.0168067		0.0218579		0.0214286		0.0161435
0.0151261		0.00910747		0.0107143		0.0143498
0.0168067		0.010929		0.0232143		0.0179372
0.0168067		0.00910747		0.0232143		0.0143498
0.0168067		0.0236794		0.0303571		0.0161435
0.0151261		0.0127505		0.00714286		0.0215247
0.0134454		0.0127505		0.0142857		0.0215247
0.0201681		0.0182149		0.0196429		0.0107623
0.0184874		0.0182149		0.0178571		0.0215247
0.0184874		0.0218579		0.0178571		0.0143498
0.0134454		0.0163934		0.0142857		0.0125561
0.0235294		0.0145719		0.0160714		0.0161435
0.010084		0.0145719		0.0232143		0.0215247
0.0168067		0.0127505		0.0178571		0.0179372
0.0184874		0.00728597		0.0160714		0.0107623
0.0134454		0.0163934		0.0107143		0.0179372
0.0151261		0.010929		0.0125		0.0107623
0.0151261		0.0255009		0.0160714		0.0143498
0.00840336		0.0218579		0.0196429		0.0179372
0.0252101		0.0200364		0.0125		0.0161435
0.0184874		0.0182149		0.00535714		0.0179372
0.010084		0.00546448		0.025		0.0125561
0.0201681		0.00910747		0.0125		0.0197309
0.0201681		0.010929		0.0178571		0.0197309
0.0151261		0.00546448		0.0196429		0.00538117
0.0235294		0.0145719		0.0178571		0.0107623
0.0117647		0.0127505		0.0178571		0.0233184
0.0151261		0.0163934		0.0125		0.0197309
0.0201681		0.010929		0.0160714		0.0197309
0.0252101		0.0145719		0.0107143		0.0161435
0.0252101		0.0127505		0.0178571		0.0107623
0.00504202		0.0127505		0.0107143		0.0161435
0.0117647		0.0218579		0.0142857		0.0125561
0.0218487		0.0163934		0.0142857		0.0143498
0.0252101		0.0163934		0.0125		0.0143498
0.0151261		0.0163934		0.0160714		0.0215247
0.010084		0.0218579		0.0178571		0.0161435
0.0218487		0.0182149		0.00892857		0.0197309
0.0235294		0.0145719		0.0160714		0.0179372
0.0168067		0.0236794		0.0196429		0.0143498
0.0151261		0.0163934		0.0196429		0.0161435
0.0151261		0.0127505		0.025		0.0179372
0.0134454		0.0200364		0.0107143		0.0107623
0.0117647		0.00546448		0.0160714		0.0107623
0.0252101		0.010929		0.0160714		0.0107623
0.0252101		0.0163934		0.0107143		0.0125561
0.0184874		0.010929		0.0178571		0.0286996
0.0151261		0.0145719		0.00714286		0.0179372
0.0151261		0.00910747		0.0160714		0.0107623
0.0201681		0.0127505		0.025		0.00896861
0.0151261		0.0218579		0.0196429		0.0179372
0.0218487		0.0182149		0.0125		0.0233184
0.0117647		0.00728597		0.0160714		0.0125561
0.0184874		0.0255009		0.00892857		0.0197309
0.0268908		0.0127505		0.0125		0.0143498
0.0218487		0.0236794		0.00714286		0.0143498
0.0117647		0.00910747		0.0107143		0.0233184
0.0134454		0.00910747		0.0125		0.00896861
0.0302521		0.0145719		0.0107143		0.0125561
0.0168067		0.0182149		0.0214286		0.00896861
0.0184874		0.0236794		0.00892857		0.0215247
0.0235294		0.0145719		0.0178571		0.0143498
0.0184874		0.0145719		0.0142857		0.0107623
0.0201681		0.0236794		0.0160714		0.0125561
0.0252101		0.0182149		0.00892857		0.0251121
0.0134454		0.00910747		0.00714286		0.00717489
0.0168067		0.0182149		0.0160714		0.0161435
0.0184874		0.0163934		0.0142857		0.0143498
0.0218487		0.0127505		0.0125		0.0107623
0.0168067		0.0163934		0.00892857		0.0143498
0.0184874		0.0182149		0.0232143		0.0125561
0.0151261		0.0182149		0.0196429		0.0107623
0.0218487		0.0127505		0.0178571		0.0125561
0.0151261		0.0200364		0.0196429		0.0215247
0.0168067		0.0127505		0.0142857		0.0125561
0.0168067		0.0200364		0.0107143		0.0233184
0.0252101		0.0163934		0.0125		0.0161435
0.0134454		0.0127505		0.025		0.0125561
0.0151261		0.0127505		0.0125		0.0125561
0.0201681		0.0145719		0.025		0.0197309
0.0117647		0.0145719		0.0196429		0.0107623
0.0151261		0.0182149		0.0142857		0.0125561
0.0252101		0.00910747		0.0160714		0.0251121
0.0319328		0.010929		0.0178571		0.0161435
0.0184874		0.0200364		0.0196429		0.0143498
0.0201681		0.0218579		0.0214286		0.00896861
0.0168067		0.0182149		0.0142857		0.0197309
0.0218487		0.0163934		0.0142857		0.0125561
0.0168067		0.0127505		0.025		0.00538117
0.0184874		0.0163934		0.00714286		0.0143498
0.0168067		0.010929		0.0232143		0.0197309
0.0201681		0.010929		0.0178571		0.0215247
0.0184874		0.0255009		0.0125		0.0107623
0.0117647		0.0127505		0.0107143		0.0143498
0.0235294		0.0145719		0.0107143		0.0161435
0.0235294		0.0255009		0.0125		0.00717489
0.0201681		0.0255009		0.0107143		0.0215247
0.0252101		0.0127505		0.0214286		0.0125561
0.0134454		0.0218579		0.0178571		0.0161435
0.0285714		0.010929		0.0160714		0.0161435
0.0218487		0.0218579		0.0142857		0.0197309
0.0184874		0.0200364		0.0107143		0.0107623
0.0201681		0.010929		0.0125		0.0161435
0.010084		0.0200364		0.00535714		0.0179372
0.0184874		0.0163934		0.0196429		0.0233184
0.0134454		0.010929		0.0178571		0.00538117
0.0134454		0.0145719		0.0142857		0.0107623
0.0168067		0.0255009		0.0196429		0.0143498
0.0268908		0.0182149		0.025		0.0179372
0.0117647		0.0127505		0.00892857		0.00896861
0.0168067		0.0200364		0.0214286		0.0251121
0.0184874		0.0163934		0.0178571		0.0143498
0.0117647		0.00546448		0.0142857		0.0215247
0.0151261		0.0182149		0.0160714		0.0143498
0.0151261		0.0255009		0.0178571		0.0269058
0.00840336		0.0236794		0.00714286		0.0215247
0.0184874		0.0163934		0.0178571		0.0215247
0.0117647		0.0145719		0.0267857		0.0143498
0.0151261		0.0255009		0.0107143		0.00896861
0.0252101		0.0127505		0.0107143		0.0161435
0.0151261		0.0127505		0.0160714		0.0179372
0.0201681		0.00728597		0.0178571		0.00896861
0.0184874		0.0163934		0.0125		0.0215247
0.0134454		0.0163934		0.0178571		0.0215247
0.0168067		0.0182149		0.0339286		0.0197309
0.0168067		0.0218579		0.0178571		0.0161435
0.0252101		0.010929		0.0107143		0.0107623
0.0252101		0.0127505		0.0178571		0.0215247
0.0151261		0.0127505		0.0232143		0.0215247
0.010084		0.0218579		0.0178571		0.0233184
0.0117647		0.010929		0.0125		0.0215247
0.0235294		0.0163934		0.00714286		0.0179372
0.0134454		0.0182149		0.0125		0.0233184
0.0168067		0.0200364		0.0142857		0.0143498
0.0184874		0.0236794		0.0178571		0.0125561
0.0268908		0.0127505		0.0125		0.0179372
0.0184874		0.0182149		0.0196429		0.0251121
0.0184874		0.0236794		0.0160714		0.0269058
0.010084		0.0163934		0.0125		0.0161435
0.0184874		0.0127505		0.0142857		0.0125561
0.0218487		0.0145719		0.0178571		0.0143498
0.0151261		0.0163934		0.0232143		0.0286996
0.0151261		0.010929		0.0125		0.0233184
0.0117647		0.0218579		0.0125		0.0179372
0.010084		0.0182149		0.0125		0.0179372
0.00840336		0.0182149		0.0196429		0.0143498
0.0134454		0.0145719		0.00892857		0.0143498
0.0184874		0.0127505		0.0196429		0.0179372
0.0168067		0.0218579		0.0178571		0.0125561
0.00672269		0.0163934		0.00892857		0.0143498
0.0201681		0.0145719		0.0232143		0.00717489
0.0218487		0.0255009		0.0196429		0.0233184
0.00840336		0.010929		0.0142857		0.0143498
0.00840336		0.010929		0.0232143		0.0215247
0.0218487		0.0273224		0.0160714		0.0161435
0.0218487		0.0182149		0.0321429		0.0197309
0.0151261		0.010929		0.00714286		0.00717489
0.0168067		0.0163934		0.0214286		0.0179372
0.0134454		0.00728597		0.0125		0.0125561
0.00672269		0.0200364		0.0142857		0.0125561
0.0134454		0.010929		0.0214286		0.0125561
0.0184874		0.0236794		0.00535714		0.0197309
0.0218487		0.0145719		0.0160714		0.0179372
0.0168067		0.0200364		0.0125		0.0143498
0.0201681		0.0145719		0.025		0.0179372
0.0151261		0.0182149		0.0142857		0.0107623
0.0184874		0.00910747		0.0125		0.0143498
0.0218487		0.0163934		0.025		0.0215247
0.0201681		0.010929		0.0196429		0.0251121
0.0117647		0.010929		0.0196429		0.0215247
0.0184874		0.0145719		0.00892857		0.00358744
0.0201681		0.010929		0.0285714		0.0125561
0.0218487		0.0127505		0.0160714		0.0143498
0.0151261		0.0163934		0.0214286		0.0197309
0.0151261		0.0200364		0.0196429		0.0161435
0.0168067		0.00910747		0.00714286		0.0125561
0.0168067		0.0163934		0.0178571		0.0107623
0.0201681		0.0127505		0.0160714		0.0125561
0.0201681		0.0200364		0.0125		0.0107623
0.0134454		0.0236794		0.0303571		0.0197309
0.0134454		0.0182149		0.0125		0.0161435
0.010084		0.0163934		0.00535714		0.0197309
0.0168067		0.0127505		0.0142857		0.00538117
0.0252101		0.0127505		0.0160714		0.00896861
0.0134454		0.0182149		0.00535714		0.0107623
0.00840336		0.0127505		0.0142857		0.0179372
0.0218487		0.0218579		0.0107143		0.0161435
0.0168067		0.00910747		0.0107143		0.0143498
0.0235294		0.0163934		0.0178571		0.00896861
0.0252101		0.010929		0.00892857		0.0143498
0.0168067		0.0163934		0.0196429		0.0107623
0.0168067		0.0145719		0.0178571		0.0161435
0.0117647		0.0236794		0.0107143		0.0143498
0.0184874		0.0163934		0.00714286		0.0161435
0.0168067		0.0163934		0.0107143		0.0125561
0.0235294		0.0200364		0.0160714		0.0161435
0.0168067		0.0200364		0.0178571		0.0107623
0.0134454		0.0127505		0.0214286		0.0125561
0.0117647		0.010929		0.0125		0.0107623
0.0151261		0.0200364		0.0125		0.0125561
0.0134454		0.00910747		0.0178571		0.0161435
0.0184874		0.0163934		0.0214286		0.0179372
0.0151261		0.0200364		0.0196429		0.0143498
0.0168067		0.010929		0.00535714		0.0125561
0.0218487		0.010929		0.00714286		0.0143498
0.0134454		0.0273224		0.0107143		0.0161435
0.0252101		0.0127505		0.0285714		0.0233184
0.0268908		0.0182149		0.0160714		0.0251121
0.0134454		0.00910747		0.00892857		0.0179372
0.00840336		0.0218579		0.0107143		0.0107623
0.0134454		0.010929		0.0232143		0.0215247
0.0134454		0.00910747		0.0142857		0.0215247
0.0134454		0.00728597		0.0160714		0.0251121
0.0117647		0.0182149		0.0142857		0.0251121
0.0184874		0.0200364		0.0142857		0.0125561
0.0201681		0.00728597		0.0196429		0.0161435
0.0117647		0.0163934		0.00892857		0.00717489
0.0184874		0.0145719		0.0232143		0.0125561
0.0117647		0.00910747		0.0125		0.0161435
0.0184874		0.010929		0.0285714		0.0251121
0.0117647		0.0163934		0.0178571		0.0143498
0.0218487		0.0145719		0.0178571		0.0179372
0.0218487		0.0163934		0.0178571		0.0179372
0.0117647		0.0145719		0.0107143		0.0143498
0.00840336		0.0127505		0.0303571		0.00896861
0.0235294		0.0236794		0.0107143		0.0143498
0.0168067		0.0182149		0.0160714		0.0161435
0.0168067		0.00910747		0.0107143		0.0125561
0.0134454		0.0145719		0.0214286		0.0215247
0.00840336		0.0218579		0.0142857		0.0161435
0.0252101		0.0145719		0.0142857		0.0233184
0.0201681		0.0255009		0.0142857		0.0161435
0.0168067		0.0127505		0.0142857		0.0179372
0.0252101		0.0273224		0.0125		0.00896861
0.0268908		0.0218579		0.0178571		0.0215247
0.0252101		0.0200364		0.0160714		0.0161435
0.0151261		0.00910747		0.0285714		0.0107623
0.0168067		0.0145719		0.0178571		0.0251121
0.0201681		0.0127505		0.0142857		0.00717489
0.010084		0.0127505		0.00714286		0.0197309
0.0252101		0.0200364		0.0214286		0.0197309
0.0218487		0.0200364		0.0232143		0.0107623
0.0184874		0.0182149		0.0125		0.0215247
0.0168067		0.0163934		0.0142857		0.0161435
0.0201681		0.0127505		0.0125		0.0215247
0.0117647		0.0145719		0.0196429		0.00717489
0.0134454		0.00910747		0.0107143		0.0161435
0.0168067		0.00910747		0.0107143		0.00717489
0.0151261		0.00910747		0.0285714		0.0215247
0.0134454		0.010929		0.0214286		0.0161435
0.0151261		0.0200364		0.0160714		0.0125561
0.0218487		0.0236794		0.0196429		0.0161435
0.0184874		0.00910747		0.0142857		0.0107623
0.0252101		0.0200364		0.0160714		0.0179372
0.0184874		0.00546448		0.00535714		0.0215247
0.0151261		0.0236794		0.00535714		0.0215247
0.0218487		0.0163934		0.0214286		0.0179372
0.0302521		0.010929		0.0160714		0.0161435
0.0117647		0.0127505		0.0125		0.0143498
0.010084		0.010929		0.0178571		0.0233184
0.0184874		0.0182149		0.0107143		0.0251121
0.0168067		0.0182149		0.0178571		0.0143498
0.0117647		0.0127505		0.0160714		0.00896861
0.0134454		0.0127505		0.00714286		0.0125561
0.0218487		0.00728597		0.0178571		0.0107623
0.0218487		0.00910747		0.0196429		0.0161435
0.0201681		0.0236794		0.0160714		0.0161435
0.0134454		0.0127505		0.0107143		0.0125561
0.0218487		0.0182149		0.0142857		0.0125561
0.0235294		0.0163934		0.0196429		0.0286996
0.0285714		0.0127505		0.0196429		0.0143498
0.0134454		0.0163934		0.0214286		0.0125561
0.010084		0.0145719		0.00892857		0.00538117
0.010084		0.00728597		0.00714286		0.0179372
0.0184874		0.0127505		0.0196429		0.0161435
0.0151261		0.00364299		0.0107143		0.00896861
0.010084		0.010929		0.0196429		0.0143498
0.0201681		0.0236794		0.0232143		0.0215247
0.0218487		0.0236794		0.0142857		0.0161435
0.010084		0.0218579		0.0178571		0.0179372
0.0117647		0.0200364		0.0107143		0.0107623
0.0151261		0.0127505		0.0160714		0.0125561
0.0218487		0.0145719		0.0232143		0.00358744
0.010084		0.0163934		0.0125		0.0233184
0.0184874		0.0218579		0.0267857		0.0107623
0.0151261		0.0236794		0.0178571		0.0197309
0.0235294		0.00728597		0.0232143		0.0143498
0.0386555		0.0163934		0.0232143		0.0107623
0.0184874		0.0236794		0.0125		0.00538117
0.0168067		0.0127505		0.0107143		0.0197309
0.0184874		0.00910747		0.0303571		0.0125561
0.0151261		0.00728597		0.0196429		0.0125561
0.0168067		0.0218579		0.0178571		0.0161435
0.0184874		0.00546448		0.0214286		0.00538117
0.0218487		0.0163934		0.0125		0.0161435
0.0168067		0.010929		0.0178571		0.0161435
0.0285714		0.010929		0.0107143		0.0179372
0.0184874		0.010929		0.0160714		0.0161435
0.0235294		0.0291439		0.0125		0.0143498
0.0201681		0.0127505		0.0107143		0.0161435
0.0117647		0.0145719		0.0125		0.0179372
0.0184874		0.0200364		0.0303571		0.0233184
0.00672269		0.0236794		0.0160714		0.0179372
0.0184874		0.00910747		0.0196429		0.0125561
0.010084		0.0145719		0.0125		0.0215247
0.0252101		0.0218579		0.0178571		0.0161435
0.0151261		0.00728597		0.0107143		0.0143498
0.0201681		0.0200364		0.0232143		0.00896861
0.0168067		0.0145719		0.0160714		0.0179372
0.0151261		0.0218579		0.00892857		0.0215247
0.0235294		0.0182149		0.025		0.0161435
0.0168067		0.0200364		0.0214286		0.00896861
0.00504202		0.0182149		0.0160714		0.0251121
0.00840336		0.0127505		0.0196429		0.0143498
0.0252101		0.0163934		0.0142857		0.0179372
0.0218487		0.0163934		0.0142857		0.0179372
0.0168067		0.00728597		0.0160714		0.0251121
0.0201681		0.0127505		0.0214286		0.00717489
0.0235294		0.0163934		0.0107143		0.0107623
0.0218487		0.0127505		0.0142857		0.0107623
0.0134454		0.0163934		0.0178571		0.0107623
0.0151261		0.0200364		0.0178571		0.00717489
0.0117647		0.0273224		0.0142857		0.0161435
0.0268908		0.0236794		0.0107143		0.00538117
0.0201681		0.0163934		0.0160714		0.0179372
0.0117647		0.0163934		0.0214286		0.0215247
0.0117647		0.0182149		0.0125		0.0143498
0.0168067		0.0218579		0.0214286		0.0197309
0.0184874		0.0218579		0.0196429		0.0179372
0.010084		0.0163934		0.0142857		0.0197309
0.0117647		0.0200364		0.0196429		0.00538117
0.0235294		0.010929		0.0303571		0.00717489
0.0218487		0.0236794		0.0178571		0.0197309
0.010084		0.00546448		0.0160714		0.0143498
0.0168067		0.0182149		0.0160714		0.0179372
0.0184874		0.0218579		0.0160714		0.0197309
0.0151261		0.0200364		0.0196429		0.0215247
0.0117647		0.00728597		0.0160714		0.0161435
0.0184874		0.0145719		0.0178571		0.0179372
0.0134454		0.0145719		0.0142857		0.00896861
0.0218487		0.0163934		0.0142857		0.0286996
0.0184874		0.0145719		0.0125		0.00358744
0.0151261		0.00728597		0.0232143		0.0233184
0.0252101		0.0182149		0.00892857		0.0197309
0.0235294		0.0127505		0.0107143		0.0179372
0.0184874		0.0200364		0.0267857		0.0179372
0.0302521		0.0200364		0.0160714		0.0233184
0.0168067		0.00364299		0.0125		0.0107623
0.0117647		0.0145719		0.0196429		0.0179372
0.0235294		0.0163934		0.0125		0.00896861
0.00840336		0.00910747		0.0267857		0.0197309
0.0151261		0.0236794		0.0107143		0.0179372
0.0168067		0.010929		0.0142857		0.0215247
0.0235294		0.0236794		0.0196429		0.0233184
0.0184874		0.0145719		0.0178571		0.0197309
0.0184874		0.0273224		0.0232143		0.0161435
0.0235294		0.0163934		0.0160714		0.00358744
0.0151261		0.0236794		0.0178571		0.0179372
0.010084		0.00546448		0.0125		0.0161435
0.0168067		0.0145719		0.00714286		0.00538117
0.010084		0.00910747		0.0160714		0.00717489
0.0168067		0.0163934		0.0196429		0.0143498
0.0201681		0.0127505		0.0178571		0.0107623
0.0134454		0.00728597		0.0125		0.0125561
0.0151261		0.0291439		0.0214286		0.0197309
0.0151261		0.0218579		0.0178571		0.0107623
0.0117647		0.0127505		0.0160714		0.0125561
0.0117647		0.010929		0.00892857		0.0125561
0.0201681		0.0218579		0.00892857		0.0161435
0.0168067		0.0200364		0.0107143		0.0161435
0.0252101		0.0200364		0.0196429		0.00896861
0.0201681		0.0163934		0.0232143		0.0125561
0.0117647		0.0236794		0.0214286		0.0269058
0.0184874		0.00546448		0.0196429		0.0143498
0.0252101		0.00910747		0.0125		0.0143498
0.0268908		0.0145719		0.0232143		0.0143498
0.0151261		0.00910747		0.0125		0.0179372
0.0201681		0.0127505		0.0232143		0.00717489
0.0168067		0.0346084		0.0142857		0.0143498
0.0134454		0.0163934		0.0107143		0.0161435
0.0201681		0.0273224		0.0232143		0.0143498
0.0184874		0.0145719		0.00892857		0.00717489
0.0168067		0.00910747		0.0160714		0.00717489
0.0218487		0.0200364		0.0125		0.0215247
0.0134454		0.0145719		0.0196429		0.0107623
0.0184874		0.0163934		0.0107143		0.00896861
0.0151261		0.0127505		0.0232143		0.0161435
0.0201681		0.0255009		0.0160714		0.0143498
0.0117647		0.0145719		0.025		0.0215247
0.0134454		0.0163934		0.0178571		0.0179372
0.0235294		0.0127505		0.0160714		0.00717489
0.0168067		0.0218579		0.025		0.0125561
0.0117647		0.0127505		0.0178571		0.0125561
0.0151261		0.0182149		0.0142857		0.0233184
0.0151261		0.0163934		0.0196429		0.0143498
0.00840336		0.0182149		0.0196429		0.0233184
0.0151261		0.0273224		0.0107143		0.0197309
0.0117647		0.0145719		0.00714286		0.0179372
0.0117647		0.0218579		0.0196429		0.00896861
0.0235294		0.0163934		0.0178571		0.0107623
0.0235294		0.0182149		0.0142857		0.0107623
0.0117647		0.0127505		0.0232143		0.0125561
0.0168067		0.0182149		0.0178571		0.0215247
0.0168067		0.00728597		0.0178571		0.0179372
0.0134454		0.00546448		0.0285714		0.0143498
0.0168067		0.0163934		0.0107143		0.0233184
0.0168067		0.010929		0.0232143		0.0143498
0.0184874		0.0182149		0.0160714		0.0107623
0.0285714		0.0127505		0.0214286		0.00896861
0.010084		0.0200364		0.0214286		0.0215247
0.0201681		0.0145719		0.0142857		0.0143498
0.0117647		0.0127505		0.0178571		0.0125561
0.0218487		0.00910747		0.0178571		0.0215247
0.0134454		0.0145719		0.0232143		0.0161435
0.0235294		0.010929		0.0142857		0.0125561
0.0168067		0.0145719		0.0125		0.0143498
0.0168067		0.00546448		0.0196429		0.0286996
0.0184874		0.0163934		0.0142857		0.0143498
0.0168067		0.00728597		0.0196429		0.0215247
0.0184874		0.00910747		0.025		0.0269058
0.0168067		0.0163934		0.0178571		0.0197309
0.0117647		0.0218579		0.0125		0.0107623
0.0151261		0.00910747		0.0178571		0.0269058
0.010084		0.0182149		0.0160714		0.0107623
0.0201681		0.0145719		0.0214286		0.0251121
0.0117647		0.0145719		0.0178571		0.0197309
0.010084		0.010929		0.0125		0.0197309
0.010084		0.0127505		0.0214286		0.0143498
0.0218487		0.0163934		0.0107143		0.0125561
0.0184874		0.0273224		0.0196429		0.0233184
0.0168067		0.00910747		0.0160714		0.0197309
0.0151261		0.0145719		0.0196429		0.0215247
0.0201681		0.0400729		0.0125		0.0233184
0.0268908		0.0182149		0.0142857		0.0251121
0.0168067		0		0.0125		0.0179372
0.0218487		0.0163934		0.0107143		0.0215247
0.0201681		0.0145719		0.0142857		0.0179372
0.0134454		0.0163934		0.0125		0.0197309
0.0201681		0.010929		0.0178571		0.0161435
0.0134454		0.0200364		0.0214286		0.00717489
0.0168067		0.0145719		0.0142857		0.0179372
0.0117647		0.00910747		0.0142857		0.0197309
0.0168067		0.0145719		0.0160714		0.0125561
0.0168067		0.0127505		0.0142857		0.0107623
0.0151261		0.0127505		0.00892857		0.0125561
0.0201681		0.0163934		0.0125		0.0233184
0.0201681		0.0127505		0.0125		0.0161435
0.0201681		0.0182149		0.0178571		0.0197309
0.0184874		0.0182149		0.0178571		0.0143498
0.0151261		0.0127505		0.0142857		0.0215247
0.00672269		0.0145719		0.0107143		0.00896861
0.0235294		0.0218579		0.0196429		0.0161435
0.010084		0.0182149		0.0196429		0.0197309
0.0201681		0.010929		0.0107143		0.0179372
0.0168067		0.0218579		0.0178571		0.0125561
0.0268908		0.00728597		0.0196429		0.0251121
0.00504202		0.0182149		0.0125		0.0286996
0.0218487		0.0163934		0.0196429		0.00896861
0.0268908		0.0236794		0.025		0.0107623
0.0168067		0.00728597		0.00714286		0.0125561
0.010084		0.0182149		0.0125		0.00717489
0.0151261		0.0163934		0.0142857		0.0179372
0.010084		0.0145719		0.0142857		0.0107623
0.0134454		0.00910747		0.0214286		0.0161435
0.010084		0.0236794		0.00892857		0.0143498
0.0184874		0.0218579		0.0160714		0.0161435
0.0134454		0.0182149		0.025		0.0233184
0.0134454		0.0163934		0.0125		0.0125561
0.0117647		0.0200364		0.0125		0.0107623
0.0201681		0.0182149		0.0196429		0.0233184
0.0218487		0.010929		0.0142857		0.0197309
0.0168067		0.0127505		0.0285714		0.0233184
0.010084		0.00364299		0.0125		0.0161435
0.0268908		0.0127505		0.0196429		0.0197309
0.0168067		0.0182149		0.0214286		0.0161435
0.0151261		0.0236794		0.0196429		0.0161435
0.0184874		0.0145719		0.0178571		0.0161435
0.0168067		0.0182149		0.0232143		0.00896861
0.0184874		0.0145719		0.0107143		0.0179372
0.0168067		0.0182149		0.0214286		0.0179372
0.0151261		0.010929		0.00714286		0.0161435
0.010084		0.0218579		0.0142857		0.0161435
0.0252101		0.00910747		0.0160714		0.0125561
0.00840336		0.0218579		0.0160714		0.00538117
0.0168067		0.00546448		0.0214286		0.0107623
0.0134454		0.0145719		0.0160714		0.0269058
0.0184874		0.0163934		0.0125		0.0107623
0.0151261		0.0127505		0.0125		0.0161435
0.0168067		0.0145719		0.0160714		0.00896861
0.0218487		0.00546448		0.0160714		0.0251121
0.0252101		0.0236794		0.0107143		0.0251121
0.0184874		0.0127505		0.0196429		0.0143498
0.0117647		0.0145719		0.0107143		0.0233184
0.0117647		0.0163934		0.0196429		0.0233184
0.0201681		0.0182149		0.0125		0.0215247
0.0184874		0.0255009		0.0178571		0.0107623
0.0168067		0.0163934		0.0125		0.0143498
0.00504202		0.0218579		0.0142857		0.0125561
0.0134454		0.0200364		0.0232143		0.0143498
0.0184874		0.0145719		0.0232143		0.0143498
0.0151261		0.0145719		0.0214286		0.0125561
0.0252101		0.0200364		0.025		0.0233184
0.0151261		0.0218579		0.0107143		0.00717489
0.0235294		0.0145719		0.0125		0.0251121
0.0184874		0.0127505		0.0142857		0.0233184
0.0168067		0.00728597		0.0142857		0.0107623
0.0285714		0.010929		0.0214286		0.0125561
0.0168067		0.0163934		0.0178571		0.0125561
0.0168067		0.0218579		0.0178571		0.0233184
0.0134454		0.0127505		0.0196429		0.0125561
0.0218487		0.0273224		0.0285714		0.0215247
0.0184874		0.0255009		0.025		0.0197309
0.0134454		0.0127505		0.00535714		0.0125561
0.0117647		0.0200364		0.0125		0.0197309
0.0252101		0.0200364		0.0160714		0.0161435
0.0268908		0.0163934		0.0178571		0.0143498
0.0302521		0.0145719		0.0160714		0.0143498
0.0184874		0.00910747		0.0142857		0.0143498
0.0184874		0.00728597		0.025		0.0233184
0.0218487		0.0127505		0.0107143		0.0161435
0.0117647		0.0200364		0.0267857		0.0215247
0.010084		0.00728597		0.0178571		0.0143498
0.0151261		0.0182149		0.0125		0.0197309
0.0201681		0.0200364		0.0214286		0.0143498
0.0184874		0.0273224		0.0232143		0.0269058
0.0218487		0.00546448		0.0196429		0.0233184
0.0184874		0.0163934		0.0232143		0.00717489
0.0151261		0.0163934		0.0142857		0.0125561
0.0252101		0.0200364		0.0178571		0.0197309
0.0168067		0.0163934		0.0160714		0.0179372
0.0117647		0.0182149		0.0125		0.0197309
0.0168067		0.0163934		0.0142857		0.00896861
0.0184874		0.0145719		0.0196429		0.0215247
0.0117647		0.0145719		0.0214286		0.0161435
0.0184874		0.00546448		0.00357143		0.0179372
0.0168067		0.010929		0.0125		0.0125561
0.0201681		0.0218579		0.0107143		0.0125561
0.0134454		0.0163934		0.00714286		0.0179372
0.0151261		0.0127505		0.0107143		0.0233184
0.0218487		0.0200364		0.0196429		0.0179372
0.0268908		0.0255009		0.00714286		0.0161435
0.0117647		0.0163934		0.0232143		0.0251121
0.0184874		0.0163934		0.0107143		0.0161435
0.0201681		0.0218579		0.0214286		0.0107623
0.0235294		0.0127505		0.0142857		0.0143498
0.00504202		0.0145719		0.0125		0.0215247
0.0201681		0.0200364		0.0160714		0.00717489
0.0117647		0.0309654		0.0196429		0.0179372
0.0184874		0.0182149		0.00714286		0.00896861
0.0168067		0.0127505		0.00892857		0.0143498
0.0252101		0.0182149		0.0142857		0.00896861
0.0134454		0.0182149		0.0214286		0.0107623
0.010084		0.0200364		0.0142857		0.0107623
0.00672269		0.00546448		0.0107143		0.0215247
0.0201681		0.0127505		0.0214286		0.0107623
0.0235294		0.00910747		0.0196429		0.0179372
0.0134454		0.0273224		0.0232143		0.0197309
0.0117647		0.0182149		0.0125		0.0143498
0.0184874		0.0200364		0.0142857		0.0179372
0.0117647		0.00546448		0.0160714		0.00717489
0.0117647		0.0145719		0.0196429		0.0179372
0.0218487		0.0127505		0.0125		0.0233184
0.0151261		0.0182149		0.00892857		0.0215247
0.0403361		0.0255009		0.00714286		0.00896861
0.0151261		0.0182149		0.0125		0.0197309
0.0168067		0.010929		0.0107143		0.0161435
0.0168067		0.0127505		0.0214286		0.0125561
0.0268908		0.0218579		0.00892857		0.0197309
0.00840336		0.0127505		0.0196429		0.0107623
0.0201681		0.0182149		0.0160714		0.0179372
0.0218487		0.010929		0.025		0.0107623
0.00336134		0.00910747		0.0196429		0.0233184
0.0184874		0.0255009		0.0125		0.0161435
0.0168067		0.0127505		0.00714286		0.0179372
0.0184874		0.0200364		0.00892857		0.0179372
0.010084		0.0218579		0.0142857		0.0125561
0.0235294		0.0163934		0.00892857		0.00717489
0.0151261		0.0182149		0.0142857		0.0125561
0.0184874		0.00910747		0.0178571		0.0143498
0.0134454		0.0163934		0.0142857		0.0251121
0.0168067		0.00910747		0.0196429		0.0125561
0.0184874		0.0218579		0.0160714		0.0125561
0.0117647		0.0236794		0.0214286		0.0125561
0.0235294		0.0145719		0.0142857		0.0269058
0.0151261		0.0145719		0.0196429		0.0215247
0.0151261		0.0236794		0.0125		0.0161435
0.0252101		0.0127505		0.0178571		0.0269058
0.0235294		0.0218579		0.0107143		0.00896861
0.0151261		0.0145719		0.0160714		0.0161435
0.0252101		0.0182149		0.0285714		0.0125561
0.0285714		0.0200364		0.0178571		0.0197309
0.0218487		0.010929		0.0178571		0.0161435
0.0168067		0.0163934		0.0125		0.0161435
0.0218487		0.0145719		0.0178571		0.0179372
0.010084		0.0163934		0.0232143		0.0125561
0.0151261		0.0182149		0.0232143		0.00538117
0.0218487		0.0200364		0.0160714		0.0215247
0.0201681		0.0127505		0.0232143		0.0125561
0.0201681		0.00728597		0.0160714		0.0233184
0.0117647		0.0218579		0.0232143		0.0197309
0.0151261		0.0236794		0.0178571		0.0233184
0.0151261		0.0127505		0.0107143		0.0143498
0.0151261		0.010929		0.0178571		0.0179372
0.0184874		0.0255009		0.0160714		0.0179372
0.010084		0.0182149		0.0107143		0.0197309
0.0218487		0.0273224		0.0160714		0.0251121
0.0134454		0.0182149		0.0160714		0.0125561
0.0168067		0.0255009		0.0142857		0.0179372
0.0151261		0.0163934		0.0178571		0.00896861
0.0151261		0.0200364		0.0142857		0.0107623
0.0218487		0.0145719		0.0160714		0.0143498
0.0151261		0.0163934		0.0232143		0.00538117
0.0168067		0.0145719		0.00892857		0.0107623
0.0184874		0.0200364		0.0142857		0.0197309
0.010084		0.0145719		0.0196429		0.00896861
0.0201681		0.0163934		0.00892857		0.0215247
0.0168067		0.00910747		0.0107143		0.0233184
0.0134454		0.0145719		0.0196429		0.0161435
0.0201681		0.0309654		0.0142857		0.0251121
0.0151261		0.00546448		0.0285714		0.00896861
0.0134454		0.0182149		0.0267857		0.0197309
0.00840336		0.0182149		0.0160714		0.0215247
0.0218487		0.0145719		0.00535714		0.0197309
0.0235294		0.0163934		0.0178571		0.0125561
0.0168067		0.0273224		0.0125		0.0107623
0.0151261		0.0127505		0.0125		0.0161435
0.0168067		0.0218579		0.0107143		0.0161435
0.0151261		0.0163934		0.0214286		0.00896861
0.0201681		0.0182149		0.0160714		0.0161435
0.0117647		0.0145719		0.0160714		0.0143498
0.0285714		0.0236794		0.0142857		0.0197309
0.0168067		0.0182149		0.0178571		0.0197309
0.0151261		0.0182149		0.0160714		0.0125561
0.0168067		0.0127505		0.0142857		0.0215247
0.0184874		0.0163934		0.0178571		0.0107623
0.0151261		0.0127505		0.00892857		0.0215247
0.0235294		0.0218579		0.0214286		0.0143498
0.0235294		0.0182149		0.00714286		0.00538117
0.0168067		0.0127505		0.0160714		0.00896861
0.0117647		0.00728597		0.0196429		0.00896861
0.0134454		0.0236794		0.0196429		0.0161435
0.0168067		0.0163934		0.0142857		0.0251121
0.0117647		0.0127505		0.0107143		0.0143498
0.0134454		0.0327869		0.0142857		0.0107623
0.010084		0.0127505		0.00892857		0.0215247
0.0151261		0.0127505		0.025		0.00896861
0.0252101		0.0145719		0.0214286		0.0197309
0.0201681		0.0127505		0.0107143		0.0161435
0.0235294		0.0145719		0.0142857		0.0197309
0.0201681		0.0163934		0.0160714		0.0197309
0.0184874		0.0145719		0.0160714		0.00717489
0.0117647		0.00910747		0.00714286		0.0161435
0.0201681		0.0200364		0.0125		0.00896861
0.0168067		0.0145719		0.0160714		0.0251121
0.010084		0.0127505		0.0232143		0.0143498
0.0151261		0.0218579		0.0107143		0.0107623
0.0168067		0.0200364		0.0160714		0.0125561
0.0168067		0.010929		0.0160714		0.0107623
0.0117647		0.0145719		0.0107143		0.0179372
0.0151261		0.0145719		0.0232143		0.0197309
0.0201681		0.0127505		0.0196429		0.0179372
0.0168067		0.0163934		0.0107143		0.0143498
0.0134454		0.0127505		0.00892857		0.0197309
0.0134454		0.0200364		0.0142857		0.0143498
0.0134454		0.0145719		0.0178571		0.0161435
0.0235294		0.0163934		0.0142857		0.0125561
0.0218487		0.0200364		0.0125		0.00717489
0.010084		0.0200364		0.0285714		0.0107623
0.010084		0.0255009		0.0160714		0.0197309
0.0235294		0.0127505		0.0125		0.00896861
0.0168067		0.00910747		0.0196429		0.0233184
0.0168067		0.010929		0.00892857		0.0125561
0.0201681		0.0127505		0.00714286		0.0143498
0.0184874		0.0163934		0.0142857		0.0107623
0.0134454		0.0218579		0.0196429		0.0233184
0.0218487		0.00910747		0.0107143		0.0143498
0.00672269		0.0236794		0.0125		0.0197309
0.0168067		0.0163934		0.0232143		0.0179372
0.00840336		0.0200364		0.0214286		0.0179372
0.0184874		0.0163934		0.0196429		0.0143498
0.0184874		0.0255009		0.0196429		0.00538117
0.0201681		0.0182149		0.0160714		0.0125561
0.0302521		0.0200364		0.0160714		0.0125561
0.0134454		0.0182149		0.0160714		0.0161435
0.0184874		0.0200364		0.0107143		0.0161435
0.0151261		0.0127505		0.0142857		0.00896861
0.0134454		0.00910747		0.0196429		0.0107623
0.0134454		0.0163934		0.0267857		0.00896861
0.0151261		0.0200364		0.0160714		0.0233184
0.0184874		0.0145719		0.00714286		0.0215247
0.0218487		0.0200364		0.0125		0.00896861
0.0151261		0.0127505		0.0232143		0.0161435
0.0168067		0.0200364		0.0160714		0.0125561
0.010084		0.0182149		0.0142857		0.0179372
0.0252101		0.0145719		0.0125		0.00896861
0.0184874		0.0145719		0.00892857		0.0233184
0.0235294		0.00728597		0.0232143		0.0125561
0.0218487		0.0182149		0.00535714		0.00717489
0.0168067		0.0145719		0.0107143		0.0143498
0.0184874		0.0145719		0.0214286		0.00896861
0.0285714		0.0163934		0.00714286		0.0107623
0.0184874		0.0163934		0.00892857		0.0161435
0.0218487		0.010929		0.0232143		0.0107623
0.0134454		0.0145719		0.0196429		0.00896861
0.0201681		0.00728597		0.00714286		0.00717489
0.0151261		0.0127505		0.0142857		0.0179372
0.0218487		0.0255009		0.0178571		0.0197309
0.0151261		0.0200364		0.0214286		0.0161435
0.0184874		0.0182149		0.0178571		0.0251121
0.0184874		0.00910747		0.0178571		0.0107623
0.0201681		0.0200364		0.0214286		0.0161435
0.0134454		0.0200364		0.0196429		0.0161435
0.0201681		0.010929		0.0160714		0.0197309
0.0201681		0.010929		0.0196429		0.0161435
0.0151261		0.0145719		0.0285714		0.0143498
0.0151261		0.0127505		0.0232143		0.0125561
0.0151261		0.0127505		0.0160714		0.0143498
0.0168067		0.00546448		0.0196429		0.0197309
0.00840336		0.0255009		0.0178571		0.0125561
0.0252101		0.0145719		0.0196429		0.0161435
0.0134454		0.0145719		0.025		0.0179372
0.0117647		0.0255009		0.0214286		0.00896861
0.0218487		0.0182149		0.0178571		0.0233184
0.0235294		0.010929		0.0160714		0.00896861
0.0268908		0.0218579		0.0160714		0.00896861
0.00840336		0.0182149		0.0142857		0.0143498
0.0134454		0.00728597		0.0142857		0.0161435
0.010084		0.0127505		0.0214286		0.0179372
0.0168067		0.0200364		0.0160714		0.0161435
0.0201681		0.0182149		0.0196429		0.0107623
0.00672269		0.0327869		0.0107143		0.0143498
0.00336134		0.0236794		0.0125		0.0179372
0.0235294		0.0145719		0.0160714		0.0215247
0.0168067		0.0163934		0.0196429		0.0233184
0.0184874		0.0236794		0.00892857		0.0233184
0.0134454		0.0145719		0.0267857		0.00896861
0.0151261		0.0163934		0.0267857		0.0143498
0.0134454		0.0218579		0.0267857		0.0125561
0.0184874		0.0145719		0.0107143		0.0143498
0.0151261		0.0200364		0.0125		0.0161435
0.0184874		0.0163934		0.0196429		0.00896861
0.0134454		0.0163934		0.0125		0.0125561
0.0151261		0.010929		0.0196429		0.0143498
0.0201681		0.0182149		0.0178571		0.0197309
0.0184874		0.0182149		0.0125		0.0125561
0.0235294		0.0127505		0.0178571		0.0197309
0.010084		0.010929		0.0196429		0.0197309
0.0218487		0.00910747		0.0232143		0.0197309
0.0201681		0.0200364		0.025		0.0143498
0.0218487		0.0127505		0.0125		0.0215247
0.0168067		0.0145719		0.025		0.0286996
0.0168067		0.00546448		0.0160714		0.00358744
0.0117647		0.0309654		0.0107143		0.0215247
0.0134454		0.0163934		0.0178571		0.0215247
0.0134454		0.0218579		0.00892857		0.0125561
0.0117647		0.00728597		0.0178571		0.0215247
0.0134454		0.0182149		0.0142857		0.0197309
0.0151261		0.00728597		0.0267857		0.0107623
0.0201681		0.0163934		0.0142857		0.0161435
0.0184874		0.00546448		0.0160714		0.00717489
0.0134454		0.0182149		0.00892857		0.0179372
0.0134454		0.0163934		0.0107143		0.0215247
0.0134454		0.00546448		0.025		0.0215247
0.0134454		0.0127505		0.0125		0.0215247
0.00336134		0.0127505		0.0125		0.0161435
0.010084		0.0145719		0.0125		0.0179372
0.0151261		0.0145719		0.0232143		0.0107623
0.0151261		0.0182149		0.0125		0.0269058
0.0201681		0.0145719		0.0267857		0.0215247
0.0184874		0.0145719		0.0107143		0.0179372
0.0184874		0.0145719		0.0160714		0.032287
0.010084		0.0127505		0.0214286		0.0179372
0.0168067		0.0236794		0.0107143		0.00896861
0.00672269		0.0218579		0.0178571		0.0143498
0.0151261		0.010929		0.0178571		0.0143498
0.0201681		0.0145719		0.025		0.0179372
0.0235294		0.0200364		0.0125		0.00538117
0.010084		0.0127505		0.0178571		0.0125561
0.0184874		0.00546448		0.0178571		0.0143498
0.0151261		0.0218579		0.00892857		0.00717489
0.0184874		0.0127505		0.0107143		0.0107623
0.010084		0.0291439		0.00714286		0.00896861
0.0201681		0.0127505		0.0125		0.0143498
0.0151261		0.0145719		0.00892857		0.0269058
0.00840336		0.00728597		0.0232143		0.0197309
0.00840336		0.0200364		0.0142857		0.0107623
0.0252101		0.00910747		0.0125		0.0215247
0.0184874		0.0182149		0.0142857		0.0125561
0.0201681		0.0200364		0.0178571		0.0107623
0.0134454		0.0218579		0.0160714		0.00717489
0.0134454		0.0145719		0.0232143		0.0233184
0.0184874		0.00546448		0.0196429		0.0125561
0.0168067		0.010929		0.0142857		0.0125561
0.010084		0.0127505		0.0214286		0.0125561
0.0168067		0.0182149		0.00714286		0.0179372
0.0134454		0.0145719		0.00714286		0.0215247
0.0151261		0.0163934		0.0125		0.0107623
0.0134454		0.010929		0.0178571		0.0197309
0.0201681		0.0182149		0.0196429		0.0143498
0.0151261		0.010929		0.0142857		0.0143498
0.0134454		0.0273224		0.0107143		0.0179372
0.0151261		0.0163934		0.0178571		0.0161435
0.0168067		0.00728597		0.0107143		0.0125561
0.00840336		0.0163934		0.0160714		0.0107623
0.0168067		0.0145719		0.0142857		0.0286996
0.0235294		0.010929		0.0196429		0.0125561
0.0151261		0.0182149		0.0303571		0.0215247
0.0218487		0.0163934		0.0196429		0.0269058
0.0184874		0.0163934		0.00535714		0.0304933
0.0218487		0.0163934		0.0196429		0.0179372
0.0302521		0.0200364		0.0214286		0.0161435
0.0168067		0.0145719		0.0160714		0.0197309
0.0201681		0.00910747		0.0107143		0.0197309
0.0201681		0.0145719		0.0125		0.0143498
0.0252101		0.0182149		0.0125		0.0179372
0.0218487		0.0163934		0.0178571		0.0107623
0.0235294		0.0127505		0.0125		0.0161435
0.0117647		0.0127505		0.0232143		0.0179372
0.0117647		0.00910747		0.0107143		0.0179372
0.0252101		0.0127505		0.0125		0.0161435
0.0117647		0.0163934		0.0196429		0.0215247
0.0117647		0.0218579		0.0107143		0.0197309
0.0168067		0.0163934		0.0196429		0.00896861
0.0134454		0.0163934		0.0107143		0.0269058
0.0168067		0.0163934		0.0178571		0.00896861
0.0235294		0.00728597		0.0125		0.0179372
0.0201681		0.010929		0.0214286		0.0107623
0.0201681		0.00910747		0.0142857		0.0125561
0.0302521		0.00728597		0.0142857		0.0107623
0.0201681		0.0182149		0.0160714		0.0125561
0.0201681		0.00910747		0.00892857		0.0161435
0.0201681		0.0127505		0.0142857		0.0215247
0.0151261		0.0273224		0.0107143		0.0233184
0.0168067		0.0127505		0.0107143		0.0143498
0.0201681		0.010929		0.0178571		0.0161435
0.0117647		0.010929		0.0160714		0.0179372
0.0218487		0.0127505		0.0214286		0.0161435
0.0218487		0.0200364		0.0160714		0.0251121
0.0117647		0.0163934		0.00535714		0.0125561
0.0201681		0.0200364		0.0196429		0.0215247
0.0201681		0.0182149		0.0160714		0.0215247
0.0218487		0.0145719		0.0178571		0.0161435
0.0184874		0.0182149		0.0178571		0.0251121
0.0184874		0.010929		0.00892857		0.00179372
0.0252101		0.00910747		0.0107143		0.0125561
0.0201681		0.010929		0.0178571		0.00717489
0.0218487		0.0127505		0.0107143		0.0269058
0.0201681		0.0145719		0.0160714		0.0107623
0.0201681		0.010929		0.0142857		0.00896861
0.0168067		0.0200364		0.0214286		0.0251121
0.0184874		0.0127505		0.00714286		0.0233184
0.0252101		0.0218579		0.0125		0.0251121
0.0218487		0.0346084		0.0160714		0.0143498
0.0201681		0.010929		0.0178571		0.0197309
0.0184874		0.0127505		0.0160714		0.0107623
0.0252101		0.0163934		0.0125		0.0161435
0.0117647		0.0200364		0.0125		0.0233184
0.0151261		0.0200364		0.0160714		0.0215247
0.010084		0.0291439		0.0142857		0.0161435
0.0151261		0.0145719		0.0142857		0.0143498
0.0235294		0.0218579		0.025		0.0125561
0.0218487		0.010929		0.0125		0.00717489
0.0117647		0.0127505		0.0196429		0.0161435
0.0218487		0.0182149		0.0107143		0.0179372
0.010084		0.0200364		0.0160714		0.0143498
0.0201681		0.0182149		0.0178571		0.0161435
0.0235294		0.00728597		0.0125		0.0179372
0.0168067		0.0218579		0.0142857		0.0161435
0.0134454		0.0182149		0.00892857		0.0179372
0.0235294		0.00910747		0.0160714		0.0125561
0.0134454		0.00910747		0.0160714		0.0107623
0.0268908		0.00728597		0.0178571		0.0197309
0.0151261		0.0200364		0.0178571		0.0125561
0.0117647		0.0127505		0.0160714		0.0107623
0.0218487		0.0145719		0.0125		0.00896861
0.0184874		0.0127505		0.0214286		0.0215247
0.010084		0.0163934		0.0232143		0.0269058
0.0184874		0.0163934		0.0107143		0.0161435
0.0151261		0.0182149		0.0107143		0.0125561
0.0151261		0.0145719		0.00892857		0.00896861
0.0168067		0.00728597		0.0125		0.0179372
0.0268908		0.00728597		0.0267857		0.0143498
0.0184874		0.00910747		0.0303571		0.0197309
0.0218487		0.0182149		0.0178571		0.0125561
[truncated: 8,003 more rows]

## Sheet: Figure 6
Figure 6
Common:MFG				Shifting-specific:paracingulate gyrus				Shifting-specific:LOC
network1	network2	enrichment folds		network1	network2	enrichment folds		network1	network2	enrichment folds
FPN	FPN	0		CON	CON	2.69744		FPN	SAN	0
Auditory	FPN	0		CON	Auditory	2.69744		Auditory	FPN	2.02308
CON	FPN	0		CON	DMN	0.906897		CON	FPN	0.939286
DMN	FPN	0.906897		CON	Visual	0.565591		DMN	FPN	1.13362
FPN	Subcor	0		CON	FPN	0		FPN	Subcor	0
FPN	DAN	1.59394		CON	SAN	2.92222		FPN	VAN	0
FPN	VAN	1.94815		CON	Subcor	4.04615		FPN	FPN	0.547917
FPN	SAN	2.92222		CON	VAN	1.94815		FPN	DAN	2.39091
Somato	FPN	2.00381		CON	DAN	0		Somato	FPN	1.50286
Visual	FPN	0.565591		Somato	CON	0		Visual	FPN	0.424194

## Sheet: supplementary Fig.1
supplementary Fig.1
PC1	PC2	group
-0.0117428	0.00239947	StudySample
-0.0120294	0.0023069	StudySample
-0.0120105	0.00185629	StudySample
-0.0121739	0.00278294	StudySample
-0.0124257	0.00274984	StudySample
-0.012774	0.00305542	StudySample
-0.012065	0.00327332	StudySample
-0.0122462	0.00272603	StudySample
-0.0118824	0.00263861	StudySample
-0.0123711	0.00254413	StudySample
-0.0123283	0.0042241	StudySample
-0.0124061	0.00323578	StudySample
-0.013165	0.00352181	StudySample
-0.0124037	0.00266631	StudySample
-0.0123348	0.00262212	StudySample
-0.0112547	0.00191577	StudySample
-0.0124135	0.00305272	StudySample
-0.0118617	0.00282673	StudySample
-0.0120728	0.00253877	StudySample
-0.0120311	0.002868	StudySample
-0.0115261	0.00289521	StudySample
-0.0117873	0.00181442	StudySample
-0.0122388	0.00236548	StudySample
-0.0121041	0.00357697	StudySample
-0.00904866	-0.000422358	StudySample
-0.0121528	0.00304564	StudySample
-0.0119143	0.00182017	StudySample
-0.0119997	0.0035503	StudySample
-0.0119219	0.00237404	StudySample
-0.0107461	0.00164371	StudySample
-0.0124327	0.00295863	StudySample
-0.0119529	0.00317012	StudySample
-0.0120848	0.0025513	StudySample
-0.0124891	0.00372785	StudySample
-0.0117916	0.00311382	StudySample
-0.012165	0.0039923	StudySample
-0.0124828	0.00370814	StudySample
-0.0120663	0.00272952	StudySample
-0.0126349	0.00400582	StudySample
-0.0116584	0.00342116	StudySample
-0.0133751	0.0035041	StudySample
-0.0131217	0.00322932	StudySample
-0.0122125	0.00235534	StudySample
-0.0120666	0.00219221	StudySample
-0.0124669	0.00310823	StudySample
-0.0124092	0.00318461	StudySample
-0.0121345	0.00275182	StudySample
-0.0128649	0.00282167	StudySample
-0.0122021	0.00283243	StudySample
-0.012412	0.00341448	StudySample
-0.0117195	0.00263536	StudySample
-0.0122969	0.00229829	StudySample
-0.0121779	0.00272498	StudySample
-0.0122442	0.00234565	StudySample
-0.011552	0.00208183	StudySample
-0.0121854	0.0034218	StudySample
-0.0129616	0.00342614	StudySample
-0.0122817	0.00325753	StudySample
-0.0121615	0.00228869	StudySample
-0.0122638	0.00337545	StudySample
-0.0126322	0.00325609	StudySample
-0.0121987	0.00275185	StudySample
-0.0124436	0.00323473	StudySample
-0.0124936	0.00293152	StudySample
-0.0118415	0.0033528	StudySample
-0.0125909	0.00303979	StudySample
-0.0127764	0.00317282	StudySample
-0.0111373	0.0014419	StudySample
-0.0101821	-0.000401236	StudySample
-0.0121843	0.0040554	StudySample
-0.0115612	0.00262646	StudySample
-0.0115891	0.00199481	StudySample
-0.0119906	0.00219891	StudySample
-0.0114942	0.00174783	StudySample
-0.0122309	0.0032149	StudySample
-0.0120924	0.00352071	StudySample
-0.0124025	0.00299133	StudySample
-0.0129285	0.00308158	StudySample
-0.0128986	0.00361549	StudySample
-0.0124531	0.00241401	StudySample
-0.0124114	0.00300405	StudySample
-0.0123185	0.00318636	StudySample
-0.0114586	0.00160301	StudySample
-0.0113424	0.00180946	StudySample
-0.0128955	0.00322265	StudySample
-0.0127596	0.0031216	StudySample
-0.0119666	0.00278735	StudySample
-0.0120366	0.00239015	StudySample
-0.0119971	0.00333414	StudySample
-0.01161	0.00252413	StudySample
-0.0122028	0.00344872	StudySample
-0.0122789	0.00361162	StudySample
-0.011886	0.00284594	StudySample
-0.012211	0.00287403	StudySample
-0.0122912	0.00284646	StudySample
-0.0121381	0.00360876	StudySample
-0.0114309	0.00210195	StudySample
-0.0120974	0.00281981	StudySample
-0.0120495	0.0020361	StudySample
-0.0125372	0.0023827	StudySample
-0.0120743	0.00236349	StudySample
-0.0129278	0.00334157	StudySample
-0.0122779	0.00268997	StudySample
-0.0111262	0.00227489	StudySample
-0.0127305	0.0036795	StudySample
-0.0119891	0.00270928	StudySample
-0.0126273	0.00354935	StudySample
-0.0107233	0.001275	StudySample
-0.0122475	0.00357806	StudySample
-0.0120621	0.00251813	StudySample
-0.0114245	0.00256333	StudySample
-0.0120895	0.00318265	StudySample
-0.0127074	0.0029784	StudySample
-0.011917	0.00238001	StudySample
-0.0116077	0.00162815	StudySample
-0.0121799	0.00315117	StudySample
-0.0126983	0.00362788	StudySample
-0.0123212	0.00335006	StudySample
-0.0105693	0.00109168	StudySample
-0.0117168	0.00264754	StudySample
-0.011807	0.0030766	StudySample
-0.0124849	0.0031819	StudySample
-0.0117492	0.00267003	StudySample
-0.012095	0.00312039	StudySample
-0.0122352	0.0039376	StudySample
-0.0123287	0.00272825	StudySample
-0.0117096	0.00293503	StudySample
-0.0108512	0.00217034	StudySample
-0.0132097	0.00273437	StudySample
-0.012358	0.00286256	StudySample
-0.0122388	0.00276085	StudySample
-0.0130939	0.00381685	StudySample
-0.0126086	0.00321945	StudySample
-0.0117542	0.0030666	StudySample
-0.0123139	0.00298261	StudySample
-0.0125213	0.00284671	StudySample
-0.0120568	0.00209999	StudySample
-0.0119609	0.00354937	StudySample
-0.0118162	0.00270799	StudySample
-0.0121495	0.00265924	StudySample
-0.0118242	0.00215073	StudySample
-0.0122618	0.00326721	StudySample
-0.0112307	0.00215985	StudySample
-0.0119911	0.00295707	StudySample
-0.0126028	0.00310264	StudySample
-0.0119643	0.00317214	StudySample
-0.0122614	0.00368357	StudySample
-0.0126168	0.00342755	StudySample
-0.0122796	0.00321925	StudySample
-0.0126138	0.00307465	StudySample
-0.0127532	0.00322261	StudySample
-0.0122492	0.0035993	StudySample
-0.0125984	0.0035308	StudySample
-0.0124294	0.00347319	StudySample
-0.012092	0.00312209	StudySample
-0.0115804	0.0021243	StudySample
-0.012328	0.00378289	StudySample
-0.0122955	0.00270774	StudySample
-0.0132486	0.00333901	StudySample
-0.0128309	0.00344233	StudySample
-0.012264	0.00278748	StudySample
-0.0117572	0.00173623	StudySample
-0.0123645	0.00253675	StudySample
-0.0118437	0.00271158	StudySample
-0.0121736	0.00256251	StudySample
-0.0122031	0.00321183	StudySample
-0.0118457	0.00266702	StudySample
-0.0119063	0.00275522	StudySample
-0.0124749	0.00272007	StudySample
-0.0107214	0.00195399	StudySample
-0.0125041	0.00298192	StudySample
-0.0106475	0.00099746	StudySample
-0.0116792	0.00275452	StudySample
-0.0119799	0.0026709	StudySample
-0.0128604	0.00306503	StudySample
-0.012287	0.0027174	StudySample
-0.0122743	0.00287489	StudySample
-0.0117964	0.00314956	StudySample
-0.0127148	0.00246469	StudySample
-0.0126544	0.00215779	StudySample
-0.0114288	0.00264565	StudySample
-0.0121511	0.00309296	StudySample
-0.0125949	0.00339939	StudySample
-0.0113952	0.00264687	StudySample
-0.012421	0.00309051	StudySample
-0.0126182	0.00247939	StudySample
-0.0127078	0.00329308	StudySample
-0.0125656	0.00338655	StudySample
-0.0127923	0.00284428	StudySample
-0.0125234	0.00363671	StudySample
-0.0122727	0.00311711	StudySample
-0.0117524	0.00217198	StudySample
-0.0124933	0.00367612	StudySample
-0.012212	0.0034536	StudySample
-0.0126391	0.00306936	StudySample
-0.0115594	0.00157584	StudySample
-0.0125709	0.00301994	StudySample
-0.0124538	0.00347139	StudySample
-0.0120412	0.00238226	StudySample
-0.0116081	0.00170253	StudySample
-0.0119019	0.00291981	StudySample
-0.0120842	0.00385184	StudySample
-0.0122654	0.0026682	StudySample
-0.0116198	0.00255701	StudySample
-0.0117482	0.00286447	StudySample
-0.0118083	0.00245809	StudySample
-0.012466	0.00328175	StudySample
-0.0115672	0.00399466	StudySample
-0.0116844	0.00271127	StudySample
-0.0125137	0.00312757	StudySample
-0.0127997	0.00389637	StudySample
-0.0121918	0.00218427	StudySample
-0.0127889	0.00393643	StudySample
-0.0124482	0.00339478	StudySample
-0.0124591	0.00297602	StudySample
-0.0126245	0.00340156	StudySample
-0.0128765	0.00318158	StudySample
-0.0120282	0.00265123	StudySample
-0.0120474	0.0036726	StudySample
-0.0122831	0.00364447	StudySample
-0.0114142	0.00266537	StudySample
-0.0124332	0.00309324	StudySample
-0.0124915	0.0034809	StudySample
-0.0125698	0.00394185	StudySample
-0.0124479	0.00309678	StudySample
-0.012003	0.00307512	StudySample
-0.0121782	0.00282968	StudySample
-0.0119852	0.00260798	StudySample
-0.0122455	0.00337511	StudySample
-0.0127376	0.00353505	StudySample
-0.0122893	0.00275092	StudySample
-0.0121005	0.00304239	StudySample
-0.0111406	0.00126662	StudySample
-0.01272	0.00393094	StudySample
-0.0120708	0.00347575	StudySample
-0.0123454	0.00279502	StudySample
-0.0111387	0.00238349	StudySample
-0.0127332	0.00298286	StudySample
-0.0122968	0.00271462	StudySample
-0.0122051	0.00214631	StudySample
-0.0122154	0.00306132	StudySample
-0.0132589	0.00378045	StudySample
-0.012868	0.00432091	StudySample
-0.0126252	0.00270535	StudySample
-0.0123128	0.00303605	StudySample
-0.0112606	0.00171026	StudySample
-0.0125987	0.0033046	StudySample
-0.0122372	0.00185464	StudySample
-0.0121122	0.00264086	StudySample
-0.0126458	0.00276435	StudySample
-0.0124955	0.00298749	StudySample
-0.0123844	0.00264492	StudySample
-0.0111542	0.00211367	StudySample
-0.0118142	0.00322483	StudySample
-0.0122736	0.00320166	StudySample
-0.0123558	0.00332458	StudySample
-0.0119629	0.00262188	StudySample
-0.0134452	0.00327727	StudySample
-0.0119961	0.00244121	StudySample
-0.0119627	0.00317588	StudySample
-0.0120795	0.00265899	StudySample
-0.0124183	0.00260659	StudySample
-0.0121989	0.00267685	StudySample
-0.0119573	0.0025745	StudySample
-0.0127608	0.00275866	StudySample
-0.0119702	0.00304833	StudySample
-0.0114617	0.00231184	StudySample
-0.0117015	0.00269815	StudySample
-0.012279	0.00311239	StudySample
-0.0115083	0.00291873	StudySample
-0.0121107	0.00256332	StudySample
-0.0120689	0.00390424	StudySample
-0.0117666	0.00208082	StudySample
-0.0119113	0.00250084	StudySample
-0.0120217	0.00314015	StudySample
-0.0115925	0.00226791	StudySample
-0.0124328	0.00256894	StudySample
-0.0125922	0.00340359	StudySample
-0.0115548	0.00318137	StudySample
-0.0130399	0.00312213	StudySample
-0.0112713	0.00214195	StudySample
-0.0117034	0.00200549	StudySample
-0.0119836	0.00297901	StudySample
-0.0125168	0.0032228	StudySample
-0.0118896	0.00299216	StudySample
-0.0121401	0.00308125	StudySample
-0.0121114	0.00232569	StudySample
-0.0115518	0.00237782	StudySample
-0.0107389	0.00153079	StudySample
-0.0129695	0.00227347	StudySample
-0.0121947	0.00288686	StudySample
-0.0121115	0.00216055	StudySample
-0.0124109	0.00293571	StudySample
-0.0133185	0.00382605	StudySample
-0.0109209	0.002459	StudySample
-0.0127937	0.00355568	StudySample
-0.0115328	0.00265768	StudySample
-0.012258	0.00297254	StudySample
-0.0115546	0.00246911	StudySample
-0.012008	0.00313777	StudySample
-0.0118165	0.00247059	StudySample
-0.0120194	0.00305256	StudySample
-0.0123912	0.00301092	StudySample
-0.0122045	0.00262352	StudySample
-0.0134931	0.00379606	StudySample
-0.0128056	0.00309976	StudySample
-0.012339	0.00250277	StudySample
-0.0128264	0.00417584	StudySample
-0.0128042	0.00383726	StudySample
-0.0116418	0.00258118	StudySample
-0.0125879	0.0032261	StudySample
-0.0119938	0.00255521	StudySample
-0.0123578	0.0024545	StudySample
-0.0121001	0.00184582	StudySample
-0.0125248	0.00283438	StudySample
-0.0120084	0.00408988	StudySample
-0.0118681	0.00238952	StudySample
-0.0120639	0.00228813	StudySample
-0.0128783	0.00386183	StudySample
-0.0129071	0.00348867	StudySample
-0.0115848	0.00241103	StudySample
-0.012971	0.00351928	StudySample
-0.0116931	0.00152832	StudySample
-0.0119253	0.00291045	StudySample
-0.0123283	0.00281543	StudySample
-0.0130787	0.00343045	StudySample
-0.0119935	0.00250197	StudySample
-0.0128456	0.00395968	StudySample
-0.0108994	0.0019564	StudySample
-0.011983	0.00227293	StudySample
-0.0126102	0.00224857	StudySample
-0.0118562	0.00289272	StudySample
-0.0125918	0.00296986	StudySample
-0.013151	0.00345565	StudySample
-0.0123073	0.00277641	StudySample
-0.0133092	0.00393767	StudySample
-0.012215	0.00224414	StudySample
-0.0122001	0.00292042	StudySample
-0.0130463	0.00315401	StudySample
-0.0131131	0.00327626	StudySample
-0.0120715	0.00277837	StudySample
-0.0125169	0.00312679	StudySample
-0.0123064	0.00285937	StudySample
-0.013049	0.00349393	StudySample
-0.0116384	0.00243671	StudySample
-0.0122611	0.00311441	StudySample
-0.0127471	0.0028854	StudySample
-0.0125908	0.00330152	StudySample
-0.0122491	0.00329839	StudySample
-0.0116865	0.00251062	StudySample
-0.0118099	0.00310601	StudySample
-0.0127647	0.00274458	StudySample
-0.0126819	0.00289551	StudySample
-0.0115862	0.00213927	StudySample
-0.0121204	0.00266013	StudySample
-0.0122322	0.00266947	StudySample
-0.01308	0.00265506	StudySample
-0.0123875	0.00310022	StudySample
-0.0127937	0.00329969	StudySample
-0.0123611	0.00222123	StudySample
-0.0117295	0.00169998	StudySample
-0.0126512	0.00390887	StudySample
-0.0120198	0.00282424	StudySample
-0.0129716	0.00334653	StudySample
-0.0128499	0.00281396	StudySample
-0.0121189	0.0034574	StudySample
-0.012329	0.00255523	StudySample
-0.0118316	0.00198819	StudySample
-0.0123608	0.00267576	StudySample
-0.0119755	0.00312368	StudySample
-0.0123168	0.00317934	StudySample
-0.0121719	0.00165308	StudySample
-0.0123248	0.00243654	StudySample
-0.0127307	0.00314997	StudySample
-0.0121785	0.00263009	StudySample
-0.0123321	0.00199929	StudySample
-0.012462	0.00348724	StudySample
-0.0125086	0.0031123	StudySample
-0.0122924	0.00271621	StudySample
-0.0122288	0.00187065	StudySample
-0.0131283	0.0031558	StudySample
-0.0124506	0.00301319	StudySample
-0.0117567	0.00320323	StudySample
-0.0120759	0.00299036	StudySample
-0.012358	0.002546	StudySample
-0.0127666	0.0025476	StudySample
-0.0122503	0.00320761	StudySample
-0.0126955	0.00319716	StudySample
-0.0118333	0.00294823	StudySample
-0.0113125	0.00189528	StudySample
-0.012533	0.00247803	StudySample
-0.0123879	0.00379283	StudySample
-0.0124089	0.00331708	StudySample
-0.0127247	0.00307789	StudySample
-0.0130854	0.00382516	StudySample
-0.0125868	0.00339355	StudySample
-0.0118341	0.00239013	StudySample
-0.0125447	0.0031933	StudySample
-0.0110149	0.00138306	StudySample
-0.0115492	0.00165023	StudySample
-0.0124315	0.00225412	StudySample
-0.0119278	0.00240056	StudySample
-0.0118659	0.0020598	StudySample
-0.0126985	0.00196909	StudySample
-0.011902	0.00217044	StudySample
-0.0125667	0.00325753	StudySample
-0.012798	0.00200903	StudySample
-0.0119503	0.00244597	StudySample
-0.0126199	0.00268015	StudySample
-0.0125613	0.00251698	StudySample
-0.0121368	0.0019951	StudySample
-0.0115377	0.00211573	StudySample
-0.0125158	0.00286926	StudySample
-0.0121315	0.00300649	StudySample
-0.0117045	0.00318863	StudySample
-0.0119447	0.00307637	StudySample
-0.0117727	0.00210905	StudySample
-0.0121647	0.00209302	StudySample
-0.0122174	0.00261698	StudySample
-0.0121613	0.00268974	StudySample
-0.0118143	0.00275012	StudySample
-0.0122235	0.00287409	StudySample
-0.0130958	0.0038231	StudySample
-0.0116901	0.00210457	StudySample
-0.0127929	0.00402697	StudySample
-0.0125994	0.0034416	StudySample
-0.0126313	0.00277544	StudySample
-0.0120242	0.00222351	StudySample
-0.0115832	0.00254869	StudySample
-0.0121775	0.00279469	StudySample
-0.0120418	0.00314196	StudySample
-0.0126233	0.00268597	StudySample
-0.0124948	0.00350162	StudySample
-0.0126154	0.00327392	StudySample
-0.012462	0.00348899	StudySample
-0.0123497	0.00346588	StudySample
-0.0122878	0.00279945	StudySample
-0.0126686	0.00242651	StudySample
-0.0119222	0.00299126	StudySample
-0.0123309	0.00233081	StudySample
-0.0128494	0.0035051	StudySample
-0.0116043	0.00322648	StudySample
-0.0119979	0.00339993	StudySample
-0.011968	0.00317961	StudySample
-0.0120625	0.00262637	StudySample
-0.011471	0.0022132	StudySample
-0.0125485	0.00360992	StudySample
-0.0123714	0.00264325	StudySample
-0.0120313	0.00228506	StudySample
-0.0122877	0.00305223	StudySample
-0.011827	0.00251381	StudySample
-0.0125164	0.00279771	StudySample
-0.0115787	0.00266912	StudySample
-0.0122418	0.00285551	StudySample
-0.0126993	0.00382199	StudySample
-0.0129868	0.00293666	StudySample
-0.0127462	0.00358992	StudySample
-0.012306	0.0026507	StudySample
-0.0127241	0.00324431	StudySample
-0.0122115	0.00322381	StudySample
-0.0121471	0.00270245	StudySample
-0.012664	0.00277661	StudySample
-0.011977	0.00311938	StudySample
-0.0125864	0.00316536	StudySample
-0.0127385	0.0044222	StudySample
-0.012739	0.00352547	StudySample
-0.0125018	0.00409428	StudySample
-0.0129208	0.00349797	StudySample
-0.0125889	0.00304938	StudySample
-0.0123144	0.00352024	StudySample
-0.0128202	0.00397819	StudySample
-0.0124101	0.00297993	StudySample
-0.0125561	0.00293944	StudySample
-0.0113057	0.00216081	StudySample
-0.0127323	0.00331158	StudySample
-0.0129686	0.00351182	StudySample
-0.0123769	0.00242725	StudySample
-0.0126295	0.00263054	StudySample
-0.0134332	0.00320173	StudySample
-0.0131328	0.00407501	StudySample
-0.0121165	0.00231194	StudySample
-0.0120532	0.00241991	StudySample
-0.011321	0.00217171	StudySample
-0.0118686	0.00352113	StudySample
-0.0129471	0.00360408	StudySample
-0.0123316	0.00244587	StudySample
-0.012439	0.002765	StudySample
-0.0119499	0.00260674	StudySample
-0.012116	0.00214925	StudySample
-0.0120356	0.00325853	StudySample
-0.0131717	0.00403565	StudySample
-0.0129654	0.00316333	StudySample
-0.0127285	0.00256123	StudySample
-0.0113461	0.0017904	StudySample
-0.0125807	0.00292644	StudySample
-0.0120886	0.00244229	StudySample
-0.0122804	0.00284399	StudySample
-0.0124786	0.00353767	StudySample
-0.0118837	0.00192799	StudySample
-0.0123266	0.00279162	StudySample
-0.0120861	0.00247308	StudySample
-0.0126494	0.00387887	StudySample
-0.0119469	0.00259091	StudySample
-0.0124607	0.00277558	StudySample
-0.0130638	0.003328	StudySample
-0.0122007	0.00264613	StudySample
-0.0129934	0.00311883	StudySample
-0.0127183	0.00425467	StudySample
-0.0126532	0.00284143	StudySample
-0.0108992	0.00165317	StudySample
-0.0127687	0.00310062	StudySample
-0.0124277	0.00404678	StudySample
-0.0121599	0.00269636	StudySample
-0.0118576	0.00358389	StudySample
-0.0114174	0.0020799	StudySample
-0.0116833	0.00222542	StudySample
-0.0128298	0.00370722	StudySample
-0.0123992	0.00387769	StudySample
-0.0118652	0.00244159	StudySample
-0.0119904	0.00351736	StudySample
-0.0127045	0.00328938	StudySample
-0.0122646	0.00310362	StudySample
-0.0126225	0.00294819	StudySample
-0.0121457	0.00309964	StudySample
-0.0125225	0.00386353	StudySample
-0.0126077	0.00364198	StudySample
-0.012	0.00293443	StudySample
-0.0125044	0.00394743	StudySample
-0.0122028	0.00340127	StudySample
-0.0124616	0.00296797	StudySample
-0.0127027	0.00316553	StudySample
-0.0117234	0.00303481	StudySample
-0.0116766	0.00244345	StudySample
-0.0121782	0.00330422	StudySample
-0.012651	0.00294253	StudySample
-0.0129331	0.00361628	StudySample
-0.0130497	0.00292676	StudySample
-0.0123905	0.00248584	StudySample
-0.0127418	0.00300176	StudySample
-0.0127563	0.00331211	StudySample
-0.0126874	0.00274187	StudySample
-0.0125941	0.00287715	StudySample
-0.0127145	0.00314933	StudySample
-0.0111108	0.00217764	StudySample
-0.0126177	0.00355852	StudySample
-0.0128184	0.00319749	StudySample
-0.0122003	0.0037377	StudySample
-0.0126096	0.00337129	StudySample
-0.0118152	0.002431	StudySample
-0.0123846	0.00268453	StudySample
-0.0120051	0.00341707	StudySample
-0.0127839	0.00347311	StudySample
-0.0130645	0.00407795	StudySample
-0.0123612	0.00284905	StudySample
-0.0128143	0.00306051	StudySample
-0.0119501	0.00346343	StudySample
-0.0123177	0.00207434	StudySample
-0.0121499	0.00303249	StudySample
-0.0117546	0.00296542	StudySample
-0.0122999	0.00265789	StudySample
-0.013145	0.00347327	StudySample
-0.012488	0.00248476	StudySample
-0.0122561	0.00384577	StudySample
-0.0119783	0.00217703	StudySample
-0.0122381	0.00383771	StudySample
-0.0117786	0.0028949	StudySample
-0.0119542	0.00267259	StudySample
-0.0126163	0.00330522	StudySample
-0.0121164	0.00256897	StudySample
-0.012406	0.00251508	StudySample
-0.0123872	0.00286347	StudySample
-0.0118793	0.003768	StudySample
-0.0124007	0.00311953	StudySample
-0.0120112	0.00284222	StudySample
-0.0129189	0.00338814	StudySample
-0.0124929	0.00279911	StudySample
-0.0118855	0.0030743	StudySample
-0.0119019	0.00377076	StudySample
-0.0123209	0.00209946	StudySample
-0.0130254	0.00342293	StudySample
-0.0124634	0.00261677	StudySample
-0.0110233	0.00171906	StudySample
-0.0127211	0.00345755	StudySample
-0.0116837	0.00287398	StudySample
-0.0114525	0.00299948	StudySample
-0.0127752	0.0031814	StudySample
-0.013088	0.00420813	StudySample
-0.0126596	0.0034767	StudySample
-0.0121946	0.00330228	StudySample
-0.0114221	0.00252039	StudySample
-0.0124003	0.00285582	StudySample
-0.0129631	0.00349159	StudySample
-0.0124193	0.00264965	StudySample
-0.0118732	0.00323936	StudySample
-0.0128985	0.00354399	StudySample
-0.0125259	0.00298241	StudySample
-0.012165	0.0027671	StudySample
-0.012083	0.00302838	StudySample
-0.0126401	0.00287267	StudySample
-0.0121751	0.00199876	StudySample
-0.0122931	0.00296759	StudySample
-0.0131591	0.00342318	StudySample
-0.0131846	0.00371553	StudySample
-0.0127332	0.00288459	StudySample
-0.0126077	0.00324237	StudySample
-0.0120243	0.00292403	StudySample
-0.0128875	0.00331643	StudySample
-0.0117963	0.00341599	StudySample
-0.0119807	0.00298932	StudySample
-0.0134755	0.00405663	StudySample
-0.0126112	0.00327934	StudySample
-0.01256	0.00331203	StudySample
-0.0120346	0.00280625	StudySample
-0.01214	0.00193282	StudySample
-0.0123698	0.00221603	StudySample
-0.0127022	0.00327104	StudySample
-0.0123562	0.00387936	StudySample
-0.0112278	0.00185865	StudySample
-0.0119396	0.00269895	StudySample
-0.0127313	0.00346017	StudySample
-0.0129468	0.00317103	StudySample
-0.0126839	0.00281198	StudySample
-0.0118908	0.00224913	StudySample
-0.0125147	0.0029602	StudySample
-0.0117871	0.00294189	StudySample
-0.0116562	0.00287168	StudySample
-0.0126602	0.0035801	StudySample
-0.0127993	0.00376351	StudySample
-0.0122328	0.00296528	StudySample
-0.0125587	0.00284882	StudySample
-0.0129487	0.00359594	StudySample
-0.0128279	0.00338463	StudySample
-0.0130249	0.00351083	StudySample
-0.0124259	0.0032373	StudySample
-0.012159	0.00232244	StudySample
-0.0126686	0.00394081	StudySample
-0.012231	0.00387828	StudySample
-0.0125314	0.0027741	StudySample
-0.0126777	0.00331217	StudySample
-0.0123284	0.0037119	StudySample
-0.012656	0.00332355	StudySample
-0.0130189	0.00294149	StudySample
-0.0127454	0.00361661	StudySample
-0.0122139	0.00333636	StudySample
-0.0123463	0.00358737	StudySample
-0.0121763	0.00336489	StudySample
-0.0127623	0.00362007	StudySample
-0.0122305	0.00328203	StudySample
-0.012182	0.00310907	StudySample
-0.012385	0.00275381	StudySample
-0.0120394	0.00224096	StudySample
-0.0119167	0.00189772	StudySample
-0.0131763	0.00438356	StudySample
-0.0124998	0.00317429	StudySample
-0.0131724	0.00402198	StudySample
-0.012051	0.00198132	StudySample
-0.0120268	0.0021112	StudySample
-0.012152	0.00193672	StudySample
-0.0117645	0.00303633	StudySample
-0.0125164	0.00331455	StudySample
-0.0125814	0.00287239	StudySample
-0.0124944	0.00284739	StudySample
-0.0120585	0.00256842	StudySample
-0.0126853	0.00358913	StudySample
-0.0124923	0.00320362	StudySample
-0.0127227	0.00341717	StudySample
-0.0121026	0.00200734	StudySample
-0.0128318	0.00358321	StudySample
-0.0123929	0.00238238	StudySample
-0.0124833	0.00321533	StudySample
-0.0122944	0.00326222	StudySample
-0.0129699	0.003632	StudySample
-0.0127958	0.00283531	StudySample
-0.0118595	0.00264559	StudySample
-0.01234	0.00303745	StudySample
-0.0122636	0.00209797	StudySample
-0.011912	0.00262418	StudySample
-0.0121124	0.00251726	StudySample
-0.0107862	0.00112115	StudySample
-0.0126152	0.00284767	StudySample
-0.0125059	0.00258748	StudySample
-0.0124961	0.00273782	StudySample
-0.0117822	0.00261623	StudySample
-0.0120203	0.00326242	StudySample
-0.0123159	0.00311658	StudySample
-0.0119372	0.00255488	StudySample
-0.0126487	0.00299778	StudySample
-0.0124515	0.00377415	StudySample
-0.0121561	0.00353796	StudySample
-0.0119257	0.002285	StudySample
-0.0126536	0.00275929	StudySample
-0.013005	0.00340905	StudySample
-0.0120283	0.00250527	StudySample
-0.0121651	0.00284124	StudySample
-0.0125525	0.00278128	StudySample
-0.0114403	0.00286602	StudySample
-0.0115601	0.00269383	StudySample
-0.0121699	0.00320755	StudySample
-0.0129199	0.00323617	StudySample
-0.0127561	0.00418739	StudySample
-0.0116837	0.00292389	StudySample
-0.0120912	0.00307432	StudySample
-0.0123384	0.00316612	StudySample
-0.0127727	0.00381397	StudySample
-0.0127798	0.00326027	StudySample
-0.0123001	0.00262996	StudySample
-0.0135802	0.00420361	StudySample
-0.0121448	0.00357876	StudySample
-0.011951	0.00196554	StudySample
-0.0126106	0.00292491	StudySample
-0.0128343	0.0027189	StudySample
-0.0128464	0.00293572	StudySample
-0.0123998	0.00311239	StudySample
-0.0122332	0.00321614	StudySample
-0.0131438	0.00333169	StudySample
-0.0113245	0.0020921	StudySample
-0.0125618	0.00320068	StudySample
-0.0125334	0.00340368	StudySample
-0.0126575	0.0034364	StudySample
-0.0115959	0.00271463	StudySample
-0.0118275	0.00251385	StudySample
-0.0118333	0.00292732	StudySample
-0.0124308	0.00288488	StudySample
-0.0116133	0.00293546	StudySample
-0.0131719	0.00289975	StudySample
-0.0127157	0.00275559	StudySample
-0.0125847	0.00288762	StudySample
-0.0123543	0.00288996	StudySample
-0.012038	0.00295768	StudySample
-0.0120084	0.00242194	StudySample
-0.0129611	0.00336068	StudySample
-0.0122255	0.00253679	StudySample
-0.0123111	0.00270028	StudySample
-0.012116	0.00260047	StudySample
-0.0130722	0.00395839	StudySample
-0.0125647	0.00337925	StudySample
-0.0129756	0.00312014	StudySample
-0.0117882	0.00214397	StudySample
-0.0128185	0.00258268	StudySample
-0.0127909	0.00392026	StudySample
-0.0127203	0.00252692	StudySample
-0.012379	0.00268799	StudySample
-0.012648	0.00328556	StudySample
-0.0123592	0.00203308	StudySample
-0.0116912	0.00240404	StudySample
-0.0125872	0.00365509	StudySample
-0.0119691	0.00211201	StudySample
-0.0121	0.00208085	StudySample
-0.0132009	0.00320904	StudySample
-0.0130024	0.00337671	StudySample
-0.0122912	0.00296757	StudySample
-0.0128723	0.00280412	StudySample
-0.0124013	0.00392569	StudySample
-0.0118828	0.00227814	StudySample
-0.0122509	0.00238608	StudySample
-0.011246	0.00229033	StudySample
-0.0115606	0.00307447	StudySample
-0.011918	0.00255951	StudySample
-0.0122726	0.00229673	StudySample
-0.0118988	0.00312524	StudySample
-0.0124587	0.00227291	StudySample
-0.0127875	0.0033031	StudySample
-0.0118932	0.00285701	StudySample
-0.0123052	0.00301977	StudySample
-0.0127369	0.00341994	StudySample
-0.0129159	0.00303804	StudySample
-0.0123893	0.00286081	StudySample
-0.0118647	0.00244058	StudySample
-0.0125532	0.00283019	StudySample
-0.0124695	0.0024347	StudySample
-0.0124723	0.00255239	StudySample
-0.0123972	0.00150228	StudySample
-0.0113058	0.00201022	StudySample
-0.0123151	0.00203692	StudySample
-0.0119415	0.00262391	StudySample
-0.0123187	0.00280902	StudySample
-0.012395	0.00308243	StudySample
-0.0124137	0.00265428	StudySample
-0.0128749	0.00306336	StudySample
-0.012185	0.00234516	StudySample
-0.0124182	0.00286825	StudySample
-0.012438	0.00299861	StudySample
-0.012987	0.00284988	StudySample
-0.0123781	0.00346287	StudySample
-0.0131229	0.00323921	StudySample
-0.0130248	0.00279784	StudySample
-0.0129341	0.00372491	StudySample
-0.0127225	0.0035264	StudySample
-0.012089	0.0025939	StudySample
-0.0117994	0.00187956	StudySample
-0.0120474	0.0024996	StudySample
-0.0125178	0.00329188	StudySample
-0.0123053	0.00351224	StudySample
-0.0127536	0.00307366	StudySample
-0.0116369	0.00239115	StudySample
-0.0124641	0.00229217	StudySample
-0.0120869	0.00332538	StudySample
-0.0126874	0.00349423	StudySample
-0.0123731	0.00315239	StudySample
-0.0124656	0.00270989	StudySample
-0.0124786	0.00303785	StudySample
-0.0124971	0.00327906	StudySample
-0.0120691	0.00205986	StudySample
-0.0129782	0.00321118	StudySample
-0.0130402	0.00424205	StudySample
-0.0130126	0.00319541	StudySample
-0.0123831	0.00284429	StudySample
-0.0123471	0.00289094	StudySample
-0.0127085	0.0038027	StudySample
-0.0131325	0.00333715	StudySample
-0.0125029	0.00314224	StudySample
-0.0118033	0.0025368	StudySample
-0.0123525	0.00261476	StudySample
-0.0127292	0.00352185	StudySample
-0.0116022	0.00214714	StudySample
-0.0118791	0.00216862	StudySample
-0.0118779	0.00265641	StudySample
-0.0124229	0.00308759	StudySample
-0.011919	0.00343015	StudySample
-0.0128275	0.00245209	StudySample
-0.0124732	0.00298403	StudySample
-0.0130934	0.00359472	StudySample
-0.0127269	0.00268551	StudySample
-0.012213	0.00207102	StudySample
-0.0111374	0.00219289	StudySample
-0.0122642	0.00248278	StudySample
-0.0123574	0.00286414	StudySample
-0.0130669	0.00341634	StudySample
-0.0127207	0.00328914	StudySample
-0.0117224	0.00207313	StudySample
-0.012557	0.00271696	StudySample
-0.0126332	0.00346053	StudySample
-0.0122638	0.00252831	StudySample
-0.013453	0.00329717	StudySample
-0.0118763	0.00235939	StudySample
-0.0125518	0.00351073	StudySample
-0.0129222	0.00351835	StudySample
-0.0129262	0.00292901	StudySample
-0.0122147	0.00323577	StudySample
-0.0134697	0.0033321	StudySample
-0.0125888	0.0031149	StudySample
-0.0114269	0.00236098	StudySample
-0.0121342	0.00266344	StudySample
-0.0119456	0.00221889	StudySample
-0.0127246	0.00309576	StudySample
-0.0126157	0.00216871	StudySample
-0.0125054	0.00282441	StudySample
-0.0134293	0.00425237	StudySample
-0.0125834	0.00371701	StudySample
-0.0122612	0.00335997	StudySample
-0.0119522	0.00265172	StudySample
-0.0116088	0.00159183	StudySample
-0.0120893	0.00196272	StudySample
-0.0121829	0.00262076	StudySample
-0.0120624	0.00340929	StudySample
-0.0126402	0.00320253	StudySample
-0.0116298	0.00161008	StudySample
-0.0120464	0.00292886	StudySample
-0.0131505	0.00307722	StudySample
-0.0119545	0.00291159	StudySample
-0.01297	0.00288443	StudySample
-0.0120944	0.00326271	StudySample
-0.0130534	0.00354453	StudySample
-0.0126836	0.00350187	StudySample
-0.0115145	0.00211408	StudySample
-0.0121852	0.00252931	StudySample
-0.0134897	0.00444477	StudySample
-0.0124556	0.00232636	StudySample
-0.0129106	0.00284617	StudySample
-0.0118549	0.00201584	StudySample
-0.0124935	0.00322218	StudySample
-0.01236	0.00337595	StudySample
-0.0123271	0.00302557	StudySample
-0.0120427	0.00216422	StudySample
-0.0129873	0.00287728	StudySample
-0.0124794	0.00270832	StudySample
-0.0118756	0.00221895	StudySample
-0.0129438	0.0022983	StudySample
-0.0131871	0.00280744	StudySample
-0.0127889	0.00269592	StudySample
-0.0122222	0.00335172	StudySample
-0.012263	0.0026695	StudySample
-0.0126748	0.00294456	StudySample
-0.0128937	0.00353875	StudySample
-0.0121354	0.00326532	StudySample
-0.0121597	0.00241649	StudySample
-0.0117189	0.00282967	StudySample
-0.0126124	0.00292742	StudySample
-0.0126	0.00331179	StudySample
-0.0129809	0.00426361	StudySample
-0.0121332	0.00226174	StudySample
-0.0129252	0.00282726	StudySample
-0.0120869	0.00246883	StudySample
-0.0127288	0.0040807	StudySample
-0.0125883	0.00320113	StudySample
-0.0127187	0.00312703	StudySample
-0.0119646	0.00200173	StudySample
-0.0130665	0.00392579	StudySample
-0.0123784	0.00292018	StudySample
-0.0121247	0.00305398	StudySample
-0.0127127	0.00341923	StudySample
-0.0121207	0.00343823	StudySample
-0.0115481	0.00197496	StudySample
-0.0122849	0.00303946	StudySample
-0.0123107	0.00299817	StudySample
-0.0125248	0.003445	StudySample
-0.0121078	0.00303903	StudySample
-0.0128752	0.00245553	StudySample
-0.0118751	0.0027452	StudySample
-0.0126255	0.00348364	StudySample
-0.0120694	0.00243314	StudySample
-0.0123067	0.00295511	StudySample
-0.0123282	0.00427235	StudySample
-0.0121051	0.00241495	StudySample
-0.012076	0.00300179	StudySample
-0.0124921	0.00296314	StudySample
-0.012181	0.00291212	StudySample
-0.0131901	0.00388594	StudySample
-0.013026	0.00337797	StudySample
-0.012649	0.0035562	StudySample
-0.0125561	0.00241105	StudySample
-0.0124846	0.0030541	StudySample
-0.0120758	0.00284195	StudySample
-0.0129918	0.00341152	StudySample
-0.0118341	0.00246299	StudySample
-0.012011	0.00285919	StudySample
-0.0121472	0.00317577	StudySample
-0.0123604	0.00286054	StudySample
-0.0128291	0.00348769	StudySample
-0.0117227	0.00222313	StudySample
-0.0117327	0.00274241	StudySample
-0.0120172	0.00247598	StudySample
-0.0122258	0.00222568	StudySample
-0.0128176	0.002681	StudySample
-0.0126908	0.00303651	StudySample
-0.0124422	0.00306469	StudySample
-0.0122646	0.00233228	StudySample
-0.0116466	0.00337378	StudySample
-0.0122092	0.002864	StudySample
-0.0131152	0.00375234	StudySample
-0.0119572	0.00248358	StudySample
-0.0121628	0.00283438	StudySample
-0.0131455	0.00317935	StudySample
-0.0124692	0.0029694	StudySample
-0.0114971	0.00145376	StudySample
-0.0120379	0.00229684	StudySample
-0.0132707	0.00409021	StudySample
-0.0127933	0.00342293	StudySample
-0.0122281	0.00249672	StudySample
-0.0123737	0.0032039	StudySample
-0.0125408	0.00331842	StudySample
-0.0119401	0.00211271	StudySample
-0.0128691	0.00286372	StudySample
-0.0123255	0.00335502	StudySample
-0.011899	0.00270979	StudySample
-0.0126423	0.00392517	StudySample
-0.0123717	0.00250081	StudySample
-0.0130325	0.00365383	StudySample
-0.0115641	0.00296773	StudySample
-0.0117528	0.00247431	StudySample
-0.0124949	0.00164698	StudySample
-0.0122219	0.00348189	StudySample
-0.0120726	0.00316063	StudySample
-0.0126003	0.00312594	StudySample
-0.0126721	0.00378454	StudySample
-0.0127319	0.00351414	StudySample
-0.0128296	0.00352626	StudySample
-0.0122581	0.00303398	StudySample
-0.0129768	0.00269111	StudySample
-0.0119428	0.00199949	StudySample
-0.0121559	0.00270593	StudySample
-0.0115696	0.00216475	StudySample
-0.0118567	0.00243189	StudySample
-0.0125493	0.00181724	StudySample
-0.0108514	0.000831651	StudySample
-0.0124543	0.00273724	StudySample
-0.0134686	0.00362138	StudySample
-0.0129183	0.00278695	StudySample
-0.0114635	0.00214283	StudySample
-0.0130082	0.00316368	StudySample
-0.0118749	0.00310998	StudySample
-0.0127287	0.0032525	StudySample
-0.0126722	0.00366878	StudySample
-0.0128612	0.00347762	StudySample
-0.0121445	0.00241277	StudySample
-0.0128279	0.00281081	StudySample
-0.0117506	0.00196285	StudySample
-0.0121385	0.00267782	StudySample
-0.0112583	0.0020431	StudySample
-0.0119473	0.00289117	StudySample
-0.0126424	0.00250429	StudySample
-0.0118443	0.00252554	StudySample
-0.012558	0.00400797	StudySample
-0.012543	0.00279652	StudySample
-0.0124868	0.00324809	StudySample
-0.012715	0.00367795	StudySample
-0.0124426	0.00320264	StudySample
-0.0130988	0.00372853	StudySample
-0.0125548	0.00372883	StudySample
-0.0129542	0.00311588	StudySample
-0.0117535	0.00220563	StudySample
-0.012554	0.00337074	StudySample
-0.0125399	0.00272382	StudySample
-0.0125252	0.00392161	StudySample
-0.0123122	0.00350439	StudySample
-0.0129506	0.00355571	StudySample
-0.0125076	0.00339822	StudySample
-0.0129515	0.00223666	StudySample
-0.0126624	0.00226868	StudySample
-0.0118365	0.0021085	StudySample
-0.0132524	0.0037549	StudySample
-0.0119473	0.00223901	StudySample
-0.0129422	0.00369754	StudySample
-0.0123878	0.00268266	StudySample
-0.0127635	0.00362103	StudySample
-0.0118076	0.00249626	StudySample
-0.0114011	0.00256718	StudySample
-0.0125903	0.00293259	StudySample
-0.0121871	0.00249993	StudySample
-0.0120987	0.00288695	StudySample
-0.0124403	0.00371279	StudySample
-0.0121988	0.00243207	StudySample
-0.0124995	0.00307813	StudySample
-0.0121035	0.00239906	StudySample
-0.0120512	0.00361449	StudySample
-0.0124511	0.00271901	StudySample
-0.0121272	0.00332066	StudySample
-0.0125167	0.00291764	StudySample
-0.0125094	0.00236907	StudySample
-0.0117139	0.00224851	StudySample
-0.0124598	0.00225393	StudySample
-0.012564	0.00313331	StudySample
-0.0122715	0.00309448	StudySample
-0.0131533	0.00305277	StudySample
-0.012795	0.0026837	StudySample
-0.0120962	0.00247585	StudySample
-0.012962	0.00303251	StudySample
-0.0129017	0.00295879	StudySample
-0.0121857	0.00238627	StudySample
-0.0124006	0.00348017	StudySample
-0.0126681	0.0028004	StudySample
-0.0128129	0.00320299	StudySample
-0.0126196	0.00262835	StudySample
-0.0127522	0.00339736	StudySample
-0.0121532	0.00250936	StudySample
-0.0121617	0.00282699	StudySample
-0.0121909	0.00237127	StudySample
-0.011555	0.00237221	StudySample
-0.0118247	0.00162478	StudySample
-0.0126849	0.00258193	StudySample
-0.0121398	0.00238278	StudySample
-0.0122411	0.00348621	StudySample
-0.0126151	0.00292497	StudySample
-0.0126662	0.00280447	StudySample
-0.0125755	0.00243668	StudySample
-0.0123226	0.00288439	StudySample
-0.0135379	0.00378186	StudySample
-0.0123187	0.00305314	StudySample
-0.0117985	0.00245161	StudySample
-0.0122824	0.00314977	StudySample
-0.0126991	0.0041655	StudySample
-0.0128483	0.00296055	StudySample
-0.0125522	0.00284532	StudySample
-0.0119506	0.00212504	StudySample
-0.0126863	0.00251812	StudySample
-0.0122584	0.00227931	StudySample
-0.0122807	0.00231812	StudySample
-0.0129037	0.00384141	StudySample
-0.0122114	0.00216346	StudySample
-0.0114915	0.00301426	StudySample
-0.0125879	0.00363792	StudySample
-0.012384	0.00300398	StudySample
-0.0126699	0.00245361	StudySample
-0.0120909	0.00244891	StudySample
-0.0115941	0.0017972	StudySample
-0.0125373	0.00257263	StudySample
-0.0129217	0.00408584	StudySample
-0.0132213	0.00373517	StudySample
-0.0119071	0.00222604	StudySample
-0.0122437	0.00314109	StudySample
-0.0129396	0.00357909	StudySample
-0.0122491	0.00216132	StudySample
-0.0125053	0.00219937	StudySample
-0.0122326	0.00318594	StudySample
-0.0123733	0.00276608	StudySample
-0.0117309	0.00230924	StudySample
-0.0117051	0.00283579	StudySample
-0.0120846	0.00275975	StudySample
-0.0123434	0.00300165	StudySample
-0.0113557	0.00172954	StudySample
-0.0128927	0.00310825	StudySample
-0.0133602	0.00267766	StudySample
-0.0122037	0.00266308	StudySample
-0.0121602	0.00256136	StudySample
-0.0114889	0.00200887	StudySample
-0.0120152	0.00379442	StudySample
-0.0111593	0.0011799	StudySample
-0.0121869	0.00292514	StudySample
-0.012251	0.00221125	StudySample
-0.0122615	0.00307099	StudySample
-0.0126425	0.00394035	StudySample
-0.0119286	0.00271364	StudySample
-0.0125941	0.00335913	StudySample
-0.0125328	0.0030827	StudySample
-0.0131181	0.00375077	StudySample
-0.0124449	0.004084	StudySample
-0.0123676	0.00288792	StudySample
-0.0129903	0.00415361	StudySample
-0.0117695	0.00234864	StudySample
-0.0130044	0.00358427	StudySample
-0.0116876	0.00184073	StudySample
-0.0118175	0.00190126	StudySample
-0.0124344	0.00340823	StudySample
-0.0121124	0.00222224	StudySample
-0.0126156	0.00234092	StudySample
-0.0124695	0.002683	StudySample
-0.0121785	0.0029737	StudySample
-0.0125111	0.00309115	StudySample
-0.0118667	0.00280918	StudySample
-0.011958	0.00214148	StudySample
-0.012043	0.00327689	StudySample
-0.0122561	0.00305304	StudySample
-0.0122472	0.00246569	StudySample
-0.0124883	0.00350153	StudySample
-0.0121638	0.00348743	StudySample
-0.0122075	0.00199665	StudySample
-0.0124794	0.00332332	StudySample
-0.0126065	0.00306048	StudySample
-0.0132063	0.00358949	StudySample
-0.012174	0.00304679	StudySample
-0.0127767	0.00314059	StudySample
-0.011578	0.00228424	StudySample
-0.0121407	0.002578	StudySample
-0.0124396	0.00256069	StudySample
-0.0121874	0.00276695	StudySample
-0.0130105	0.00294919	StudySample
-0.0135424	0.00250812	StudySample
-0.0133591	0.00365234	StudySample
-0.012847	0.00357944	StudySample
-0.0130663	0.00334367	StudySample
-0.0121861	0.00319818	StudySample
-0.0120213	0.00311559	StudySample
-0.011679	0.00275263	StudySample
-0.0123869	0.00297998	StudySample
-0.0131682	0.00330855	StudySample
-0.0124553	0.00335765	StudySample
-0.0128626	0.00372193	StudySample
-0.0125007	0.00235149	StudySample
-0.012295	0.00332863	StudySample
-0.012482	0.0031138	StudySample
-0.0125856	0.00293311	StudySample
-0.0105254	0.00247114	StudySample
-0.0130036	0.00357865	StudySample
-0.0119498	0.00274457	StudySample
-0.0125174	0.00309261	StudySample
-0.0122009	0.00301379	StudySample
-0.0128353	0.00344949	StudySample
-0.012415	0.0033517	StudySample
-0.0115444	0.00215029	StudySample
-0.0126853	0.00374118	StudySample
-0.0125141	0.00286175	StudySample
-0.0126916	0.00260314	StudySample
-0.012575	0.00308321	StudySample
-0.0117801	0.00233649	StudySample
-0.0125049	0.00385136	StudySample
-0.0120467	0.00248542	StudySample
-0.011601	0.00332263	StudySample
-0.0124861	0.00326447	StudySample
-0.0131984	0.00357209	StudySample
-0.0124572	0.00349503	StudySample
-0.0125917	0.00405554	StudySample
-0.00942471	0.000361905	StudySample
-0.0121757	0.00346126	StudySample
-0.0121166	0.00281307	StudySample
-0.0123264	0.00319526	StudySample
-0.0120393	0.00277841	StudySample
-0.0125368	0.00319711	StudySample
-0.0121294	0.00317052	StudySample
-0.012286	0.00278665	StudySample
-0.0132005	0.00438941	StudySample
-0.0130154	0.00367112	StudySample
-0.0125689	0.00259937	StudySample
-0.0123006	0.00297328	StudySample
-0.0128328	0.00305111	StudySample
-0.0125937	0.00329018	StudySample
-0.0122997	0.00307325	StudySample
-0.0122106	0.00325248	StudySample
-0.0120957	0.00352818	StudySample
-0.0128268	0.00354237	StudySample
-0.0130122	0.00399964	StudySample
-0.0119241	0.00231653	StudySample
-0.0128326	0.00329928	StudySample
-0.0122513	0.00350637	StudySample
-0.0135173	0.00310189	StudySample
-0.0126151	0.00372545	StudySample
-0.0127281	0.00386621	StudySample
-0.0118786	0.00220661	StudySample
-0.0127925	0.00338822	StudySample
-0.0129026	0.00311728	StudySample
-0.0129664	0.0027753	StudySample
-0.0123045	0.003229	StudySample
-0.0126155	0.00255637	StudySample
-0.0120009	0.00229749	StudySample
-0.0118482	0.00236398	StudySample
-0.0123425	0.00336767	StudySample
-0.0123906	0.00266938	StudySample
-0.0114246	0.0028424	StudySample
-0.0130846	0.00371973	StudySample
-0.0127073	0.00368759	StudySample
-0.0121633	0.00276963	StudySample
-0.0128412	0.00323827	StudySample
-0.0124167	0.00259536	StudySample
-0.0121613	0.00297654	StudySample
-0.0126392	0.003163	StudySample
-0.0123768	0.00267083	StudySample
-0.0128351	0.00311001	StudySample
-0.0127604	0.00335268	StudySample
-0.0119345	0.00337341	StudySample
-0.0119988	0.00282199	StudySample
-0.0127951	0.00276564	StudySample
-0.0130136	0.00343301	StudySample
-0.0129461	0.00348532	StudySample
-0.0116517	0.00199783	StudySample
-0.012755	0.00358577	StudySample
-0.0130727	0.00432963	StudySample
-0.0116809	0.00180519	StudySample
-0.0122891	0.00266811	StudySample
-0.0136253	0.00385188	StudySample
-0.0110241	0.0033463	StudySample
-0.0128032	0.00365258	StudySample
-0.0122246	0.00321566	StudySample
-0.0122483	0.00342934	StudySample
-0.0124897	0.00341205	StudySample
-0.0119639	0.0034405	StudySample
-0.0125041	0.00322519	StudySample
-0.0129595	0.00358116	StudySample
-0.0122648	0.0031315	StudySample
-0.0126202	0.00352874	StudySample
-0.0124895	0.00373623	StudySample
-0.0126001	0.0028519	StudySample
-0.0124266	0.00382633	StudySample
-0.0125229	0.00356937	StudySample
-0.0132418	0.00333944	StudySample
-0.0120822	0.00292608	StudySample
-0.0124939	0.0035084	StudySample
-0.0123475	0.00295627	StudySample
-0.0102808	0.000809818	StudySample
-0.012626	0.00326962	StudySample
-0.0110915	0.00287238	StudySample
-0.0120177	0.0022751	StudySample
-0.0107555	0.00135632	StudySample
-0.0124866	0.002921	StudySample
-0.0125696	0.00343335	StudySample
-0.01259	0.00341454	StudySample
-0.0124834	0.00286791	StudySample
-0.0134163	0.00358589	StudySample
-0.0124451	0.00377895	StudySample
-0.0126378	0.00322049	StudySample
-0.0122766	0.00293155	StudySample
-0.0116463	0.00340714	StudySample
-0.0126746	0.00397641	StudySample
-0.0125169	0.00364431	StudySample
-0.0128902	0.00262433	StudySample
-0.0124757	0.00352899	StudySample
-0.0125977	0.00360306	StudySample
-0.0123969	0.00345741	StudySample
-0.0130035	0.00334548	StudySample
-0.0131468	0.00346051	StudySample
-0.0126215	0.00339344	StudySample
-0.0131105	0.00307194	StudySample
-0.0122726	0.0029274	StudySample
-0.0116544	0.00270448	StudySample
-0.0127378	0.00353926	StudySample
-0.0122467	0.0032925	StudySample
-0.0130718	0.00401334	StudySample
-0.0118463	0.00178975	StudySample
-0.0122857	0.00292071	StudySample
-0.0130039	0.00292366	StudySample
-0.0121529	0.00229286	StudySample
-0.0126361	0.00396209	StudySample
-0.0121681	0.00314369	StudySample
-0.0131197	0.00397469	StudySample
-0.0124464	0.00338974	StudySample
-0.0120066	0.00241179	StudySample
-0.0119518	0.00220278	StudySample
-0.0115038	0.00186323	StudySample
-0.012372	0.00385392	StudySample
-0.0127101	0.00336761	StudySample
-0.01272	0.00311783	StudySample
-0.0129301	0.00356653	StudySample
-0.0127685	0.0025064	StudySample
-0.0129328	0.00363357	StudySample
-0.0128574	0.00319595	StudySample
-0.0125436	0.00272216	StudySample
-0.0124954	0.00263505	StudySample
-0.0116025	0.00245383	StudySample
-0.0125529	0.00359131	StudySample
-0.0127453	0.00357038	StudySample
-0.0125294	0.00310514	StudySample
-0.0132488	0.00278892	StudySample
-0.0122513	0.00321315	StudySample
-0.0124786	0.00411526	StudySample
-0.012702	0.00362553	StudySample
-0.0120922	0.00299074	StudySample
-0.0121062	0.00253302	StudySample
-0.0119158	0.00241329	StudySample
-0.0135348	0.00417137	StudySample
-0.0132535	0.00364798	StudySample
-0.0120784	0.00204645	StudySample
-0.0128802	0.00302627	StudySample
-0.0120055	0.00250546	StudySample
-0.0105646	0.00173135	StudySample
-0.0124144	0.0033415	StudySample
-0.0127346	0.00342664	StudySample
-0.0125191	0.00254762	StudySample
-0.0128725	0.00362661	StudySample
-0.0130218	0.00387615	StudySample
-0.0124664	0.00215852	StudySample
-0.0128089	0.00281822	StudySample
-0.0120652	0.00272317	StudySample
-0.0128709	0.00363222	StudySample
-0.0122542	0.00283209	StudySample
-0.0122666	0.00352525	StudySample
-0.0131525	0.00255395	StudySample
-0.0128704	0.00383431	StudySample
-0.0129559	0.00333009	StudySample
-0.0125797	0.00304342	StudySample
-0.0119146	0.00340924	StudySample
-0.0119219	0.00290625	StudySample
-0.0120264	0.00231019	StudySample
-0.0134422	0.00327745	StudySample
-0.0125542	0.00338637	StudySample
-0.0131009	0.00424906	StudySample
-0.0125568	0.0037255	StudySample
-0.012053	0.00347677	StudySample
-0.0116819	0.00239433	StudySample
-0.0119932	0.00276555	StudySample
-0.0120348	0.003101	StudySample
-0.0124507	0.00345497	StudySample
-0.0123504	0.00280608	StudySample
-0.0118256	0.00204135	StudySample
-0.0125425	0.00344094	StudySample
-0.0126682	0.00389114	StudySample
-0.0123176	0.00349878	StudySample
-0.0124763	0.0030459	StudySample
-0.0133096	0.00339481	StudySample
-0.0123483	0.00294609	StudySample
-0.0126978	0.0034379	StudySample
-0.0123489	0.00280875	StudySample
-0.0125119	0.00285558	StudySample
-0.0126635	0.00357378	StudySample
-0.0128518	0.00352415	StudySample
-0.0128402	0.00349289	StudySample
-0.012417	0.00312022	StudySample
-0.0126498	0.00370723	StudySample
-0.0128866	0.00344237	StudySample
-0.0131407	0.00375482	StudySample
-0.0121004	0.00293396	StudySample
-0.0126389	0.00353387	StudySample
-0.0123922	0.00324023	StudySample
-0.0120902	0.0022197	StudySample
-0.0118806	0.00236941	StudySample
-0.013177	0.00342912	StudySample
-0.0123799	0.00292107	StudySample
-0.0119363	0.00277781	StudySample
-0.0129247	0.00350085	StudySample
-0.0123902	0.00277432	StudySample
-0.0127537	0.00412008	StudySample
-0.01263	0.0033089	StudySample
-0.0130638	0.00345458	StudySample
-0.0132022	0.00393733	StudySample
-0.0123192	0.00250705	StudySample
-0.0132282	0.00358051	StudySample
-0.0121738	0.00353403	StudySample
-0.0125388	0.00309477	StudySample
-0.0123063	0.00304652	StudySample
-0.0122397	0.00254123	StudySample
-0.0130836	0.00386468	StudySample
-0.0119958	0.00287137	StudySample
-0.0126367	0.00335354	StudySample
-0.0128884	0.00318175	StudySample
-0.0120199	0.00381929	StudySample
-0.0117932	0.00339486	StudySample
-0.0126874	0.00298898	StudySample
-0.012293	0.00267934	StudySample
-0.0122246	0.00311937	StudySample
-0.0115496	0.00177445	StudySample
-0.012381	0.00315378	StudySample
-0.0124885	0.00342649	StudySample
-0.0119098	0.00294309	StudySample
-0.012602	0.00280544	StudySample
-0.01203	0.00298001	StudySample
-0.0130849	0.00312938	StudySample
-0.0129847	0.00337358	StudySample
-0.0111067	0.00140041	StudySample
-0.0125551	0.00292569	StudySample
-0.0125546	0.00356662	StudySample
-0.0128102	0.00316066	StudySample
-0.013073	0.00300863	StudySample
-0.012201	0.00227198	StudySample
-0.0127053	0.00321726	StudySample
-0.012495	0.00309974	StudySample
-0.0124148	0.00336364	StudySample
-0.0118965	0.00265486	StudySample
-0.0130306	0.00345616	StudySample
-0.0115613	0.00173736	StudySample
-0.0121135	0.00332552	StudySample
-0.0120724	0.00309714	StudySample
-0.0121474	0.00430038	StudySample
-0.0122828	0.00262834	StudySample
-0.012101	0.00295916	StudySample
-0.0126063	0.00403004	StudySample
-0.0123329	0.00275279	StudySample
-0.0121051	0.00290908	StudySample
-0.0123468	0.00323172	StudySample
-0.012896	0.00329407	StudySample
-0.01318	0.00381214	StudySample
-0.0120802	0.0036851	StudySample
-0.011889	0.00214151	StudySample
-0.0123034	0.00328008	StudySample
-0.011952	0.0028481	StudySample
-0.0124589	0.00323859	StudySample
-0.0117901	0.00299447	StudySample
-0.0124125	0.00344536	StudySample
-0.0122941	0.00315643	StudySample
-0.00951815	0.00017244	StudySample
-0.012135	0.00232758	StudySample
-0.0116777	0.00237218	StudySample
-0.0127633	0.00359003	StudySample
-0.0122898	0.00316286	StudySample
-0.0110088	0.00135105	StudySample
-0.0123579	0.00313744	StudySample
-0.011883	0.0032118	StudySample
-0.012148	0.00320951	StudySample
-0.0119243	0.00367851	StudySample
-0.0117375	0.00321994	StudySample
-0.0115616	0.00248969	StudySample
-0.0126518	0.00318793	StudySample
-0.0112898	0.00291244	StudySample
-0.0119353	0.00344302	StudySample
-0.0125747	0.00303318	StudySample
-0.0115497	0.00346658	StudySample
-0.0123874	0.0026099	StudySample
-0.0115587	0.00262165	StudySample
-0.0117953	0.00268681	StudySample
-0.011461	0.00175899	StudySample
-0.0119135	0.00296378	StudySample
-0.0120249	0.00287927	StudySample
-0.0121848	0.00282374	StudySample
-0.0124233	0.00320302	StudySample
-0.0116632	0.00231717	StudySample
-0.0125363	0.00317272	StudySample
-0.0122548	0.00243539	StudySample
-0.0118437	0.00274629	StudySample
-0.012575	0.00312661	StudySample
-0.0128519	0.00336063	StudySample
-0.0117253	0.00294675	StudySample
-0.0121031	0.00273742	StudySample
-0.0116996	0.00261889	StudySample
-0.0129578	0.00385885	StudySample
-0.0122421	0.00252628	StudySample
-0.0123342	0.00330518	StudySample
-0.0122902	0.00283362	StudySample
-0.0121476	0.00256196	StudySample
-0.00913399	-0.00040866	StudySample
-0.0116818	0.00217079	StudySample
-0.0128087	0.00330522	StudySample
-0.0121231	0.00313068	StudySample
-0.0125166	0.00403124	StudySample
-0.0118009	0.00332675	StudySample
-0.0119882	0.00218899	StudySample
-0.0129424	0.00318016	StudySample
-0.0121463	0.0031037	StudySample
-0.0118994	0.00335087	StudySample
-0.0118806	0.00209662	StudySample
-0.0115996	0.00234519	StudySample
-0.012665	0.00312365	StudySample
-0.0121985	0.00312264	StudySample
-0.0125599	0.0030201	StudySample
-0.0119657	0.00259486	StudySample
-0.0123039	0.00260895	StudySample
-0.0119823	0.00331629	StudySample
-0.00991774	0.00111212	StudySample
-0.0123623	0.00289329	StudySample
-0.0107305	0.00166725	StudySample
-0.0117192	0.00185537	StudySample
-0.0115765	0.00285607	StudySample
-0.0122243	0.00261639	StudySample
-0.0127728	0.00351371	StudySample
-0.0127045	0.00358195	StudySample
-0.0126984	0.0042928	StudySample
-0.0125464	0.0038289	StudySample
-0.0123482	0.00262684	StudySample
-0.0123058	0.00243166	StudySample
-0.0119851	0.00272885	StudySample
-0.0125901	0.00375258	StudySample
-0.0124565	0.00306874	StudySample
-0.0120676	0.00290933	StudySample
-0.0125974	0.00327668	StudySample
-0.0118998	0.00272759	StudySample
-0.0113	0.00168149	StudySample
-0.0123628	0.00266044	StudySample
-0.0126407	0.00317807	StudySample
-0.0120251	0.0029413	StudySample
-0.0127924	0.00390724	StudySample
-0.0125326	0.00370384	StudySample
-0.0122959	0.00324924	StudySample
-0.0125181	0.00343648	StudySample
-0.0127927	0.00294899	StudySample
-0.0116617	0.00386645	StudySample
-0.012529	0.00305621	StudySample
-0.0119217	0.00259713	StudySample
-0.0123794	0.00324212	StudySample
-0.0123914	0.00315286	StudySample
-0.0121586	0.00271124	StudySample
-0.0125111	0.002908	StudySample
-0.0127234	0.0030824	StudySample
-0.0123737	0.00247665	StudySample
-0.0125309	0.00341892	StudySample
-0.0125039	0.00301902	StudySample
-0.0126446	0.00289263	StudySample
-0.0113318	0.00172649	StudySample
-0.0118756	0.0016756	StudySample
-0.0124916	0.00344941	StudySample
-0.0122155	0.00241766	StudySample
-0.0113129	0.00331696	StudySample
-0.0117596	0.00289837	StudySample
-0.0121188	0.00188152	StudySample
-0.0110826	0.00125352	StudySample
-0.0128006	0.00443049	StudySample
-0.0123449	0.00251781	StudySample
-0.0112812	0.00255929	StudySample
-0.0117157	0.00165775	StudySample
-0.0120083	0.00270465	StudySample
-0.0127555	0.00336243	StudySample
-0.0119647	0.00274083	StudySample
-0.01253	0.00420768	StudySample
-0.0125422	0.00355896	StudySample
-0.0119912	0.00248951	StudySample
-0.0118708	0.00334746	StudySample
-0.0130104	0.00298354	StudySample
-0.0119531	0.00240095	StudySample
-0.0123789	0.00262622	StudySample
-0.0121934	0.00295871	StudySample
-0.0119157	0.00357312	StudySample
-0.0118695	0.00190573	StudySample
-0.0121201	0.00293732	StudySample
-0.0119462	0.00288834	StudySample
-0.0122835	0.00345751	StudySample
-0.0124716	0.00314318	StudySample
-0.0119314	0.00211568	StudySample
-0.0119385	0.0035961	StudySample
-0.0121511	0.00348413	StudySample
-0.0123016	0.00316282	StudySample
-0.0123376	0.00385127	StudySample
-0.0125175	0.00346914	StudySample
-0.0125546	0.00349898	StudySample
-0.0121198	0.00248717	StudySample
-0.0123639	0.00344876	StudySample
-0.0119715	0.00215548	StudySample
-0.0132886	0.00379807	StudySample
-0.0114064	0.00221422	StudySample
-0.01199	0.00372358	StudySample
-0.0123449	0.0030431	StudySample
-0.0123482	0.00297809	StudySample
-0.0123125	0.00196817	StudySample
-0.0122423	0.00371366	StudySample
-0.0119463	0.0023463	StudySample
-0.0119677	0.00262353	StudySample
-0.0125798	0.00422185	StudySample
-0.0126468	0.0031829	StudySample
-0.012368	0.00291827	StudySample
-0.0119557	0.00328428	StudySample
-0.0120448	0.00345251	StudySample
-0.0125924	0.00331214	StudySample
-0.0121079	0.00346683	StudySample
-0.0118196	0.00332706	StudySample
-0.0124515	0.00274299	StudySample
-0.0120761	0.00324874	StudySample
-0.0117696	0.00306046	StudySample
-0.0123178	0.00276749	StudySample
-0.01198	0.00268804	StudySample
-0.0114675	0.00217212	StudySample
-0.0117549	0.00332012	StudySample
-0.0122152	0.00347514	StudySample
-0.0120824	0.00275405	StudySample
-0.0117276	0.00247316	StudySample
-0.0119106	0.0028255	StudySample
-0.0116887	0.00321779	StudySample
-0.0125863	0.00304539	StudySample
-0.0126235	0.00286592	StudySample
-0.0132923	0.00316605	StudySample
-0.0126527	0.00421451	StudySample
-0.0125739	0.00357039	StudySample
-0.0125008	0.00298766	StudySample
-0.0115611	0.00161436	StudySample
-0.0121011	0.00292506	StudySample
-0.0118512	0.00327758	StudySample
-0.0125062	0.00270374	StudySample
-0.0122439	0.00313714	StudySample
-0.0125893	0.00297731	StudySample
-0.0117603	0.0029583	StudySample
-0.011927	0.00374938	StudySample
-0.0124107	0.00270216	StudySample
-0.0116511	0.00259246	StudySample
-0.0124761	0.00281308	StudySample
-0.00994462	0.0015477	StudySample
-0.0124522	0.00285459	StudySample
-0.0121821	0.00309735	StudySample
-0.0129162	0.00374905	StudySample
-0.012458	0.00266235	StudySample
-0.0115876	0.00349489	StudySample
-0.0123397	0.00343652	StudySample
-0.0122865	0.00233304	StudySample
-0.0122319	0.00344542	StudySample
-0.0117323	0.0028991	StudySample
-0.0122159	0.00195148	StudySample
-0.011956	0.00297804	StudySample
-0.0120493	0.0022768	StudySample
-0.0120733	0.00275928	StudySample
-0.0116755	0.00232761	StudySample
-0.0121463	0.00311575	StudySample
-0.0123969	0.00323424	StudySample
-0.012452	0.00301364	StudySample
-0.0122065	0.00276341	StudySample
-0.0121368	0.00297373	StudySample
-0.0119083	0.00318069	StudySample
-0.0125457	0.0032863	StudySample
-0.0123066	0.00265115	StudySample
-0.0118793	0.00341237	StudySample
-0.0125818	0.00219469	StudySample
-0.0113457	0.00291708	StudySample
-0.0117722	0.00340816	StudySample
-0.0117864	0.00183789	StudySample
-0.0120522	0.00271094	StudySample
-0.0123389	0.00267184	StudySample
-0.0125034	0.00262072	StudySample
-0.0121856	0.00282019	StudySample
-0.0124844	0.00371129	StudySample
-0.012036	0.00307025	StudySample
-0.0115255	0.0026473	StudySample
-0.012609	0.00329723	StudySample
-0.0116815	0.00286488	StudySample
-0.0122849	0.00292493	StudySample
-0.0120552	0.00285974	StudySample
-0.0118729	0.00244141	StudySample
-0.011381	0.00225789	StudySample
-0.0110915	0.00164144	StudySample
-0.0120521	0.00248365	StudySample
-0.0115009	0.00300291	StudySample
-0.0119401	0.00304765	StudySample
-0.0120334	0.00312782	StudySample
-0.0121288	0.00317431	StudySample
-0.0120324	0.00359423	StudySample
-0.0125066	0.00263175	StudySample
-0.0127785	0.00352716	StudySample
-0.0116606	0.00257068	StudySample
-0.0129585	0.00313913	StudySample
-0.0125541	0.00346246	StudySample
-0.012099	0.00242879	StudySample
-0.0129448	0.00267689	StudySample
-0.0119142	0.00303968	StudySample
-0.011689	0.00158231	StudySample
-0.0124263	0.00323276	StudySample
-0.0112481	0.00215828	StudySample
-0.0119201	0.00242889	StudySample
-0.0121922	0.00317681	StudySample
-0.012719	0.00300568	StudySample
-0.0123936	0.00326426	StudySample
-0.0120489	0.0034588	StudySample
-0.0122048	0.00350507	StudySample
-0.0116976	0.00225314	StudySample
-0.0113927	0.001659	StudySample
-0.0119742	0.00356505	StudySample
-0.012441	0.00321969	StudySample
-0.0108739	0.00136936	StudySample
-0.0120935	0.00323031	StudySample
-0.0126544	0.00280055	StudySample
-0.0116361	0.00348408	StudySample
-0.0129436	0.00256501	StudySample
-0.012569	0.00300429	StudySample
-0.012451	0.00336785	StudySample
-0.01204	0.00265279	StudySample
-0.0120095	0.00284411	StudySample
-0.0128648	0.00348685	StudySample
-0.0116871	0.0010088	StudySample
-0.0111579	0.00226928	StudySample
-0.0122336	0.0030669	StudySample
-0.0129474	0.0029921	StudySample
-0.0120688	0.00349957	StudySample
-0.0129813	0.00310643	StudySample
-0.0121541	0.00293875	StudySample
-0.0128162	0.00418107	StudySample
-0.0121567	0.00296712	StudySample
-0.0124517	0.00408039	StudySample
-0.0125991	0.00309733	StudySample
-0.011835	0.00261108	StudySample
-0.012139	0.00268598	StudySample
-0.0115769	0.00305023	StudySample
-0.0122169	0.00282147	StudySample
-0.0118406	0.00258508	StudySample
-0.0119824	0.00278529	StudySample
-0.0127707	0.00286361	StudySample
-0.0120183	0.00355293	StudySample
-0.0112551	0.00203997	StudySample
-0.0124084	0.00336465	StudySample
-0.00876804	-0.00113372	StudySample
-0.0117892	0.00243487	StudySample
-0.0123549	0.00330736	StudySample
-0.0121046	0.00249612	StudySample
-0.0130474	0.00355158	StudySample
-0.0127467	0.00285298	StudySample
-0.0122361	0.0038597	StudySample
-0.0123556	0.00248843	StudySample
-0.0123096	0.00231624	StudySample
-0.0127893	0.00349632	StudySample
-0.0116863	0.00318656	StudySample
-0.0121258	0.00256433	StudySample
-0.0126447	0.00381493	StudySample
-0.0124503	0.00293827	StudySample
-0.0118485	0.0017759	StudySample
-0.0122281	0.00305477	StudySample
-0.0124027	0.00241743	StudySample
-0.012636	0.0029428	StudySample
-0.0126786	0.00289903	StudySample
-0.0120311	0.00259581	StudySample
-0.0117426	0.00296961	StudySample
-0.0121631	0.00285534	StudySample
-0.011989	0.00290776	StudySample
-0.011797	0.0036485	StudySample
-0.0121849	0.00347414	StudySample
-0.0125838	0.00308979	StudySample
-0.012967	0.00318383	StudySample
-0.0122808	0.00341598	StudySample
-0.0113545	0.0022518	StudySample
-0.0123403	0.00278206	StudySample
-0.0125657	0.00349715	StudySample
-0.0116564	0.0034768	StudySample
-0.0127974	0.00343917	StudySample
-0.0118961	0.00244005	StudySample
-0.0112529	0.0025964	StudySample
-0.0125207	0.00303298	StudySample
-0.0122456	0.00269314	StudySample
-0.0119327	0.00304327	StudySample
-0.0125452	0.0038448	StudySample
-0.0121765	0.00251628	StudySample
-0.0127156	0.00323161	StudySample
-0.0120647	0.00297332	StudySample
-0.0124098	0.0036898	StudySample
-0.0117619	0.00298994	StudySample
-0.0109223	0.00235026	StudySample
-0.0121697	0.00272808	StudySample
-0.0122594	0.0032201	StudySample
-0.0128229	0.00340637	StudySample
-0.0113739	0.00275751	StudySample
-0.0125486	0.00303558	StudySample
-0.0121387	0.00293601	StudySample
-0.0125519	0.00377201	StudySample
-0.0123509	0.00234769	StudySample
-0.012347	0.00352185	StudySample
-0.0121329	0.00239662	StudySample
-0.0106848	0.00121273	StudySample
-0.0116595	0.00169563	StudySample
-0.0122261	0.00316068	StudySample
-0.0122832	0.00264824	StudySample
-0.0118851	0.00324631	StudySample
-0.0120008	0.00275515	StudySample
-0.0128626	0.00280492	StudySample
-0.0125091	0.00232888	StudySample
-0.0120972	0.00320397	StudySample
-0.0124168	0.00322811	StudySample
-0.0126315	0.00324015	StudySample
-0.0122941	0.00304102	StudySample
-0.011823	0.00237788	StudySample
-0.0114383	0.0017469	StudySample
-0.0116814	0.00221677	StudySample
-0.0120099	0.00312262	StudySample
-0.0123488	0.00239864	StudySample
-0.0117993	0.00194729	StudySample
-0.0124184	0.00344205	StudySample
-0.012255	0.00345434	StudySample
-0.0116835	0.00277997	StudySample
-0.011892	0.00239998	StudySample
-0.0115716	0.00197484	StudySample
-0.0116549	0.0032956	StudySample
-0.0128552	0.00304098	StudySample
-0.0127311	0.00337679	StudySample
-0.0123677	0.00252274	StudySample
-0.0126008	0.00265735	StudySample
-0.012261	0.00303214	StudySample
-0.0125211	0.00301122	StudySample
-0.0121656	0.00339166	StudySample
-0.011463	0.00239495	StudySample
-0.0126599	0.00365052	StudySample
-0.0117212	0.00188191	StudySample
-0.0119319	0.00285079	StudySample
-0.0112533	0.00172005	StudySample
-0.0119675	0.0026075	StudySample
-0.0128816	0.00378851	StudySample
-0.0123165	0.00306965	StudySample
-0.0120263	0.00222582	StudySample
-0.0121599	0.00306589	StudySample
-0.0126742	0.0036602	StudySample
-0.012333	0.00319813	StudySample
-0.0120413	0.00256911	StudySample
-0.0117552	0.00172327	StudySample
-0.0115603	0.00214791	StudySample
-0.0120665	0.00200014	StudySample
-0.0123765	0.00277268	StudySample
-0.0124808	0.00347706	StudySample
-0.0123851	0.00284114	StudySample
-0.0122768	0.00353056	StudySample
-0.0121964	0.00295404	StudySample
-0.0121964	0.00228957	StudySample
-0.012491	0.00353823	StudySample
-0.0126149	0.00333599	StudySample
-0.0121831	0.00342429	StudySample
-0.0114056	0.00348175	StudySample
-0.0117471	0.00261218	StudySample
-0.0122881	0.00311984	StudySample
-0.0113945	0.00236431	StudySample
-0.0121931	0.00243569	StudySample
-0.0123046	0.00290772	StudySample
-0.0124601	0.00348914	StudySample
-0.0120538	0.00269233	StudySample
-0.0127328	0.00305081	StudySample
-0.0114434	0.00267672	StudySample
-0.0122531	0.00268722	StudySample
-0.0123431	0.00353968	StudySample
-0.0124383	0.00270087	StudySample
-0.0119458	0.00288794	StudySample
-0.0133997	0.00362473	StudySample
-0.0118134	0.00327628	StudySample
-0.0118957	0.00177125	StudySample
-0.0116649	0.00272019	StudySample
-0.0124514	0.00325207	StudySample
-0.0118514	0.00289175	StudySample
-0.0115309	0.00310525	StudySample
-0.012149	0.00308878	StudySample
-0.0123316	0.00289053	StudySample
-0.0121132	0.00260048	StudySample
-0.0122427	0.00306729	StudySample
-0.0121138	0.00329103	StudySample
-0.0122862	0.00315846	StudySample
-0.012722	0.00287382	StudySample
-0.0118781	0.00227954	StudySample
-0.012216	0.00280366	StudySample
-0.0124349	0.00316642	StudySample
-0.0115752	0.0019091	StudySample
-0.011694	0.00256956	StudySample
-0.0127026	0.00361436	StudySample
-0.0118795	0.00205424	StudySample
-0.0117776	0.0027147	StudySample
-0.0123667	0.00300681	StudySample
-0.0124167	0.00314362	StudySample
-0.0125366	0.00291819	StudySample
-0.0119997	0.00321607	StudySample
-0.0125883	0.00244653	StudySample
-0.0127485	0.00321294	StudySample
-0.0128354	0.00342783	StudySample
-0.0121616	0.0036576	StudySample
-0.0133321	0.00392347	StudySample
-0.0115088	0.00196809	StudySample
-0.0119399	0.00226877	StudySample
-0.0119851	0.00251839	StudySample
-0.0120964	0.00351467	StudySample
-0.0124189	0.00358543	StudySample
-0.012576	0.00289637	StudySample
-0.0117874	0.00289392	StudySample
-0.0120702	0.00278381	StudySample
-0.0126706	0.00334756	StudySample
-0.00951868	0.000499789	StudySample
-0.0123033	0.00354032	StudySample
-0.0119964	0.00248832	StudySample
-0.012181	0.00310297	StudySample
-0.0122442	0.00307379	StudySample
-0.0122861	0.00238434	StudySample
-0.0123962	0.00280099	StudySample
-0.0115433	0.00160727	StudySample
-0.0100243	0.00113188	StudySample
-0.0122921	0.00293177	StudySample
-0.0120331	0.0035647	StudySample
-0.0115837	0.0023432	StudySample
-0.0120036	0.00320481	StudySample
-0.0122548	0.00351923	StudySample
-0.0119821	0.00355499	StudySample
-0.0118053	0.00244798	StudySample
-0.0127003	0.00324475	StudySample
-0.0126039	0.00313777	StudySample
-0.0124076	0.00286868	StudySample
-0.0125418	0.00335314	StudySample
-0.0116943	0.00253808	StudySample
-0.0123568	0.00284541	StudySample
-0.0125945	0.00300688	StudySample
-0.0125929	0.00341678	StudySample
-0.012001	0.00274073	StudySample
-0.0129393	0.00347037	StudySample
-0.0124002	0.00362601	StudySample
-0.0120571	0.00323438	StudySample
-0.0121207	0.00296242	StudySample
-0.0125735	0.00372742	StudySample
-0.0125031	0.00348307	StudySample
-0.0122365	0.00335287	StudySample
-0.0128813	0.0030994	StudySample
-0.0114529	0.00217388	StudySample
-0.0113171	0.00292251	StudySample
-0.011963	0.00280378	StudySample
-0.0118681	0.00217723	StudySample
-0.0127074	0.00304319	StudySample
-0.0113985	0.00229132	StudySample
-0.0121974	0.00348164	StudySample
-0.0115399	0.00198948	StudySample
-0.012304	0.00247618	StudySample
-0.0128172	0.00311119	StudySample
-0.0116814	0.00274761	StudySample
-0.012589	0.00323484	StudySample
-0.0127423	0.00316126	StudySample
-0.0125357	0.0029602	StudySample
-0.0115606	0.00290812	StudySample
-0.0127543	0.00336341	StudySample
-0.0124992	0.00233233	StudySample
-0.0122295	0.00259457	StudySample
-0.0121028	0.00256603	StudySample
-0.0122908	0.00304698	StudySample
-0.012303	0.0029386	StudySample
-0.0120896	0.00201856	StudySample
-0.0126509	0.00263627	StudySample
-0.0122327	0.00304681	StudySample
-0.0123792	0.00352847	StudySample
-0.0121487	0.00301007	StudySample
-0.0112829	0.00272582	StudySample
-0.0110865	0.00195125	StudySample
-0.0127733	0.00420908	StudySample
-0.00927639	-0.000188924	StudySample
-0.0116847	0.00249287	StudySample
-0.0118021	0.00276064	StudySample
-0.0125753	0.00334844	StudySample
-0.0121674	0.00263621	StudySample
-0.0122279	0.00321464	StudySample
-0.0111535	0.0022777	StudySample
-0.0128968	0.00389894	StudySample
-0.0125863	0.00345173	StudySample
-0.0117598	0.00232226	StudySample
-0.0123113	0.0034419	StudySample
-0.0121523	0.00244277	StudySample
-0.0121388	0.00314781	StudySample
-0.0126145	0.00365094	StudySample
-0.0119947	0.00355329	StudySample
-0.011641	0.0034316	StudySample
-0.0122504	0.00329387	StudySample
-0.0122106	0.00327755	StudySample
-0.0121994	0.00286386	StudySample
-0.0125163	0.00315591	StudySample
-0.012708	0.00329043	StudySample
-0.0125133	0.0037327	StudySample
-0.0122362	0.00341156	StudySample
-0.0117323	0.00242446	StudySample
-0.0120921	0.00265188	StudySample
-0.0112567	0.00224467	StudySample
-0.0124526	0.00397659	StudySample
-0.012837	0.00291961	StudySample
-0.0115678	0.00245417	StudySample
-0.0128641	0.00292962	StudySample
-0.0121247	0.00292321	StudySample
-0.0128559	0.00315542	StudySample
-0.0125871	0.00323522	StudySample
-0.0120734	0.00327331	StudySample
-0.0122683	0.0030675	StudySample
-0.011574	0.00308429	StudySample
-0.011969	0.00279211	StudySample
-0.0120052	0.00286389	StudySample
-0.0130946	0.00365043	StudySample
-0.0115353	0.00297211	StudySample
-0.0121054	0.00372777	StudySample
-0.0119488	0.00314048	StudySample
-0.0127088	0.003662	StudySample
-0.0129237	0.00355128	StudySample
-0.0124857	0.00296588	StudySample
-0.0120425	0.00230638	StudySample
-0.0121501	0.00288787	StudySample
-0.0119426	0.00252198	StudySample
-0.0112014	0.00188447	StudySample
-0.0124397	0.00361997	StudySample
-0.012206	0.00294346	StudySample
-0.0120841	0.00241275	StudySample
-0.0116213	0.00278713	StudySample
-0.0119401	0.0025094	StudySample
-0.0117992	0.00249056	StudySample
-0.0109068	0.00215667	StudySample
-0.0122911	0.00269192	StudySample
-0.0116125	0.0021905	StudySample
-0.0125235	0.00382766	StudySample
-0.0118827	0.00297709	StudySample
-0.0116305	0.00210583	StudySample
-0.0124438	0.00264077	StudySample
-0.0119752	0.00313082	StudySample
-0.0125406	0.00241184	StudySample
-0.0122073	0.00347232	StudySample
[truncated: 2,616 more rows]

## Sheet: supplementary Fig.2
supplementary Fig.2
“S/I+U”model
standardized factor loadings between latent variables and manifest variables from the nine tasks
	Estimate	Std.Err	z-value	P(>|z|)
Shifting=Inhibiting
Anti-saccade	0.271	0.036	7.511	<10e-3
Stop signal	0.243	0.036	6.703	<10e-3
Stroop	0.169	0.031	5.493	<10e-3
Category	0.463	0.031	14.97	<10e-3
Color-shape	0.461	0.032	14.215	<10e-3
Number-letter	0.59	0.036	16.54	<10e-3
Updating
Keep Track	0.338	0.032	10.732	<10e-3
spatial 2-back	0.508	0.038	13.48	<10e-3
letter 3-back	0.607	0.042	14.547	<10e-3
error terms (The numbers on the one-way arrows at the bottom of the manifest variables in the figure)
	Estimate	Std.Err	z-value	P(>|z|)
Anti-saccade	0.926	0.033	28.046	<10e-3
Stop signal	0.941	0.034	27.944	<10e-3
Stroop	0.971	0.032	30.72	<10e-3
Category	0.785	0.032	24.253	<10e-3
Color-shape	0.79	0.033	23.59	<10e-3
Number-letter	0.652	0.04	16.292	<10e-3
Keep Track	0.884	0.032	27.538	<10e-3
spatial 2-back	0.743	0.039	18.856	<10e-3
letter 3-back	0.633	0.048	13.074	<10e-3
correlation of pairs of latent variables (Significantly correlated pairs of latent variables are connected with double-arrowed curves and associated correlation coefficients are shown in figure).
EF component1	EF component2	Estimate	Std.Err	z-value	P(>|z|)
Shifting=Inhibiting	Updating	0.39	0.05	7.793	<10e-3
“S/U+I”model
standardized factor loadings between latent variables and manifest variables from the nine tasks
	Estimate	Std.Err	z-value	P(>|z|)
Shifting=Updating
Category	0.248	0.035	7.131	<10e-3
Color-shape	0.245	0.036	6.902	<10e-3
Number-letter	0.32	0.037	8.596	<10e-3
Keep Track	0.334	0.03	10.976	<10e-3
spatial 2-back	0.49	0.032	15.126	<10e-3
letter 3-back	0.504	0.034	14.923	<10e-3
Inhibiting
Anti-saccade	0.567	0.037	15.457	<10e-3
Stop signal	0.464	0.034	13.726	<10e-3
Stroop	0.2	0.031	6.42	<10e-3
error terms (The numbers on the one-way arrows at the bottom of the manifest variables in the figure)
	Estimate	Std.Err	z-value	P(>|z|)
Anti-saccade	0.679	0.04	16.777	<10e-3
Stop signal	0.785	0.035	22.403	<10e-3
Stroop	0.959	0.032	30.311	<10e-3
Category	0.938	0.032	29.042	<10e-3
Color-shape	0.94	0.033	28.59	<10e-3
Number-letter	0.897	0.035	25.774	<10e-3
Keep Track	0.887	0.032	28.041	<10e-3
spatial 2-back	0.762	0.034	22.426	<10e-3
letter 3-back	0.747	0.036	21.036	<10e-3
correlation of pairs of latent variables (Significantly correlated pairs of latent variables are connected with double-arrowed curves and associated correlation coefficients are shown in figure).
EF component1	EF component2	Estimate	Std.Err	z-value	P(>|z|)
Shifting=Updating	Inhibiting	0.731	0.046	15.989	<10e-3
“G”model
standardized factor loadings between latent variables and manifest variables from the nine tasks
	Estimate	Std.Err	z-value	P(>|z|)
General
Anti-saccade	0.473	0.03	15.803	<10e-3
Stop signal	0.405	0.031	13.23	<10e-3
Stroop	0.175	0.03	5.936	<10e-3
Category	0.233	0.032	7.316	<10e-3
Color-shape	0.222	0.033	6.799	<10e-3
Number-letter	0.3	0.034	8.952	<10e-3
Keep Track	0.334	0.03	11.292	<10e-3
spatial 2-back	0.475	0.031	15.466	<10e-3
letter 3-back	0.488	0.031	15.662	<10e-3
error terms (The numbers on the one-way arrows at the bottom of the manifest variables in the figure)
	Estimate	Std.Err	z-value	P(>|z|)
Anti-saccade	0.777	0.032	24.587	<10e-3
Stop signal	0.835	0.032	25.889	<10e-3
Stroop	0.969	0.031	30.779	<10e-3
Category	0.945	0.031	30.015	<10e-3
Color-shape	0.95	0.032	29.617	<10e-3
Number-letter	0.909	0.033	27.475	<10e-3
Keep Track	0.888	0.031	28.425	<10e-3
spatial 2-back	0.776	0.032	23.995	<10e-3
letter 3-back	0.763	0.033	23.234	<10e-3
“C+I+U+S”model
standardized factor loadings between latent variables and manifest variables from the nine tasks
	Estimate	Std.Err	z-value	P(>|z|)
Common
Anti-saccade	0.532	0.062	8.583	<10e-3
Stop signal	0.43	0.055	7.762	<10e-3
Stroop	0.149	0.044	3.402	0.001
Category	0.143	0.032	4.532	<10e-3
Color-shape	0.115	0.033	3.471	0.001
Number-letter	0.21	0.033	6.443	<10e-3
Keep Track	0.318	0.046	6.848	<10e-3
spatial 2-back	0.419	0.054	7.734	<10e-3
letter 3-back	0.416	0.052	8.028	<10e-3
Inhibiting-specific
Anti-saccade	0.177	0.167	1.061	0.289
Stop signal	0.179	0.157	1.142	0.254
Stroop	0.199	0.146	1.362	0.173
Updating-specific
Keep Track	0.089	0.135	0.662	0.508
spatial 2-back	0.135	0.196	0.687	0.492
letter 3-back	1.019	1.279	0.797	0.426
Shifting-specific
Category	0.461	0.034	13.691	<10e-3
Color-shape	0.488	0.036	13.748	<10e-3
Number-letter	0.608	0.04	15.277	<10e-3
error terms (The numbers on the one-way arrows at the bottom of the manifest variables in the figure)
	Estimate	Std.Err	z-value	P(>|z|)
Anti-saccade	0.687	0.042	16.381	<10e-3
Stop signal	0.783	0.042	18.845	<10e-3
Stroop	0.938	0.062	15.152	<10e-3
Category	0.766	0.034	22.739	<10e-3
Color-shape	0.75	0.036	20.899	<10e-3
Number-letter	0.587	0.045	13.029	<10e-3
Keep Track	0.889	0.033	27.157	<10e-3
spatial 2-back	0.808	0.043	18.737	<10e-3
letter 3-back	-0.21	2.628	-0.08	0.936
“C+I+U”model
standardized factor loadings between latent variables and manifest variables from the nine tasks
	Estimate	Std.Err	z-value	P(>|z|)
Common
Anti-saccade	0.195	0.031	6.264	<10e-3
Stop signal	0.161	0.032	5.051	<10e-3
Stroop	0.131	0.03	4.365	<10e-3
Category	0.477	0.031	15.541	<10e-3
Color-shape	0.482	0.031	15.341	<10e-3
Number-letter	0.637	0.035	18.255	<10e-3
Keep Track	0.112	0.031	3.647	<10e-3
spatial 2-back	0.195	0.031	6.225	<10e-3
letter 3-back	0.158	0.031	5.045	<10e-3
Inhibiting-specific
Anti-saccade	0.507	0.089	5.696	<10e-3
Stop signal	0.452	0.08	5.615	<10e-3
Stroop	0.175	0.038	4.618	<10e-3
Updating-specific
Keep Track	0.298	0.036	8.251	<10e-3
spatial 2-back	0.407	0.044	9.148	<10e-3
letter 3-back	0.687	0.068	10.082	<10e-3
error terms (The numbers on the one-way arrows at the bottom of the manifest variables in the figure)
	Estimate	Std.Err	z-value	P(>|z|)
Anti-saccade	0.705	0.09	7.818	<10e-3
Stop signal	0.771	0.074	10.447	<10e-3
Stroop	0.952	0.032	29.73	<10e-3
Category	0.772	0.032	23.843	<10e-3
Color-shape	0.77	0.033	23.372	<10e-3
Number-letter	0.594	0.041	14.577	<10e-3
Keep Track	0.897	0.033	27.143	<10e-3
spatial 2-back	0.798	0.04	19.727	<10e-3
letter 3-back	0.504	0.09	5.572	<10e-3
“C+I”model
standardized factor loadings between latent variables and manifest variables from the nine tasks
	Estimate	Std.Err	z-value	P(>|z|)
Common
Anti-saccade	0.416	0.031	13.391	<10e-3
Stop signal	0.34	0.033	10.444	<10e-3
Stroop	0.136	0.032	4.244	<10e-3
Category	0.246	0.035	7.056	<10e-3
Color-shape	0.243	0.036	6.832	<10e-3
Number-letter	0.318	0.037	8.501	<10e-3
Keep Track	0.336	0.031	10.987	<10e-3
spatial 2-back	0.491	0.032	15.18	<10e-3
letter 3-back	0.506	0.034	14.935	<10e-3
Inhibiting-specific
Anti-saccade	0.357	0.097	3.674	<10e-3
Stop signal	0.334	0.092	3.616	<10e-3
Stroop	0.16	0.053	3.001	0.003
error terms (The numbers on the one-way arrows at the bottom of the manifest variables in the figure)
	Estimate	Std.Err	z-value	P(>|z|)
Anti-saccade	0.699	0.07	10	<10e-3
Stop signal	0.773	0.063	12.26	<10e-3
Stroop	0.955	0.033	28.82	<10e-3
Category	0.939	0.032	29.06	<10e-3
Color-shape	0.941	0.033	28.616	<10e-3
Number-letter	0.898	0.035	25.795	<10e-3
Keep Track	0.886	0.032	27.987	<10e-3
spatial 2-back	0.761	0.034	22.439	<10e-3
letter 3-back	0.745	0.036	20.925	<10e-3
“C+U”model
standardized factor loadings between latent variables and manifest variables from the nine tasks
	Estimate	Std.Err	z-value	P(>|z|)
Common
Anti-saccade	0.275	0.036	7.577	<10e-3
Stop signal	0.245	0.036	6.743	<10e-3
Stroop	0.17	0.031	5.536	<10e-3
Category	0.462	0.031	14.898	<10e-3
Color-shape	0.456	0.032	14.055	<10e-3
Number-letter	0.589	0.036	16.431	<10e-3
Keep Track	0.145	0.032	4.484	<10e-3
spatial 2-back	0.239	0.034	7.059	<10e-3
letter 3-back	0.204	0.034	6	<10e-3
Updating-specific
Keep Track	0.284	0.038	7.458	<10e-3
spatial 2-back	0.384	0.047	8.228	<10e-3
letter 3-back	0.681	0.074	9.195	<10e-3
error terms (The numbers on the one-way arrows at the bottom of the manifest variables in the figure)
	Estimate	Std.Err	z-value	P(>|z|)
Anti-saccade	0.924	0.033	27.888	<10e-3
Stop signal	0.94	0.034	27.855	<10e-3
Stroop	0.971	0.032	30.706	<10e-3
Category	0.786	0.032	24.234	<10e-3
Color-shape	0.794	0.033	23.701	<10e-3
Number-letter	0.653	0.04	16.213	<10e-3
Keep Track	0.897	0.033	27.194	<10e-3
spatial 2-back	0.796	0.04	19.885	<10e-3
letter 3-back	0.496	0.098	5.078	<10e-3

## Sheet: supplementary Fig.3
EF components	Threshold	set	enrich	SE	p(FDR-BH)
Common		CNS	1.70549	0.664295	0.432347
Common	0.1	IQ	1.12084	1.03469	0.999538
Common	0.1	EA	0.691283	0.96906	0.999538
Common	0.1	SCZ	-1.1357	0.97253	0.999538
Common	0.1	ADHD	2.15273	1.00222	0.432347
Common	0.1	Crohn	3.10993	1.23088	0.259497
Common	0.2	IQ	2.08787	0.77917	0.462512
Common	0.2	EA	0.614471	0.716875	1
Common	0.2	SCZ	-1.86144	0.71012	1
Common	0.2	ADHD	1.73195	0.674025	0.462512
Common	0.2	Crohn	1.44043	0.829585	0.744356
Common	0.3	IQ	2.84737	0.657023	0.0246383
Common	0.3	EA	1.41706	0.606	0.61415
Common	0.3	SCZ	-1.24926	0.59952	0.999999
Common	0.3	ADHD	1.11259	0.458037	0.784891
Common	0.3	Crohn	1.04809	0.65949	0.784891
Shifting-specific		CNS	-0.347437	0.63467	0.999538
Shifting-specific	0.1	IQ	-1.82566	1.00443	0.999538
Shifting-specific	0.1	EA	4.38173	0.994	0.00401162
Shifting-specific	0.1	SCZ	-2.17304	0.95782	0.999538
Shifting-specific	0.1	ADHD	0.25923	0.96595	0.999538
Shifting-specific	0.1	Crohn	0.435216	1.15053	0.999538
Shifting-specific	0.2	IQ	0.89095	0.757305	1
Shifting-specific	0.2	EA	-2.99009	0.699445	1
Shifting-specific	0.2	SCZ	-1.41696	0.71457	1
Shifting-specific	0.2	ADHD	1.82376	0.651945	0.462512
Shifting-specific	0.2	Crohn	-0.349384	0.819595	1
Shifting-specific	0.3	IQ	2.49001	0.64469	0.0520544
Shifting-specific	0.3	EA	-1.34334	0.601283	0.999999
Shifting-specific	0.3	SCZ	-1.8562	0.591663	0.999999
Shifting-specific	0.3	ADHD	1.54192	0.445047	0.372254
Shifting-specific	0.3	Crohn	-0.170081	0.659433	0.999999

## Sheet: supplementary Table 2
Supplementary Table2
r values	Anti-saccade	Stop-signal	Stroop	Category	Color-shape	Number-letter	Keep track	Spatial 2-back	Letter 3-back
Anti-saccade	1
Stop-signal	0.257311	1
Stroop	0.113754	0.0997945	1
Category	0.0907933	0.0579696	0.0630794	1
Color-shape	0.0250192	0.0525188	0.0487885	0.238041	1
Number-letter	0.100658	0.0781036	0.0836472	0.312222	0.316742	1
Keep track	0.161536	0.164277	0.0109404	0.00549636	0.035382	0.0725888	1
Spatial 2-back	0.223663	0.159596	0.0707716	0.0685047	0.0629543	0.103446	0.142024	1
Letter 3-back	0.220843	0.178157	0.048316	0.0428019	0.0726594	0.0681824	0.221341	0.306209	1
p values	Anti-saccade	Stop-signal	Stroop	Category	Color-shape	Number-letter	Keep track	Spatial 2-back	Letter 3-back
Anti-saccade	0
Stop-signal	9.22943e-29	0
Stroop	5.50434e-07	1.72477e-05	0
Category	4.86145e-05	0.0130545	0.00528121	0
Color-shape	0.276849	0.0279334	0.0352327	4.73092e-26	0
Number-letter	1.51171e-05	0.000990273	0.00027729	1.7973e-43	5.31195e-43	0
Keep track	8.7961e-13	3.3635e-12	0.634377	0.807769	0.127365	0.00204704	0
Spatial 2-back	1.24588e-22	2.51825e-11	0.00240513	0.00290009	0.00585379	1.33315e-05	9.81406e-10	0
Letter 3-back	1.28548e-22	6.11916e-14	0.0366917	0.059315	0.00185322	0.00396187	2.83516e-22	8.24233e-41	0
p values (adjust FDR-BH)	Anti-saccade	Stop-signal	Stroop	Category	Color-shape	Number-letter	Keep track	Spatial 2-back	Letter 3-back
Anti-saccade	0
Stop-signal	8.30649e-28	0
Stroop	1.4154e-06	3.65245e-05	0
Category	9.7229e-05	0.0167843	0.00731244	0
Color-shape	0.293135	0.0346759	0.0422793	3.40626e-25	0
Number-letter	3.40135e-05	0.00178249	0.000525392	6.47032e-42	9.56153e-42	0
Keep track	3.1666e-12	1.10078e-11	0.652502	0.807769	0.138944	0.00334969	0
Spatial 2-back	6.61104e-22	7.55475e-11	0.00376456	0.00435013	0.00780505	3.19956e-05	2.71774e-09	0
Letter 3-back	6.61104e-22	2.44766e-13	0.0426097	0.0667293	0.00317694	0.00570509	1.27582e-21	9.89081e-40	0
